# Supplementary material for: Histone H2AK119 Mono-Ubiquitination Is Essential for Polycomb-Mediated Transcriptional Repression
Source: Mol Cell. 2020 Feb 20;77(4):840–856.e5. doi: 10.1016/j.molcel.2019.11.021 (PMC7033561; doi:10.1016/j.molcel.2019.11.021)
Supplement: Table S1. Mass Spectrometry Analysis of RING1B WT and I53S Mutant Partners, Related to Figure 1 — Values of the LFQ ratios of the RING1B interactors obtained by MS/MS analyses in the FLAG-HA (F/HA)-tagged RING1B WT or I53S immuno-purifications (anti-FLAG) from mESCs. [file mmc2.xlsx]

## Sheet: Sheet 1
Table 1
Gene_names	LFQ_intensity_ETA	LFQ_intensity_ETA2	LFQ_intensity_I53S_OHT	LFQ_intensity_I53S_OHT2	LFQ_intensity_OHT	LFQ_intensity_OHT2	LFQ_intensity_WT_OHT	LFQ_intensity_WT_OHT2
Pcgf1	0	0	729400000	1623700000	0	1371700	378060000	618180000
Pcgf2	201730	0	389520000	1397000000	213790	0	1365400000	2154800000
Pcgf5	0	1212200	2918600	7583300	0	1893200	34168000	50642000
Pcgf6	582490	0	1349300000	3759400000	1344600	114810	2285200000	2851900000
Rybp	0	0	260270000	190770000	1721200	0	586550000	492110000
Yaf2	0	0	15406000	30364000	0	0	18421000	25040000
Phc1	697250	727160	1339100000	2120000000	510610	0	1501800000	2417600000
Phc2	0	0	152320000	445880000	0	0	135200000	160840000
Phc3	0	0	31922000	49568000	0	0	19435000	35658000
Cbx4	0	0	87017000	212230000	2115300	2161000	15382000	19403000
Cbx6	0	0	241460	796200	0	0	658950	1006100
Cbx7	0	0	4180000	9137100	0	0	7682400	11453000
Cbx8	167800	0	308460000	753700000	167860	105890	141330000	102470000
Skp1	6903800	5147300	181730000	284860000	8148700	4793000	78860000	117260000
Bcorl1	774620	2289200	820710000	456900000	0	0	81593000	42121000
Kdm2b	0	351820	770690000	615880000	269630	343550	82541000	80055000
Usp7	1813600	687650	571100000	993500000	1771600	0	359580000	618450000
L3mbtl3	0	0	1257100	0	0	0	668450	0
E2f6	0	0	356890000	558680000	0	691420	238280000	294600000
Wdr5	17749000	1163700	903790000	1811600000	13279000	5615700	1420800000	1335600000
Max	0	0	174650000	274040000	847260	0	105400000	221980000
Hdac1	79966000	40257000	378930000	549570000	98657000	37916000	537200000	408700000
Hdac2	4462100	1803600	66474000	137720000	2066600	1862400	96507000	91017000
Auts2	590640	0	4615600	18403000	0	0	30880000	52542000
Fbrs	1109200	450890	4649100	5605900	372830	1152000	253260000	309950000
Fbrsl1	0	0	10338000	27979000	0	0	96806000	212250000
Csnk2b	1469500	385850	32088000	42891000	3764900	186250	166860000	233080000
Csnk2a1	772210	316700	28087000	56889000	825320	393030	427210000	512430000
Ep300	9394400	800380	7691100	2812900	2756100	2411300	6476000	6245800

## Sheet: Sheet 2
Table 1
ETA_norm_avg	WT_vs_ETA_log	R153S_vs_ETA_log
Pcgf1	100	100
Pcgf2	13.6950170823493	12.0406765757816
Pcgf3	100	100
Pcgf5	7.78988144980528	4.17044422505896
Pcgf6	12.7161928814458	12.0819995515196
Rybp	100	100
Yaf2	100	100
Phc1	11.737377533279	11.0751578566503
Phc2	100	100
Phc3	100	100
Cbx4	100	100
Cbx6	100	100
Cbx7	100	100
Cbx8	10.1278723846624	11.6421718251073
Skp1	4.19573550536395	4.96480331764896
Bcorl1	6.17562746453065	9.28481947968259
Kdm2b	10.5240156059257	13.2919142623701
Usp7	8.55101749227691	8.72456885080082
L3mbtl3	100	100
E2f6	100	100		Value 100indicates those rtios that were DIV/0, indicating ON/OFF proteins
Wdr5	6.8731081829881	6.29702028423692
Max	100	100
Hdac1	3.02130504905728	2.51645635882881
Hdac2	4.876053576447	4.43637744238753
Auts2	6.74430555711146	4.191016446304
Fbrs	8.46367293180966	2.26497348009707
Fbrsl1	100	100
Csnk2b	7.60696843146751	4.74941615310755
Csnk2a1	9.72391418412432	5.70593230767491
