# Supplementary material for: Histone H2AK119 Mono-Ubiquitination Is Essential for Polycomb-Mediated Transcriptional Repression
Source: Mol Cell. 2020 Feb 20;77(4):840–856.e5. doi: 10.1016/j.molcel.2019.11.021 (PMC7033561; doi:10.1016/j.molcel.2019.11.021)
Supplement: Table S2. ChIP-Seq Targets, Related to Figure 1 — List of all RING1B and H2AK119ub1 peaks (target loci) found in WT +OHT cell line sorted by RING1B and H2AK119ub1 binding, respectively, and PCGFs target genes obtained from (31029542) liftOver to mm10 and sorted by RING1B binding. [file mmc3.xlsx]

## Sheet: Ring1B target loci
#chrom	start	end	name	score	strand	thickStart	thickEnd	itemRGB	blockCount	blockSizes	blockStart	deepTools_group
chr6	84582376	84590587	chr6:84582376-84590587	.	.	84582376	84590587	0	1	8211	84582368	Ring1b targets
chr11	21992552	22005011	chr11:21992552-22005011	.	.	21992552	22005011	0	1	12459	21992550	Ring1b targets
chr6	88192770	88202614	chr6:88192770-88202614	.	.	88192770	88202614	0	1	9844	88192762	Ring1b targets
chr11	84519158	84530633	chr11:84519158-84530633	.	.	84519158	84530633	0	1	11475	84519150	Ring1b targets
chr9	55539313	55547157	chr9:55539313-55547157	.	.	55539313	55547157	0	1	7844	55539308	Ring1b targets
chr2	31634197	31642906	chr2:31634197-31642906	.	.	31634197	31642906	0	1	8709	31634194	Ring1b targets
chr9	63137105	63150478	chr9:63137105-63150478	.	.	63137105	63150478	0	1	13373	63137099	Ring1b targets
chr13	55825083	55833063	chr13:55825083-55833063	.	.	55825083	55833063	0	1	7980	55825078	Ring1b targets
chr11	33198279	33206144	chr11:33198279-33206144	.	.	33198279	33206144	0	1	7865	33198276	Ring1b targets
chr14	21982264	21991714	chr14:21982264-21991714	.	.	21982264	21991714	0	1	9450	21982262	Ring1b targets
chr11	75165234	75173592	chr11:75165234-75173592	.	.	75165234	75173592	0	1	8358	75165227	Ring1b targets
chr19	43608999	43617563	chr19:43608999-43617563	.	.	43608999	43617563	0	1	8564	43608995	Ring1b targets
chr5	57714545	57721756	chr5:57714545-57721756	.	.	57714545	57721756	0	1	7211	57714540	Ring1b targets
chr11	63918478	63925684	chr11:63918478-63925684	.	.	63918478	63925684	0	1	7206	63918472	Ring1b targets
chr5	37820770	37829768	chr5:37820770-37829768	.	.	37820770	37829768	0	1	8998	37820767	Ring1b targets
chr7	137308493	137323423	chr7:137308493-137323423	.	.	137308493	137323423	0	1	14930	137308492	Ring1b targets
chr14	58070059	58077186	chr14:58070059-58077186	.	.	58070059	58077186	0	1	7127	58070054	Ring1b targets
chr2	38346646	38358416	chr2:38346646-38358416	.	.	38346646	38358416	0	1	11770	38346643	Ring1b targets
chr17	85612320	85624336	chr17:85612320-85624336	.	.	85612320	85624336	0	1	12016	85612312	Ring1b targets
chr8	91797882	91807434	chr8:91797882-91807434	.	.	91797882	91807434	0	1	9552	91797873	Ring1b targets
chr14	70074657	70081149	chr14:70074657-70081149	.	.	70074657	70081149	0	1	6492	70074650	Ring1b targets
chr14	67229117	67238603	chr14:67229117-67238603	.	.	67229117	67238603	0	1	9486	67229111	Ring1b targets
chr5	33429895	33436196	chr5:33429895-33436196	.	.	33429895	33436196	0	1	6301	33429892	Ring1b targets
chr11	119079283	119091884	chr11:119079283-119091884	.	.	119079283	119091884	0	1	12601	119079282	Ring1b targets
chr9	99867825	99877451	chr9:99867825-99877451	.	.	99867825	99877451	0	1	9626	99867816	Ring1b targets
chr4	109974112	109985985	chr4:109974112-109985985	.	.	109974112	109985985	0	1	11873	109974111	Ring1b targets
chr2	71538406	71547340	chr2:71538406-71547340	.	.	71538406	71547340	0	1	8934	71538399	Ring1b targets
chr16	91219186	91229236	chr16:91219186-91229236	.	.	91219186	91229236	0	1	10050	91219177	Ring1b targets
chr19	16870244	16877273	chr19:16870244-16877273	.	.	16870244	16877273	0	1	7029	16870243	Ring1b targets
chr6	127148518	127156350	chr6:127148518-127156350	.	.	127148518	127156350	0	1	7832	127148517	Ring1b targets
chr5	107720318	107727314	chr5:107720318-107727314	.	.	107720318	107727314	0	1	6996	107720317	Ring1b targets
chr11	57826911	57834159	chr11:57826911-57834159	.	.	57826911	57834159	0	1	7248	57826906	Ring1b targets
chr19	44754829	44762056	chr19:44754829-44762056	.	.	44754829	44762056	0	1	7227	44754825	Ring1b targets
chr1	89925881	89936223	chr1:89925881-89936223	.	.	89925881	89936223	0	1	10342	89925873	Ring1b targets
chr18	11047913	11056500	chr18:11047913-11056500	.	.	11047913	11056500	0	1	8587	11047912	Ring1b targets
chr19	45228851	45237406	chr19:45228851-45237406	.	.	45228851	45237406	0	1	8555	45228847	Ring1b targets
chr11	96280763	96290337	chr11:96280763-96290337	.	.	96280763	96290337	0	1	9574	96280754	Ring1b targets
chr13	40727723	40740239	chr13:40727723-40740239	.	.	40727723	40740239	0	1	12516	40727719	Ring1b targets
chr8	92355731	92361022	chr8:92355731-92361022	.	.	92355731	92361022	0	1	5291	92355722	Ring1b targets
chr11	85828618	85845018	chr11:85828618-85845018	.	.	85828618	85845018	0	1	16400	85828610	Ring1b targets
chr1	155735831	155743952	chr1:155735831-155743952	.	.	155735831	155743952	0	1	8121	155735830	Ring1b targets
chr6	85185489	85192315	chr6:85185489-85192315	.	.	85185489	85192315	0	1	6826	85185481	Ring1b targets
chr16	18580898	18592230	chr16:18580898-18592230	.	.	18580898	18592230	0	1	11332	18580897	Ring1b targets
chr2	148036732	148049391	chr2:148036732-148049391	.	.	148036732	148049391	0	1	12659	148036731	Ring1b targets
chr5	101657473	101668766	chr5:101657473-101668766	.	.	101657473	101668766	0	1	11293	101657472	Ring1b targets
chr17	85684304	85693399	chr17:85684304-85693399	.	.	85684304	85693399	0	1	9095	85684296	Ring1b targets
chr2	70471099	70477939	chr2:70471099-70477939	.	.	70471099	70477939	0	1	6840	70471092	Ring1b targets
chr11	112780691	112785896	chr11:112780691-112785896	.	.	112780691	112785896	0	1	5205	112780690	Ring1b targets
chr11	24075739	24082572	chr11:24075739-24082572	.	.	24075739	24082572	0	1	6833	24075737	Ring1b targets
chr11	96294312	96305675	chr11:96294312-96305675	.	.	96294312	96305675	0	1	11363	96294303	Ring1b targets
chr12	56689525	56698917	chr12:56689525-56698917	.	.	56689525	56698917	0	1	9392	56689520	Ring1b targets
chr2	147183923	147191916	chr2:147183923-147191916	.	.	147183923	147191916	0	1	7993	147183922	Ring1b targets
chr2	73269270	73275621	chr2:73269270-73275621	.	.	73269270	73275621	0	1	6351	73269263	Ring1b targets
chr12	56531720	56538266	chr12:56531720-56538266	.	.	56531720	56538266	0	1	6546	56531715	Ring1b targets
chr14	28504334	28512293	chr14:28504334-28512293	.	.	28504334	28512293	0	1	7959	28504332	Ring1b targets
chr4	22486632	22492422	chr4:22486632-22492422	.	.	22486632	22492422	0	1	5790	22486630	Ring1b targets
chr14	12339122	12348105	chr14:12339122-12348105	.	.	12339122	12348105	0	1	8983	12339121	Ring1b targets
chr11	85885377	85892257	chr11:85885377-85892257	.	.	85885377	85892257	0	1	6880	85885369	Ring1b targets
chr2	146217347	146224420	chr2:146217347-146224420	.	.	146217347	146224420	0	1	7073	146217346	Ring1b targets
chr13	31805395	31812859	chr13:31805395-31812859	.	.	31805395	31812859	0	1	7464	31805392	Ring1b targets
chr5	120425696	120440901	chr5:120425696-120440901	.	.	120425696	120440901	0	1	15205	120425695	Ring1b targets
chr2	105666379	105678032	chr2:105666379-105678032	.	.	105666379	105678032	0	1	11653	105666378	Ring1b targets
chr16	17800994	17808295	chr16:17800994-17808295	.	.	17800994	17808295	0	1	7301	17800993	Ring1b targets
chr6	145862241	145867370	chr6:145862241-145867370	.	.	145862241	145867370	0	1	5129	145862240	Ring1b targets
chr2	74677971	74684841	chr2:74677971-74684841	.	.	74677971	74684841	0	1	6870	74677964	Ring1b targets
chr6	23245387	23251018	chr6:23245387-23251018	.	.	23245387	23251018	0	1	5631	23245385	Ring1b targets
chr2	119320248	119328999	chr2:119320248-119328999	.	.	119320248	119328999	0	1	8751	119320247	Ring1b targets
chr8	121080159	121085810	chr8:121080159-121085810	.	.	121080159	121085810	0	1	5651	121080158	Ring1b targets
chr7	131551499	131557704	chr7:131551499-131557704	.	.	131551499	131557704	0	1	6205	131551498	Ring1b targets
chr5	28457809	28467965	chr5:28457809-28467965	.	.	28457809	28467965	0	1	10156	28457807	Ring1b targets
chr6	52310238	52318514	chr6:52310238-52318514	.	.	52310238	52318514	0	1	8276	52310233	Ring1b targets
chr15	35292944	35303309	chr15:35292944-35303309	.	.	35292944	35303309	0	1	10365	35292941	Ring1b targets
chr17	39845446	39846186	chr17:39845446-39846186	.	.	39845446	39846186	0	1	740	39845443	Ring1b targets
chr2	116060221	116068252	chr2:116060221-116068252	.	.	116060221	116068252	0	1	8031	116060220	Ring1b targets
chr11	119034052	119060582	chr11:119034052-119060582	.	.	119034052	119060582	0	1	26530	119034051	Ring1b targets
chr9	58195969	58203022	chr9:58195969-58203022	.	.	58195969	58203022	0	1	7053	58195964	Ring1b targets
chr2	33637576	33644816	chr2:33637576-33644816	.	.	33637576	33644816	0	1	7240	33637573	Ring1b targets
chr5	111416124	111421825	chr5:111416124-111421825	.	.	111416124	111421825	0	1	5701	111416123	Ring1b targets
chr11	119545929	119550383	chr11:119545929-119550383	.	.	119545929	119550383	0	1	4454	119545928	Ring1b targets
chr16	94082688	94088903	chr16:94082688-94088903	.	.	94082688	94088903	0	1	6215	94082679	Ring1b targets
chr8	70487115	70496096	chr8:70487115-70496096	.	.	70487115	70496096	0	1	8981	70487108	Ring1b targets
chr5	35387084	35393665	chr5:35387084-35393665	.	.	35387084	35393665	0	1	6581	35387081	Ring1b targets
chr7	98834184	98839962	chr7:98834184-98839962	.	.	98834184	98839962	0	1	5778	98834175	Ring1b targets
chr3	45376115	45382212	chr3:45376115-45382212	.	.	45376115	45382212	0	1	6097	45376111	Ring1b targets
chr1	190168173	190175986	chr1:190168173-190175986	.	.	190168173	190175986	0	1	7813	190168172	Ring1b targets
chr7	70357260	70363765	chr7:70357260-70363765	.	.	70357260	70363765	0	1	6505	70357253	Ring1b targets
chr11	82386134	82391194	chr11:82386134-82391194	.	.	82386134	82391194	0	1	5060	82386126	Ring1b targets
chr1	62702179	62708646	chr1:62702179-62708646	.	.	62702179	62708646	0	1	6467	62702173	Ring1b targets
chr2	71527463	71533396	chr2:71527463-71533396	.	.	71527463	71533396	0	1	5933	71527456	Ring1b targets
chr2	33628656	33637108	chr2:33628656-33637108	.	.	33628656	33637108	0	1	8452	33628653	Ring1b targets
chr9	98953667	98958402	chr9:98953667-98958402	.	.	98953667	98958402	0	1	4735	98953658	Ring1b targets
chr13	72627212	72632867	chr13:72627212-72632867	.	.	72627212	72632867	0	1	5655	72627205	Ring1b targets
chr10	42581749	42586516	chr10:42581749-42586516	.	.	42581749	42586516	0	1	4767	42581745	Ring1b targets
chr10	84754215	84760981	chr10:84754215-84760981	.	.	84754215	84760981	0	1	6766	84754207	Ring1b targets
chr11	83849404	83854405	chr11:83849404-83854405	.	.	83849404	83854405	0	1	5001	83849396	Ring1b targets
chr4	48043449	48050167	chr4:48043449-48050167	.	.	48043449	48050167	0	1	6718	48043445	Ring1b targets
chr5	41760995	41768174	chr5:41760995-41768174	.	.	41760995	41768174	0	1	7179	41760991	Ring1b targets
chr17	39844098	39844753	chr17:39844098-39844753	.	.	39844098	39844753	0	1	655	39844095	Ring1b targets
chr5	139906647	139913649	chr5:139906647-139913649	.	.	139906647	139913649	0	1	7002	139906646	Ring1b targets
chr14	79767894	79774511	chr14:79767894-79774511	.	.	79767894	79774511	0	1	6617	79767887	Ring1b targets
chr3	129202459	129205152	chr3:129202459-129205152	.	.	129202459	129205152	0	1	2693	129202458	Ring1b targets
chr6	6854807	6865598	chr6:6854807-6865598	.	.	6854807	6865598	0	1	10791	6854801	Ring1b targets
chr6	52228505	52231209	chr6:52228505-52231209	.	.	52228505	52231209	0	1	2704	52228500	Ring1b targets
chr7	139580343	139585902	chr7:139580343-139585902	.	.	139580343	139585902	0	1	5559	139580342	Ring1b targets
chr13	31624301	31630635	chr13:31624301-31630635	.	.	31624301	31630635	0	1	6334	31624298	Ring1b targets
chr2	160364146	160370936	chr2:160364146-160370936	.	.	160364146	160370936	0	1	6790	160364145	Ring1b targets
chr6	52231609	52235579	chr6:52231609-52235579	.	.	52231609	52235579	0	1	3970	52231604	Ring1b targets
chr2	74686614	74693708	chr2:74686614-74693708	.	.	74686614	74693708	0	1	7094	74686607	Ring1b targets
chr11	96339494	96346889	chr11:96339494-96346889	.	.	96339494	96346889	0	1	7395	96339485	Ring1b targets
chr7	142657814	142662299	chr7:142657814-142662299	.	.	142657814	142662299	0	1	4485	142657813	Ring1b targets
chr3	129199145	129201988	chr3:129199145-129201988	.	.	129199145	129201988	0	1	2843	129199144	Ring1b targets
chr1	42693465	42699484	chr1:42693465-42699484	.	.	42693465	42699484	0	1	6019	42693461	Ring1b targets
chr10	67534325	67540890	chr10:67534325-67540890	.	.	67534325	67540890	0	1	6565	67534319	Ring1b targets
chr19	45149885	45156580	chr19:45149885-45156580	.	.	45149885	45156580	0	1	6695	45149881	Ring1b targets
chr10	80489839	80497491	chr10:80489839-80497491	.	.	80489839	80497491	0	1	7652	80489831	Ring1b targets
chr6	52215730	52222612	chr6:52215730-52222612	.	.	52215730	52222612	0	1	6882	52215725	Ring1b targets
chr2	36101633	36106519	chr2:36101633-36106519	.	.	36101633	36106519	0	1	4886	36101630	Ring1b targets
chr19	59165514	59172586	chr19:59165514-59172586	.	.	59165514	59172586	0	1	7072	59165509	Ring1b targets
chr5	147185518	147192773	chr5:147185518-147192773	.	.	147185518	147192773	0	1	7255	147185517	Ring1b targets
chr2	57110006	57117290	chr2:57110006-57117290	.	.	57110006	57117290	0	1	7284	57110001	Ring1b targets
chr10	7390229	7394351	chr10:7390229-7394351	.	.	7390229	7394351	0	1	4122	7390222	Ring1b targets
chr4	154634089	154639525	chr4:154634089-154639525	.	.	154634089	154639525	0	1	5436	154634088	Ring1b targets
chr7	131540570	131546420	chr7:131540570-131546420	.	.	131540570	131546420	0	1	5850	131540569	Ring1b targets
chr5	139543038	139554342	chr5:139543038-139554342	.	.	139543038	139554342	0	1	11304	139543037	Ring1b targets
chr2	74655149	74662039	chr2:74655149-74662039	.	.	74655149	74662039	0	1	6890	74655142	Ring1b targets
chr8	87957621	87963266	chr8:87957621-87963266	.	.	87957621	87963266	0	1	5645	87957613	Ring1b targets
chr2	147192538	147195830	chr2:147192538-147195830	.	.	147192538	147195830	0	1	3292	147192537	Ring1b targets
chr7	79503700	79510453	chr7:79503700-79510453	.	.	79503700	79510453	0	1	6753	79503693	Ring1b targets
chr2	18692313	18692914	chr2:18692313-18692914	.	.	18692313	18692914	0	1	601	18692312	Ring1b targets
chr5	28164645	28171381	chr5:28164645-28171381	.	.	28164645	28171381	0	1	6736	28164643	Ring1b targets
chr4	124655623	124660418	chr4:124655623-124660418	.	.	124655623	124660418	0	1	4795	124655622	Ring1b targets
chr11	116530474	116534558	chr11:116530474-116534558	.	.	116530474	116534558	0	1	4084	116530473	Ring1b targets
chr19	24896782	24901925	chr19:24896782-24901925	.	.	24896782	24901925	0	1	5143	24896780	Ring1b targets
chr14	25457509	25462048	chr14:25457509-25462048	.	.	25457509	25462048	0	1	4539	25457507	Ring1b targets
chr19	26604081	26608699	chr19:26604081-26608699	.	.	26604081	26608699	0	1	4618	26604079	Ring1b targets
chr17	44733736	44738989	chr17:44733736-44738989	.	.	44733736	44738989	0	1	5253	44733732	Ring1b targets
chr9	69758351	69763590	chr9:69758351-69763590	.	.	69758351	69763590	0	1	5239	69758345	Ring1b targets
chr14	118233797	118238040	chr14:118233797-118238040	.	.	118233797	118238040	0	1	4243	118233796	Ring1b targets
chr6	52247795	52250462	chr6:52247795-52250462	.	.	52247795	52250462	0	1	2667	52247790	Ring1b targets
chr9	91376882	91384996	chr9:91376882-91384996	.	.	91376882	91384996	0	1	8114	91376873	Ring1b targets
chr2	118700261	118705974	chr2:118700261-118705974	.	.	118700261	118705974	0	1	5713	118700260	Ring1b targets
chr2	25576444	25580203	chr2:25576444-25580203	.	.	25576444	25580203	0	1	3759	25576442	Ring1b targets
chr17	29885842	29890642	chr17:29885842-29890642	.	.	29885842	29890642	0	1	4800	29885840	Ring1b targets
chr1	74881013	74886585	chr1:74881013-74886585	.	.	74881013	74886585	0	1	5572	74881006	Ring1b targets
chr17	8799128	8804109	chr17:8799128-8804109	.	.	8799128	8804109	0	1	4981	8799120	Ring1b targets
chr6	52202440	52207370	chr6:52202440-52207370	.	.	52202440	52207370	0	1	4930	52202435	Ring1b targets
chr12	110277022	110281985	chr12:110277022-110281985	.	.	110277022	110281985	0	1	4963	110277021	Ring1b targets
chr15	85579511	85583181	chr15:85579511-85583181	.	.	85579511	85583181	0	1	3670	85579503	Ring1b targets
chr9	91361113	91366046	chr9:91361113-91366046	.	.	91361113	91366046	0	1	4933	91361104	Ring1b targets
chr13	73259249	73265833	chr13:73259249-73265833	.	.	73259249	73265833	0	1	6584	73259242	Ring1b targets
chr18	15061513	15066610	chr18:15061513-15066610	.	.	15061513	15066610	0	1	5097	15061512	Ring1b targets
chr15	98893566	98898540	chr15:98893566-98898540	.	.	98893566	98898540	0	1	4974	98893557	Ring1b targets
chr3	131109137	131113328	chr3:131109137-131113328	.	.	131109137	131113328	0	1	4191	131109136	Ring1b targets
chr5	147303762	147307982	chr5:147303762-147307982	.	.	147303762	147307982	0	1	4220	147303761	Ring1b targets
chr9	74860227	74865550	chr9:74860227-74865550	.	.	74860227	74865550	0	1	5323	74860220	Ring1b targets
chr11	11112961	11117599	chr11:11112961-11117599	.	.	11112961	11117599	0	1	4638	11112960	Ring1b targets
chr2	105125291	105129092	chr2:105125291-105129092	.	.	105125291	105129092	0	1	3801	105125290	Ring1b targets
chr11	98325263	98329695	chr11:98325263-98329695	.	.	98325263	98329695	0	1	4432	98325254	Ring1b targets
chr11	19017933	19022261	chr11:19017933-19022261	.	.	19017933	19022261	0	1	4328	19017932	Ring1b targets
chr7	116030221	116035524	chr7:116030221-116035524	.	.	116030221	116035524	0	1	5303	116030220	Ring1b targets
chr1	120599014	120605661	chr1:120599014-120605661	.	.	120599014	120605661	0	1	6647	120599013	Ring1b targets
chr11	120233346	120238856	chr11:120233346-120238856	.	.	120233346	120238856	0	1	5510	120233345	Ring1b targets
chr6	53817615	53821639	chr6:53817615-53821639	.	.	53817615	53821639	0	1	4024	53817610	Ring1b targets
chr17	62878847	62884398	chr17:62878847-62884398	.	.	62878847	62884398	0	1	5551	62878841	Ring1b targets
chr9	123931672	123934309	chr9:123931672-123934309	.	.	123931672	123934309	0	1	2637	123931671	Ring1b targets
chr1	178527335	178530959	chr1:178527335-178530959	.	.	178527335	178530959	0	1	3624	178527334	Ring1b targets
chr18	53461780	53466865	chr18:53461780-53466865	.	.	53461780	53466865	0	1	5085	53461775	Ring1b targets
chr11	19013065	19017515	chr11:19013065-19017515	.	.	19013065	19017515	0	1	4450	19013064	Ring1b targets
chr2	70560517	70564675	chr2:70560517-70564675	.	.	70560517	70564675	0	1	4158	70560510	Ring1b targets
chr19	54044588	54048354	chr19:54044588-54048354	.	.	54044588	54048354	0	1	3766	54044583	Ring1b targets
chr15	85575754	85578779	chr15:85575754-85578779	.	.	85575754	85578779	0	1	3025	85575746	Ring1b targets
chr17	15374277	15379018	chr17:15374277-15379018	.	.	15374277	15379018	0	1	4741	15374276	Ring1b targets
chr10	120473211	120478507	chr10:120473211-120478507	.	.	120473211	120478507	0	1	5296	120473210	Ring1b targets
chr15	7809589	7816251	chr15:7809589-7816251	.	.	7809589	7816251	0	1	6662	7809582	Ring1b targets
chr16	18620068	18629866	chr16:18620068-18629866	.	.	18620068	18629866	0	1	9798	18620067	Ring1b targets
chr14	48664089	48670019	chr14:48664089-48670019	.	.	48664089	48670019	0	1	5930	48664085	Ring1b targets
chr5	29473557	29475816	chr5:29473557-29475816	.	.	29473557	29475816	0	1	2259	29473555	Ring1b targets
chr8	69880408	69883725	chr8:69880408-69883725	.	.	69880408	69883725	0	1	3317	69880402	Ring1b targets
chr2	147361030	147368671	chr2:147361030-147368671	.	.	147361030	147368671	0	1	7641	147361029	Ring1b targets
chr7	35117316	35121451	chr7:35117316-35121451	.	.	35117316	35121451	0	1	4135	35117313	Ring1b targets
chr19	44751624	44754081	chr19:44751624-44754081	.	.	44751624	44754081	0	1	2457	44751620	Ring1b targets
chr4	99655816	99658345	chr4:99655816-99658345	.	.	99655816	99658345	0	1	2529	99655807	Ring1b targets
chr5	75148282	75155247	chr5:75148282-75155247	.	.	75148282	75155247	0	1	6965	75148275	Ring1b targets
chr13	98353571	98359197	chr13:98353571-98359197	.	.	98353571	98359197	0	1	5626	98353562	Ring1b targets
chr10	42577759	42581310	chr10:42577759-42581310	.	.	42577759	42581310	0	1	3551	42577755	Ring1b targets
chr11	96349507	96355300	chr11:96349507-96355300	.	.	96349507	96355300	0	1	5793	96349498	Ring1b targets
chr5	108365951	108370762	chr5:108365951-108370762	.	.	108365951	108370762	0	1	4811	108365950	Ring1b targets
chr12	80756384	80760720	chr12:80756384-80760720	.	.	80756384	80760720	0	1	4336	80756376	Ring1b targets
chr8	12394276	12398873	chr8:12394276-12398873	.	.	12394276	12398873	0	1	4597	12394275	Ring1b targets
chr6	52242739	52247364	chr6:52242739-52247364	.	.	52242739	52247364	0	1	4625	52242734	Ring1b targets
chr3	154327551	154331091	chr3:154327551-154331091	.	.	154327551	154331091	0	1	3540	154327550	Ring1b targets
chr12	104470963	104476212	chr12:104470963-104476212	.	.	104470963	104476212	0	1	5249	104470962	Ring1b targets
chr11	44615994	44617514	chr11:44615994-44617514	.	.	44615994	44617514	0	1	1520	44615990	Ring1b targets
chr13	94872401	94878215	chr13:94872401-94878215	.	.	94872401	94878215	0	1	5814	94872392	Ring1b targets
chr9	122568404	122573395	chr9:122568404-122573395	.	.	122568404	122573395	0	1	4991	122568403	Ring1b targets
chr8	121114755	121119353	chr8:121114755-121119353	.	.	121114755	121119353	0	1	4598	121114754	Ring1b targets
chr8	92361526	92364117	chr8:92361526-92364117	.	.	92361526	92364117	0	1	2591	92361517	Ring1b targets
chr13	48661827	48667010	chr13:48661827-48667010	.	.	48661827	48667010	0	1	5183	48661823	Ring1b targets
chr2	74749083	74751441	chr2:74749083-74751441	.	.	74749083	74751441	0	1	2358	74749076	Ring1b targets
chr2	29249970	29253892	chr2:29249970-29253892	.	.	29249970	29253892	0	1	3922	29249968	Ring1b targets
chr2	74696246	74701341	chr2:74696246-74701341	.	.	74696246	74701341	0	1	5095	74696239	Ring1b targets
chr5	106456609	106460830	chr5:106456609-106460830	.	.	106456609	106460830	0	1	4221	106456608	Ring1b targets
chr8	26976296	26980199	chr8:26976296-26980199	.	.	26976296	26980199	0	1	3903	26976294	Ring1b targets
chr19	25604560	25612861	chr19:25604560-25612861	.	.	25604560	25612861	0	1	8301	25604558	Ring1b targets
chr19	58452510	58457055	chr19:58452510-58457055	.	.	58452510	58457055	0	1	4545	58452505	Ring1b targets
chr14	84442711	84448798	chr14:84442711-84448798	.	.	84442711	84448798	0	1	6087	84442703	Ring1b targets
chr5	35395782	35396259	chr5:35395782-35396259	.	.	35395782	35396259	0	1	477	35395779	Ring1b targets
chr11	95141630	95146774	chr11:95141630-95146774	.	.	95141630	95146774	0	1	5144	95141621	Ring1b targets
chr18	9211533	9215317	chr18:9211533-9215317	.	.	9211533	9215317	0	1	3784	9211524	Ring1b targets
chr4	46342391	46346241	chr4:46342391-46346241	.	.	46342391	46346241	0	1	3850	46342387	Ring1b targets
chr5	32131913	32137768	chr5:32131913-32137768	.	.	32131913	32137768	0	1	5855	32131910	Ring1b targets
chr13	71961351	71965148	chr13:71961351-71965148	.	.	71961351	71965148	0	1	3797	71961344	Ring1b targets
chr11	103770371	103775763	chr11:103770371-103775763	.	.	103770371	103775763	0	1	5392	103770370	Ring1b targets
chr1	4490675	4494868	chr1:4490675-4494868	.	.	4490675	4494868	0	1	4193	4490671	Ring1b targets
chr12	49381445	49386172	chr12:49381445-49386172	.	.	49381445	49386172	0	1	4727	49381441	Ring1b targets
chr6	85511151	85514364	chr6:85511151-85514364	.	.	85511151	85514364	0	1	3213	85511143	Ring1b targets
chr2	9880780	9885643	chr2:9880780-9885643	.	.	9880780	9885643	0	1	4863	9880771	Ring1b targets
chr6	126642352	126646651	chr6:126642352-126646651	.	.	126642352	126646651	0	1	4299	126642351	Ring1b targets
chr18	47365820	47371087	chr18:47365820-47371087	.	.	47365820	47371087	0	1	5267	47365816	Ring1b targets
chr5	33720403	33724675	chr5:33720403-33724675	.	.	33720403	33724675	0	1	4272	33720400	Ring1b targets
chr11	50600639	50604883	chr11:50600639-50604883	.	.	50600639	50604883	0	1	4244	50600634	Ring1b targets
chr4	115935202	115940971	chr4:115935202-115940971	.	.	115935202	115940971	0	1	5769	115935201	Ring1b targets
chr1	167687731	167693419	chr1:167687731-167693419	.	.	167687731	167693419	0	1	5688	167687730	Ring1b targets
chr6	87729939	87733966	chr6:87729939-87733966	.	.	87729939	87733966	0	1	4027	87729931	Ring1b targets
chr6	83068238	83071675	chr6:83068238-83071675	.	.	83068238	83071675	0	1	3437	83068230	Ring1b targets
chr11	103808018	103813963	chr11:103808018-103813963	.	.	103808018	103813963	0	1	5945	103808017	Ring1b targets
chr3	129213782	129219208	chr3:129213782-129219208	.	.	129213782	129219208	0	1	5426	129213781	Ring1b targets
chr13	94881178	94886392	chr13:94881178-94886392	.	.	94881178	94886392	0	1	5214	94881169	Ring1b targets
chr15	98789244	98793379	chr15:98789244-98793379	.	.	98789244	98793379	0	1	4135	98789235	Ring1b targets
chr3	38885023	38888485	chr3:38885023-38888485	.	.	38885023	38888485	0	1	3462	38885020	Ring1b targets
chr15	74515658	74520022	chr15:74515658-74520022	.	.	74515658	74520022	0	1	4364	74515651	Ring1b targets
chr11	114064043	114067623	chr11:114064043-114067623	.	.	114064043	114067623	0	1	3580	114064042	Ring1b targets
chr1	74947656	74953312	chr1:74947656-74953312	.	.	74947656	74953312	0	1	5656	74947649	Ring1b targets
chr6	31562130	31565597	chr6:31562130-31565597	.	.	31562130	31565597	0	1	3467	31562127	Ring1b targets
chr11	101172034	101172627	chr11:101172034-101172627	.	.	101172034	101172627	0	1	593	101172033	Ring1b targets
chr15	98001090	98005720	chr15:98001090-98005720	.	.	98001090	98005720	0	1	4630	98001081	Ring1b targets
chr6	6878087	6883203	chr6:6878087-6883203	.	.	6878087	6883203	0	1	5116	6878081	Ring1b targets
chr13	3357943	3361624	chr13:3357943-3361624	.	.	3357943	3361624	0	1	3681	3357940	Ring1b targets
chr6	14897746	14902765	chr6:14897746-14902765	.	.	14897746	14902765	0	1	5019	14897745	Ring1b targets
chr12	108002010	108006697	chr12:108002010-108006697	.	.	108002010	108006697	0	1	4687	108002009	Ring1b targets
chr4	11384166	11389778	chr4:11384166-11389778	.	.	11384166	11389778	0	1	5612	11384165	Ring1b targets
chr8	84783544	84787278	chr8:84783544-84787278	.	.	84783544	84787278	0	1	3734	84783536	Ring1b targets
chr10	19848858	19852922	chr10:19848858-19852922	.	.	19848858	19852922	0	1	4064	19848857	Ring1b targets
chr12	118846166	118850730	chr12:118846166-118850730	.	.	118846166	118850730	0	1	4564	118846165	Ring1b targets
chr2	18687290	18691612	chr2:18687290-18691612	.	.	18687290	18691612	0	1	4322	18687289	Ring1b targets
chr2	9873750	9879861	chr2:9873750-9879861	.	.	9873750	9879861	0	1	6111	9873741	Ring1b targets
chr11	102602552	102606588	chr11:102602552-102606588	.	.	102602552	102606588	0	1	4036	102602551	Ring1b targets
chr12	73044069	73047183	chr12:73044069-73047183	.	.	73044069	73047183	0	1	3114	73044062	Ring1b targets
chr11	59288443	59292992	chr11:59288443-59292992	.	.	59288443	59292992	0	1	4549	59288438	Ring1b targets
chr1	119419280	119423636	chr1:119419280-119423636	.	.	119419280	119423636	0	1	4356	119419279	Ring1b targets
chr3	131105988	131108384	chr3:131105988-131108384	.	.	131105988	131108384	0	1	2396	131105987	Ring1b targets
chr11	96188264	96196547	chr11:96188264-96196547	.	.	96188264	96196547	0	1	8283	96188255	Ring1b targets
chr2	38709850	38712797	chr2:38709850-38712797	.	.	38709850	38712797	0	1	2947	38709847	Ring1b targets
chr3	127629999	127635089	chr3:127629999-127635089	.	.	127629999	127635089	0	1	5090	127629998	Ring1b targets
chr11	96316912	96321261	chr11:96316912-96321261	.	.	96316912	96321261	0	1	4349	96316903	Ring1b targets
chr5	29476546	29480220	chr5:29476546-29480220	.	.	29476546	29480220	0	1	3674	29476544	Ring1b targets
chr11	68383499	68387502	chr11:68383499-68387502	.	.	68383499	68387502	0	1	4003	68383493	Ring1b targets
chr6	52224173	52227797	chr6:52224173-52227797	.	.	52224173	52227797	0	1	3624	52224168	Ring1b targets
chr9	95404699	95408414	chr9:95404699-95408414	.	.	95404699	95408414	0	1	3715	95404690	Ring1b targets
chr18	7000703	7006013	chr18:7000703-7006013	.	.	7000703	7006013	0	1	5310	7000696	Ring1b targets
chr8	87468471	87472681	chr8:87468471-87472681	.	.	87468471	87472681	0	1	4210	87468463	Ring1b targets
chr1	87153251	87157429	chr1:87153251-87157429	.	.	87153251	87157429	0	1	4178	87153243	Ring1b targets
chr2	158608908	158612750	chr2:158608908-158612750	.	.	158608908	158612750	0	1	3842	158608907	Ring1b targets
chr3	145648282	145653937	chr3:145648282-145653937	.	.	145648282	145653937	0	1	5655	145648281	Ring1b targets
chr4	114906038	114910281	chr4:114906038-114910281	.	.	114906038	114910281	0	1	4243	114906037	Ring1b targets
chr13	31556838	31560251	chr13:31556838-31560251	.	.	31556838	31560251	0	1	3413	31556835	Ring1b targets
chr2	73276269	73281701	chr2:73276269-73281701	.	.	73276269	73281701	0	1	5432	73276262	Ring1b targets
chr11	104131124	104134876	chr11:104131124-104134876	.	.	104131124	104134876	0	1	3752	104131123	Ring1b targets
chr19	37695677	37699953	chr19:37695677-37699953	.	.	37695677	37699953	0	1	4276	37695674	Ring1b targets
chr11	95119655	95124180	chr11:95119655-95124180	.	.	95119655	95124180	0	1	4525	95119646	Ring1b targets
chr9	98951756	98953202	chr9:98951756-98953202	.	.	98951756	98953202	0	1	1446	98951747	Ring1b targets
chr18	76855724	76861283	chr18:76855724-76861283	.	.	76855724	76861283	0	1	5559	76855717	Ring1b targets
chr9	31912359	31916108	chr9:31912359-31916108	.	.	31912359	31916108	0	1	3749	31912356	Ring1b targets
chr2	22619427	22624863	chr2:22619427-22624863	.	.	22619427	22624863	0	1	5436	22619425	Ring1b targets
chr14	118231200	118233099	chr14:118231200-118233099	.	.	118231200	118233099	0	1	1899	118231199	Ring1b targets
chr19	59456367	59462967	chr19:59456367-59462967	.	.	59456367	59462967	0	1	6600	59456362	Ring1b targets
chr3	93443362	93446501	chr3:93443362-93446501	.	.	93443362	93446501	0	1	3139	93443353	Ring1b targets
chr6	88189726	88191351	chr6:88189726-88191351	.	.	88189726	88191351	0	1	1625	88189718	Ring1b targets
chr7	82866281	82870516	chr7:82866281-82870516	.	.	82866281	82870516	0	1	4235	82866273	Ring1b targets
chr11	96269146	96273552	chr11:96269146-96273552	.	.	96269146	96273552	0	1	4406	96269137	Ring1b targets
chr5	143252208	143256180	chr5:143252208-143256180	.	.	143252208	143256180	0	1	3972	143252207	Ring1b targets
chr6	64727363	64731205	chr6:64727363-64731205	.	.	64727363	64731205	0	1	3842	64727357	Ring1b targets
chr13	112986377	112990641	chr13:112986377-112990641	.	.	112986377	112990641	0	1	4264	112986376	Ring1b targets
chr9	118476044	118480824	chr9:118476044-118480824	.	.	118476044	118480824	0	1	4780	118476043	Ring1b targets
chr5	4755614	4759026	chr5:4755614-4759026	.	.	4755614	4759026	0	1	3412	4755610	Ring1b targets
chr11	89300715	89303817	chr11:89300715-89303817	.	.	89300715	89303817	0	1	3102	89300707	Ring1b targets
chr4	135150714	135155453	chr4:135150714-135155453	.	.	135150714	135155453	0	1	4739	135150713	Ring1b targets
chr9	89907647	89911981	chr9:89907647-89911981	.	.	89907647	89911981	0	1	4334	89907639	Ring1b targets
chr4	21684576	21690207	chr4:21684576-21690207	.	.	21684576	21690207	0	1	5631	21684574	Ring1b targets
chr4	99659313	99660832	chr4:99659313-99660832	.	.	99659313	99660832	0	1	1519	99659304	Ring1b targets
chr3	66977571	66983051	chr3:66977571-66983051	.	.	66977571	66983051	0	1	5480	66977565	Ring1b targets
chr14	46881702	46885991	chr14:46881702-46885991	.	.	46881702	46885991	0	1	4289	46881698	Ring1b targets
chr11	102944040	102946993	chr11:102944040-102946993	.	.	102944040	102946993	0	1	2953	102944039	Ring1b targets
chr11	117966421	117969948	chr11:117966421-117969948	.	.	117966421	117969948	0	1	3527	117966420	Ring1b targets
chr2	180890199	180894737	chr2:180890199-180894737	.	.	180890199	180894737	0	1	4538	180890198	Ring1b targets
chr14	32462362	32465677	chr14:32462362-32465677	.	.	32462362	32465677	0	1	3315	32462359	Ring1b targets
chr15	11903309	11905837	chr15:11903309-11905837	.	.	11903309	11905837	0	1	2528	11903308	Ring1b targets
chr6	8948050	8951621	chr6:8948050-8951621	.	.	8948050	8951621	0	1	3571	8948042	Ring1b targets
chr7	37771588	37773940	chr7:37771588-37773940	.	.	37771588	37773940	0	1	2352	37771585	Ring1b targets
chr11	96279136	96280217	chr11:96279136-96280217	.	.	96279136	96280217	0	1	1081	96279127	Ring1b targets
chr14	34818322	34823483	chr14:34818322-34823483	.	.	34818322	34823483	0	1	5161	34818319	Ring1b targets
chr13	38344546	38347813	chr13:38344546-38347813	.	.	38344546	38347813	0	1	3267	38344543	Ring1b targets
chr4	44710619	44714782	chr4:44710619-44714782	.	.	44710619	44714782	0	1	4163	44710615	Ring1b targets
chr12	5373329	5376656	chr12:5373329-5376656	.	.	5373329	5376656	0	1	3327	5373324	Ring1b targets
chr16	9991700	9996150	chr16:9991700-9996150	.	.	9991700	9996150	0	1	4450	9991691	Ring1b targets
chr11	75192798	75196624	chr11:75192798-75196624	.	.	75192798	75196624	0	1	3826	75192791	Ring1b targets
chr7	37768674	37771183	chr7:37768674-37771183	.	.	37768674	37771183	0	1	2509	37768671	Ring1b targets
chr5	35277951	35282300	chr5:35277951-35282300	.	.	35277951	35282300	0	1	4349	35277948	Ring1b targets
chr5	76855818	76859191	chr5:76855818-76859191	.	.	76855818	76859191	0	1	3373	76855811	Ring1b targets
chr15	11906500	11907459	chr15:11906500-11907459	.	.	11906500	11907459	0	1	959	11906499	Ring1b targets
chr18	35651890	35655479	chr18:35651890-35655479	.	.	35651890	35655479	0	1	3589	35651887	Ring1b targets
chr2	93641953	93644566	chr2:93641953-93644566	.	.	93641953	93644566	0	1	2613	93641944	Ring1b targets
chr9	48833685	48838318	chr9:48833685-48838318	.	.	48833685	48838318	0	1	4633	48833681	Ring1b targets
chr17	26837423	26842694	chr17:26837423-26842694	.	.	26837423	26842694	0	1	5271	26837421	Ring1b targets
chr5	140605812	140611578	chr5:140605812-140611578	.	.	140605812	140611578	0	1	5766	140605811	Ring1b targets
chr14	61682037	61690375	chr14:61682037-61690375	.	.	61682037	61690375	0	1	8338	61682031	Ring1b targets
chr6	28132180	28136167	chr6:28132180-28136167	.	.	28132180	28136167	0	1	3987	28132178	Ring1b targets
chr10	87491567	87495324	chr10:87491567-87495324	.	.	87491567	87495324	0	1	3757	87491559	Ring1b targets
chr11	102947456	102949348	chr11:102947456-102949348	.	.	102947456	102949348	0	1	1892	102947455	Ring1b targets
chr3	107594721	107598051	chr3:107594721-107598051	.	.	107594721	107598051	0	1	3330	107594720	Ring1b targets
chr5	139539560	139542106	chr5:139539560-139542106	.	.	139539560	139542106	0	1	2546	139539559	Ring1b targets
chr11	44617939	44621695	chr11:44617939-44621695	.	.	44617939	44621695	0	1	3756	44617935	Ring1b targets
chr5	118026050	118029732	chr5:118026050-118029732	.	.	118026050	118029732	0	1	3682	118026049	Ring1b targets
chr18	80711516	80716330	chr18:80711516-80716330	.	.	80711516	80716330	0	1	4814	80711508	Ring1b targets
chrX	12086134	12092321	chrX:12086134-12092321	.	.	12086134	12092321	0	1	6187	12086133	Ring1b targets
chr13	71956635	71960773	chr13:71956635-71960773	.	.	71956635	71960773	0	1	4138	71956628	Ring1b targets
chr11	89297933	89300279	chr11:89297933-89300279	.	.	89297933	89300279	0	1	2346	89297925	Ring1b targets
chr2	128122720	128128144	chr2:128122720-128128144	.	.	128122720	128128144	0	1	5424	128122719	Ring1b targets
chr6	52167646	52173597	chr6:52167646-52173597	.	.	52167646	52173597	0	1	5951	52167641	Ring1b targets
chr9	37143761	37147278	chr9:37143761-37147278	.	.	37143761	37147278	0	1	3517	37143758	Ring1b targets
chr11	81150709	81154946	chr11:81150709-81154946	.	.	81150709	81154946	0	1	4237	81150701	Ring1b targets
chr19	25670854	25674808	chr19:25670854-25674808	.	.	25670854	25674808	0	1	3954	25670852	Ring1b targets
chr7	142663109	142665503	chr7:142663109-142665503	.	.	142663109	142665503	0	1	2394	142663108	Ring1b targets
chr7	143458107	143461714	chr7:143458107-143461714	.	.	143458107	143461714	0	1	3607	143458106	Ring1b targets
chr15	72545637	72549733	chr15:72545637-72549733	.	.	72545637	72549733	0	1	4096	72545630	Ring1b targets
chr6	31215751	31220818	chr6:31215751-31220818	.	.	31215751	31220818	0	1	5067	31215748	Ring1b targets
chr8	78434315	78438222	chr8:78434315-78438222	.	.	78434315	78438222	0	1	3907	78434308	Ring1b targets
chr4	9842729	9848255	chr4:9842729-9848255	.	.	9842729	9848255	0	1	5526	9842720	Ring1b targets
chr5	52112255	52116053	chr5:52112255-52116053	.	.	52112255	52116053	0	1	3798	52112250	Ring1b targets
chr12	111273617	111277145	chr12:111273617-111277145	.	.	111273617	111277145	0	1	3528	111273616	Ring1b targets
chr12	57541952	57547322	chr12:57541952-57547322	.	.	57541952	57547322	0	1	5370	57541947	Ring1b targets
chr3	148986305	148990761	chr3:148986305-148990761	.	.	148986305	148990761	0	1	4456	148986304	Ring1b targets
chr3	154331495	154333943	chr3:154331495-154333943	.	.	154331495	154333943	0	1	2448	154331494	Ring1b targets
chr2	93645247	93648690	chr2:93645247-93648690	.	.	93645247	93648690	0	1	3443	93645238	Ring1b targets
chrX	60889751	60895358	chrX:60889751-60895358	.	.	60889751	60895358	0	1	5607	60889745	Ring1b targets
chr4	139819857	139834526	chr4:139819857-139834526	.	.	139819857	139834526	0	1	14669	139819856	Ring1b targets
chr6	52207975	52209677	chr6:52207975-52209677	.	.	52207975	52209677	0	1	1702	52207970	Ring1b targets
chr1	120606348	120607472	chr1:120606348-120607472	.	.	120606348	120607472	0	1	1124	120606347	Ring1b targets
chr9	32540042	32543652	chr9:32540042-32543652	.	.	32540042	32543652	0	1	3610	32540039	Ring1b targets
chr12	14148977	14152647	chr12:14148977-14152647	.	.	14148977	14152647	0	1	3670	14148976	Ring1b targets
chr9	24772276	24775218	chr9:24772276-24775218	.	.	24772276	24775218	0	1	2942	24772274	Ring1b targets
chr18	65934759	65940144	chr18:65934759-65940144	.	.	65934759	65940144	0	1	5385	65934753	Ring1b targets
chr11	5061232	5061936	chr11:5061232-5061936	.	.	5061232	5061936	0	1	704	5061227	Ring1b targets
chr9	40874012	40879496	chr9:40874012-40879496	.	.	40874012	40879496	0	1	5484	40874008	Ring1b targets
chr4	21677557	21680554	chr4:21677557-21680554	.	.	21677557	21680554	0	1	2997	21677555	Ring1b targets
chr8	34805076	34810292	chr8:34805076-34810292	.	.	34805076	34810292	0	1	5216	34805073	Ring1b targets
chr5	98184314	98187189	chr5:98184314-98187189	.	.	98184314	98187189	0	1	2875	98184305	Ring1b targets
chr19	56721081	56724379	chr19:56721081-56724379	.	.	56721081	56724379	0	1	3298	56721076	Ring1b targets
chr18	42393963	42396398	chr18:42393963-42396398	.	.	42393963	42396398	0	1	2435	42393959	Ring1b targets
chr12	53246150	53249989	chr12:53246150-53249989	.	.	53246150	53249989	0	1	3839	53246145	Ring1b targets
chr5	67095017	67099040	chr5:67095017-67099040	.	.	67095017	67099040	0	1	4023	67095011	Ring1b targets
chr7	140046363	140050244	chr7:140046363-140050244	.	.	140046363	140050244	0	1	3881	140046362	Ring1b targets
chr10	114800130	114802936	chr10:114800130-114802936	.	.	114800130	114802936	0	1	2806	114800129	Ring1b targets
chr9	123927885	123931241	chr9:123927885-123931241	.	.	123927885	123931241	0	1	3356	123927884	Ring1b targets
chr11	53477795	53480735	chr11:53477795-53480735	.	.	53477795	53480735	0	1	2940	53477790	Ring1b targets
chr7	40898078	40900995	chr7:40898078-40900995	.	.	40898078	40900995	0	1	2917	40898074	Ring1b targets
chr8	124791811	124795268	chr8:124791811-124795268	.	.	124791811	124795268	0	1	3457	124791810	Ring1b targets
chr3	30505971	30511024	chr3:30505971-30511024	.	.	30505971	30511024	0	1	5053	30505968	Ring1b targets
chr13	78197049	78199904	chr13:78197049-78199904	.	.	78197049	78199904	0	1	2855	78197042	Ring1b targets
chr10	43172403	43175860	chr10:43172403-43175860	.	.	43172403	43175860	0	1	3457	43172399	Ring1b targets
chr6	64732127	64735484	chr6:64732127-64735484	.	.	64732127	64735484	0	1	3357	64732121	Ring1b targets
chr3	93447246	93448398	chr3:93447246-93448398	.	.	93447246	93448398	0	1	1152	93447237	Ring1b targets
chr4	28812855	28816130	chr4:28812855-28816130	.	.	28812855	28816130	0	1	3275	28812853	Ring1b targets
chr7	118489238	118492321	chr7:118489238-118492321	.	.	118489238	118492321	0	1	3083	118489237	Ring1b targets
chr6	6873037	6876713	chr6:6873037-6876713	.	.	6873037	6876713	0	1	3676	6873031	Ring1b targets
chr15	76516754	76520034	chr15:76516754-76520034	.	.	76516754	76520034	0	1	3280	76516747	Ring1b targets
chr4	115056026	115060154	chr4:115056026-115060154	.	.	115056026	115060154	0	1	4128	115056025	Ring1b targets
chr2	74745705	74748537	chr2:74745705-74748537	.	.	74745705	74748537	0	1	2832	74745698	Ring1b targets
chr18	38209376	38212931	chr18:38209376-38212931	.	.	38209376	38212931	0	1	3555	38209373	Ring1b targets
chr9	16499511	16503264	chr9:16499511-16503264	.	.	16499511	16503264	0	1	3753	16499510	Ring1b targets
chr17	85624923	85626657	chr17:85624923-85626657	.	.	85624923	85626657	0	1	1734	85624915	Ring1b targets
chr11	31368002	31371998	chr11:31368002-31371998	.	.	31368002	31371998	0	1	3996	31367999	Ring1b targets
chr13	96130637	96134261	chr13:96130637-96134261	.	.	96130637	96134261	0	1	3624	96130628	Ring1b targets
chr18	80984852	80989858	chr18:80984852-80989858	.	.	80984852	80989858	0	1	5006	80984844	Ring1b targets
chr12	56699573	56700818	chr12:56699573-56700818	.	.	56699573	56700818	0	1	1245	56699568	Ring1b targets
chr8	57319628	57324421	chr8:57319628-57324421	.	.	57319628	57324421	0	1	4793	57319623	Ring1b targets
chr7	40901409	40903380	chr7:40901409-40903380	.	.	40901409	40903380	0	1	1971	40901405	Ring1b targets
chr2	174326680	174330805	chr2:174326680-174330805	.	.	174326680	174330805	0	1	4125	174326679	Ring1b targets
chr1	120340067	120343287	chr1:120340067-120343287	.	.	120340067	120343287	0	1	3220	120340066	Ring1b targets
chr11	60104658	60108038	chr11:60104658-60108038	.	.	60104658	60108038	0	1	3380	60104652	Ring1b targets
chr7	36694659	36699065	chr7:36694659-36699065	.	.	36694659	36699065	0	1	4406	36694656	Ring1b targets
chr11	77513541	77516953	chr11:77513541-77516953	.	.	77513541	77516953	0	1	3412	77513534	Ring1b targets
chr12	76403318	76406596	chr12:76403318-76406596	.	.	76403318	76406596	0	1	3278	76403311	Ring1b targets
chr6	120491676	120494691	chr6:120491676-120494691	.	.	120491676	120494691	0	1	3015	120491675	Ring1b targets
chr9	87729176	87731590	chr9:87729176-87731590	.	.	87729176	87731590	0	1	2414	87729168	Ring1b targets
chr5	37816536	37820230	chr5:37816536-37820230	.	.	37816536	37820230	0	1	3694	37816533	Ring1b targets
chr5	31091979	31095973	chr5:31091979-31095973	.	.	31091979	31095973	0	1	3994	31091976	Ring1b targets
chr11	118568551	118571510	chr11:118568551-118571510	.	.	118568551	118571510	0	1	2959	118568550	Ring1b targets
chr5	67606796	67609547	chr5:67606796-67609547	.	.	67606796	67609547	0	1	2751	67606790	Ring1b targets
chr11	118907384	118911259	chr11:118907384-118911259	.	.	118907384	118911259	0	1	3875	118907383	Ring1b targets
chr5	43232301	43236226	chr5:43232301-43236226	.	.	43232301	43236226	0	1	3925	43232297	Ring1b targets
chr13	60175147	60177865	chr13:60175147-60177865	.	.	60175147	60177865	0	1	2718	60175141	Ring1b targets
chr1	184729303	184734778	chr1:184729303-184734778	.	.	184729303	184734778	0	1	5475	184729302	Ring1b targets
chr6	52174233	52178466	chr6:52174233-52178466	.	.	52174233	52178466	0	1	4233	52174228	Ring1b targets
chr12	67220146	67223170	chr12:67220146-67223170	.	.	67220146	67223170	0	1	3024	67220140	Ring1b targets
chr8	12399540	12402728	chr8:12399540-12402728	.	.	12399540	12402728	0	1	3188	12399539	Ring1b targets
chr9	64019112	64022732	chr9:64019112-64022732	.	.	64019112	64022732	0	1	3620	64019106	Ring1b targets
chr11	93097563	93101416	chr11:93097563-93101416	.	.	93097563	93101416	0	1	3853	93097554	Ring1b targets
chr13	48667922	48669890	chr13:48667922-48669890	.	.	48667922	48669890	0	1	1968	48667918	Ring1b targets
chr5	142813311	142817636	chr5:142813311-142817636	.	.	142813311	142817636	0	1	4325	142813310	Ring1b targets
chr11	101168754	101171412	chr11:101168754-101171412	.	.	101168754	101171412	0	1	2658	101168753	Ring1b targets
chr1	69105155	69108687	chr1:69105155-69108687	.	.	69105155	69108687	0	1	3532	69105149	Ring1b targets
chr17	8432149	8435765	chr17:8432149-8435765	.	.	8432149	8435765	0	1	3616	8432141	Ring1b targets
chr15	98775825	98780399	chr15:98775825-98780399	.	.	98775825	98780399	0	1	4574	98775816	Ring1b targets
chr2	122295886	122300309	chr2:122295886-122300309	.	.	122295886	122300309	0	1	4423	122295885	Ring1b targets
chr9	91366844	91367823	chr9:91366844-91367823	.	.	91366844	91367823	0	1	979	91366835	Ring1b targets
chr4	134249534	134253885	chr4:134249534-134253885	.	.	134249534	134253885	0	1	4351	134249533	Ring1b targets
chr1	82288796	82292292	chr1:82288796-82292292	.	.	82288796	82292292	0	1	3496	82288788	Ring1b targets
chr8	70373000	70377141	chr8:70373000-70377141	.	.	70373000	70377141	0	1	4141	70372993	Ring1b targets
chr16	35153526	35157384	chr16:35153526-35157384	.	.	35153526	35157384	0	1	3858	35153523	Ring1b targets
chr4	95049723	95052412	chr4:95049723-95052412	.	.	95049723	95052412	0	1	2689	95049714	Ring1b targets
chr11	66524124	66527896	chr11:66524124-66527896	.	.	66524124	66527896	0	1	3772	66524118	Ring1b targets
chr6	115991728	115995076	chr6:115991728-115995076	.	.	115991728	115995076	0	1	3348	115991727	Ring1b targets
chr2	158613683	158616505	chr2:158613683-158616505	.	.	158613683	158616505	0	1	2822	158613682	Ring1b targets
chr2	133551858	133555445	chr2:133551858-133555445	.	.	133551858	133555445	0	1	3587	133551857	Ring1b targets
chr6	39870833	39874095	chr6:39870833-39874095	.	.	39870833	39874095	0	1	3262	39870830	Ring1b targets
chr6	91409498	91412013	chr6:91409498-91412013	.	.	91409498	91412013	0	1	2515	91409489	Ring1b targets
chr13	107887879	107889842	chr13:107887879-107889842	.	.	107887879	107889842	0	1	1963	107887878	Ring1b targets
chr10	80497943	80498632	chr10:80497943-80498632	.	.	80497943	80498632	0	1	689	80497935	Ring1b targets
chr17	79712445	79715964	chr17:79712445-79715964	.	.	79712445	79715964	0	1	3519	79712438	Ring1b targets
chr5	147723748	147727673	chr5:147723748-147727673	.	.	147723748	147727673	0	1	3925	147723747	Ring1b targets
chr13	51845522	51848741	chr13:51845522-51848741	.	.	51845522	51848741	0	1	3219	51845517	Ring1b targets
chr11	100968041	100971624	chr11:100968041-100971624	.	.	100968041	100971624	0	1	3583	100968040	Ring1b targets
chr11	116107554	116111001	chr11:116107554-116111001	.	.	116107554	116111001	0	1	3447	116107553	Ring1b targets
chr12	110186667	110189746	chr12:110186667-110189746	.	.	110186667	110189746	0	1	3079	110186666	Ring1b targets
chr2	10369599	10376225	chr2:10369599-10376225	.	.	10369599	10376225	0	1	6626	10369598	Ring1b targets
chr4	154139074	154142697	chr4:154139074-154142697	.	.	154139074	154142697	0	1	3623	154139073	Ring1b targets
chr7	144837304	144840426	chr7:144837304-144840426	.	.	144837304	144840426	0	1	3122	144837303	Ring1b targets
chr5	75074643	75077674	chr5:75074643-75077674	.	.	75074643	75077674	0	1	3031	75074636	Ring1b targets
chr11	75793993	75797552	chr11:75793993-75797552	.	.	75793993	75797552	0	1	3559	75793986	Ring1b targets
chr2	70565314	70569096	chr2:70565314-70569096	.	.	70565314	70569096	0	1	3782	70565307	Ring1b targets
chr2	19444390	19447203	chr2:19444390-19447203	.	.	19444390	19447203	0	1	2813	19444389	Ring1b targets
chr13	58806264	58809208	chr13:58806264-58809208	.	.	58806264	58809208	0	1	2944	58806259	Ring1b targets
chr13	34650603	34653928	chr13:34650603-34653928	.	.	34650603	34653928	0	1	3325	34650600	Ring1b targets
chr17	85683170	85683870	chr17:85683170-85683870	.	.	85683170	85683870	0	1	700	85683162	Ring1b targets
chr8	14095098	14097836	chr8:14095098-14097836	.	.	14095098	14097836	0	1	2738	14095097	Ring1b targets
chr2	74666900	74670788	chr2:74666900-74670788	.	.	74666900	74670788	0	1	3888	74666893	Ring1b targets
chr13	53461747	53466532	chr13:53461747-53466532	.	.	53461747	53466532	0	1	4785	53461742	Ring1b targets
chr13	107890551	107892670	chr13:107890551-107892670	.	.	107890551	107892670	0	1	2119	107890550	Ring1b targets
chr8	15026881	15029631	chr8:15026881-15029631	.	.	15026881	15029631	0	1	2750	15026880	Ring1b targets
chr17	68837032	68842279	chr17:68837032-68842279	.	.	68837032	68842279	0	1	5247	68837026	Ring1b targets
chr2	61810796	61813778	chr2:61810796-61813778	.	.	61810796	61813778	0	1	2982	61810790	Ring1b targets
chr10	13964319	13968475	chr10:13964319-13968475	.	.	13964319	13968475	0	1	4156	13964318	Ring1b targets
chr2	93954330	93957722	chr2:93954330-93957722	.	.	93954330	93957722	0	1	3392	93954321	Ring1b targets
chr6	99519836	99523420	chr6:99519836-99523420	.	.	99519836	99523420	0	1	3584	99519827	Ring1b targets
chr4	44701435	44704736	chr4:44701435-44704736	.	.	44701435	44704736	0	1	3301	44701431	Ring1b targets
chr7	81452854	81455768	chr7:81452854-81455768	.	.	81452854	81455768	0	1	2914	81452846	Ring1b targets
chr7	63756367	63759770	chr7:63756367-63759770	.	.	63756367	63759770	0	1	3403	63756361	Ring1b targets
chr8	11311381	11314200	chr8:11311381-11314200	.	.	11311381	11314200	0	1	2819	11311380	Ring1b targets
chr15	60822417	60825081	chr15:60822417-60825081	.	.	60822417	60825081	0	1	2664	60822411	Ring1b targets
chr7	130262868	130267028	chr7:130262868-130267028	.	.	130262868	130267028	0	1	4160	130262867	Ring1b targets
chr4	46347655	46348264	chr4:46347655-46348264	.	.	46347655	46348264	0	1	609	46347651	Ring1b targets
chr12	99964407	99967019	chr12:99964407-99967019	.	.	99964407	99967019	0	1	2612	99964398	Ring1b targets
chr4	99650746	99655167	chr4:99650746-99655167	.	.	99650746	99655167	0	1	4421	99650737	Ring1b targets
chr2	131559726	131563669	chr2:131559726-131563669	.	.	131559726	131563669	0	1	3943	131559725	Ring1b targets
chr12	80517515	80520423	chr12:80517515-80520423	.	.	80517515	80520423	0	1	2908	80517507	Ring1b targets
chr1	4495748	4498035	chr1:4495748-4498035	.	.	4495748	4498035	0	1	2287	4495744	Ring1b targets
chr5	35396915	35400369	chr5:35396915-35400369	.	.	35396915	35400369	0	1	3454	35396912	Ring1b targets
chr19	44747802	44751193	chr19:44747802-44751193	.	.	44747802	44751193	0	1	3391	44747798	Ring1b targets
chr16	92694508	92700182	chr16:92694508-92700182	.	.	92694508	92700182	0	1	5674	92694499	Ring1b targets
chr2	105122856	105124568	chr2:105122856-105124568	.	.	105122856	105124568	0	1	1712	105122855	Ring1b targets
chr1	74802351	74804954	chr1:74802351-74804954	.	.	74802351	74804954	0	1	2603	74802344	Ring1b targets
chr18	23038507	23041873	chr18:23038507-23041873	.	.	23038507	23041873	0	1	3366	23038505	Ring1b targets
chr4	154959593	154963898	chr4:154959593-154963898	.	.	154959593	154963898	0	1	4305	154959592	Ring1b targets
chr17	87796157	87798879	chr17:87796157-87798879	.	.	87796157	87798879	0	1	2722	87796149	Ring1b targets
chr2	147180656	147183212	chr2:147180656-147183212	.	.	147180656	147183212	0	1	2556	147180655	Ring1b targets
chr10	94942556	94946230	chr10:94942556-94946230	.	.	94942556	94946230	0	1	3674	94942547	Ring1b targets
chr4	129985153	129988784	chr4:129985153-129988784	.	.	129985153	129988784	0	1	3631	129985152	Ring1b targets
chr11	114849339	114853258	chr11:114849339-114853258	.	.	114849339	114853258	0	1	3919	114849338	Ring1b targets
chr12	83485526	83488962	chr12:83485526-83488962	.	.	83485526	83488962	0	1	3436	83485518	Ring1b targets
chr9	58821597	58825083	chr9:58821597-58825083	.	.	58821597	58825083	0	1	3486	58821592	Ring1b targets
chr15	75745009	75748259	chr15:75745009-75748259	.	.	75745009	75748259	0	1	3250	75745002	Ring1b targets
chr1	78192399	78193946	chr1:78192399-78193946	.	.	78192399	78193946	0	1	1547	78192392	Ring1b targets
chr14	63941667	63944652	chr14:63941667-63944652	.	.	63941667	63944652	0	1	2985	63941661	Ring1b targets
chr9	102351801	102354865	chr9:102351801-102354865	.	.	102351801	102354865	0	1	3064	102351800	Ring1b targets
chr14	63243944	63249133	chr14:63243944-63249133	.	.	63243944	63249133	0	1	5189	63243938	Ring1b targets
chr5	81019476	81023003	chr5:81019476-81023003	.	.	81019476	81023003	0	1	3527	81019468	Ring1b targets
chr10	60685493	60688415	chr10:60685493-60688415	.	.	60685493	60688415	0	1	2922	60685487	Ring1b targets
chr4	154639980	154642520	chr4:154639980-154642520	.	.	154639980	154642520	0	1	2540	154639979	Ring1b targets
chr2	180774883	180777932	chr2:180774883-180777932	.	.	180774883	180777932	0	1	3049	180774882	Ring1b targets
chr12	107915215	107917668	chr12:107915215-107917668	.	.	107915215	107917668	0	1	2453	107915214	Ring1b targets
chr9	24776821	24778529	chr9:24776821-24778529	.	.	24776821	24778529	0	1	1708	24776819	Ring1b targets
chr1	191182350	191185883	chr1:191182350-191185883	.	.	191182350	191185883	0	1	3533	191182349	Ring1b targets
chr11	5057029	5060140	chr11:5057029-5060140	.	.	5057029	5060140	0	1	3111	5057024	Ring1b targets
chr5	138753877	138757304	chr5:138753877-138757304	.	.	138753877	138757304	0	1	3427	138753876	Ring1b targets
chr1	187604578	187610799	chr1:187604578-187610799	.	.	187604578	187610799	0	1	6221	187604577	Ring1b targets
chr11	101173067	101178303	chr11:101173067-101178303	.	.	101173067	101178303	0	1	5236	101173066	Ring1b targets
chr12	57537992	57540096	chr12:57537992-57540096	.	.	57537992	57540096	0	1	2104	57537987	Ring1b targets
chr6	52251985	52254598	chr6:52251985-52254598	.	.	52251985	52254598	0	1	2613	52251980	Ring1b targets
chr4	126732161	126736666	chr4:126732161-126736666	.	.	126732161	126736666	0	1	4505	126732160	Ring1b targets
chr15	64920308	64923468	chr15:64920308-64923468	.	.	64920308	64923468	0	1	3160	64920302	Ring1b targets
chr18	64340225	64343368	chr18:64340225-64343368	.	.	64340225	64343368	0	1	3143	64340219	Ring1b targets
chr5	106451503	106455811	chr5:106451503-106455811	.	.	106451503	106455811	0	1	4308	106451502	Ring1b targets
chr16	11982741	11985779	chr16:11982741-11985779	.	.	11982741	11985779	0	1	3038	11982740	Ring1b targets
chr7	49632159	49637576	chr7:49632159-49637576	.	.	49632159	49637576	0	1	5417	49632155	Ring1b targets
chr11	12034974	12039591	chr11:12034974-12039591	.	.	12034974	12039591	0	1	4617	12034973	Ring1b targets
chr12	111271054	111272246	chr12:111271054-111272246	.	.	111271054	111272246	0	1	1192	111271053	Ring1b targets
chr13	114455807	114460861	chr13:114455807-114460861	.	.	114455807	114460861	0	1	5054	114455806	Ring1b targets
chr6	29525877	29528974	chr6:29525877-29528974	.	.	29525877	29528974	0	1	3097	29525875	Ring1b targets
chr17	27511304	27514705	chr17:27511304-27514705	.	.	27511304	27514705	0	1	3401	27511302	Ring1b targets
chr4	129984109	129984690	chr4:129984109-129984690	.	.	129984109	129984690	0	1	581	129984108	Ring1b targets
chr3	18053553	18056235	chr3:18053553-18056235	.	.	18053553	18056235	0	1	2682	18053552	Ring1b targets
chr13	56250997	56254360	chr13:56250997-56254360	.	.	56250997	56254360	0	1	3363	56250992	Ring1b targets
chr6	117167236	117170594	chr6:117167236-117170594	.	.	117167236	117170594	0	1	3358	117167235	Ring1b targets
chr2	163202586	163204961	chr2:163202586-163204961	.	.	163202586	163204961	0	1	2375	163202585	Ring1b targets
chr8	12384232	12387703	chr8:12384232-12387703	.	.	12384232	12387703	0	1	3471	12384231	Ring1b targets
chr4	131836155	131838602	chr4:131836155-131838602	.	.	131836155	131838602	0	1	2447	131836154	Ring1b targets
chr10	50892219	50896626	chr10:50892219-50896626	.	.	50892219	50896626	0	1	4407	50892214	Ring1b targets
chr15	37232044	37235154	chr15:37232044-37235154	.	.	37232044	37235154	0	1	3110	37232041	Ring1b targets
chr11	4744146	4748562	chr11:4744146-4748562	.	.	4744146	4748562	0	1	4416	4744142	Ring1b targets
chr12	53251237	53252438	chr12:53251237-53252438	.	.	53251237	53252438	0	1	1201	53251232	Ring1b targets
chr1	39192412	39195479	chr1:39192412-39195479	.	.	39192412	39195479	0	1	3067	39192409	Ring1b targets
chr16	85801125	85803704	chr16:85801125-85803704	.	.	85801125	85803704	0	1	2579	85801117	Ring1b targets
chr10	85386644	85389188	chr10:85386644-85389188	.	.	85386644	85389188	0	1	2544	85386636	Ring1b targets
chr8	105268171	105271717	chr8:105268171-105271717	.	.	105268171	105271717	0	1	3546	105268170	Ring1b targets
chr13	55833978	55837473	chr13:55833978-55837473	.	.	55833978	55837473	0	1	3495	55833973	Ring1b targets
chr2	84838571	84841480	chr2:84838571-84841480	.	.	84838571	84841480	0	1	2909	84838563	Ring1b targets
chr15	103009556	103012844	chr15:103009556-103012844	.	.	103009556	103012844	0	1	3288	103009555	Ring1b targets
chr6	85193284	85194391	chr6:85193284-85194391	.	.	85193284	85194391	0	1	1107	85193276	Ring1b targets
chr11	61021249	61025846	chr11:61021249-61025846	.	.	61021249	61025846	0	1	4597	61021243	Ring1b targets
chr13	36731155	36736243	chr13:36731155-36736243	.	.	36731155	36736243	0	1	5088	36731152	Ring1b targets
chr10	44002730	44006300	chr10:44002730-44006300	.	.	44002730	44006300	0	1	3570	44002726	Ring1b targets
chr4	138394333	138397434	chr4:138394333-138397434	.	.	138394333	138397434	0	1	3101	138394332	Ring1b targets
chr11	104233802	104234741	chr11:104233802-104234741	.	.	104233802	104234741	0	1	939	104233801	Ring1b targets
chr15	103013992	103015997	chr15:103013992-103015997	.	.	103013992	103015997	0	1	2005	103013991	Ring1b targets
chr2	61814331	61816456	chr2:61814331-61816456	.	.	61814331	61816456	0	1	2125	61814325	Ring1b targets
chr6	52200015	52200960	chr6:52200015-52200960	.	.	52200015	52200960	0	1	945	52200010	Ring1b targets
chr9	123935472	123937109	chr9:123935472-123937109	.	.	123935472	123937109	0	1	1637	123935471	Ring1b targets
chr7	19522257	19525290	chr7:19522257-19525290	.	.	19522257	19525290	0	1	3033	19522256	Ring1b targets
chr15	31365609	31368621	chr15:31365609-31368621	.	.	31365609	31368621	0	1	3012	31365606	Ring1b targets
chr2	113756793	113759273	chr2:113756793-113759273	.	.	113756793	113759273	0	1	2480	113756792	Ring1b targets
chr6	30957406	30959888	chr6:30957406-30959888	.	.	30957406	30959888	0	1	2482	30957403	Ring1b targets
chr17	56510153	56512679	chr17:56510153-56512679	.	.	56510153	56512679	0	1	2526	56510148	Ring1b targets
chr8	47411896	47414329	chr8:47411896-47414329	.	.	47411896	47414329	0	1	2433	47411892	Ring1b targets
chr13	69737480	69740936	chr13:69737480-69740936	.	.	69737480	69740936	0	1	3456	69737474	Ring1b targets
chr4	152124468	152126927	chr4:152124468-152126927	.	.	152124468	152126927	0	1	2459	152124467	Ring1b targets
chr11	96175063	96175778	chr11:96175063-96175778	.	.	96175063	96175778	0	1	715	96175054	Ring1b targets
chr18	37751486	37754146	chr18:37751486-37754146	.	.	37751486	37754146	0	1	2660	37751483	Ring1b targets
chr11	104231284	104233314	chr11:104231284-104233314	.	.	104231284	104233314	0	1	2030	104231283	Ring1b targets
chr14	70888115	70891574	chr14:70888115-70891574	.	.	70888115	70891574	0	1	3459	70888108	Ring1b targets
chr15	102953678	102957680	chr15:102953678-102957680	.	.	102953678	102957680	0	1	4002	102953677	Ring1b targets
chr3	102010845	102013485	chr3:102010845-102013485	.	.	102010845	102013485	0	1	2640	102010844	Ring1b targets
chr1	78195071	78198263	chr1:78195071-78198263	.	.	78195071	78198263	0	1	3192	78195064	Ring1b targets
chr10	103026738	103031055	chr10:103026738-103031055	.	.	103026738	103031055	0	1	4317	103026737	Ring1b targets
chr18	37741869	37745610	chr18:37741869-37745610	.	.	37741869	37745610	0	1	3741	37741866	Ring1b targets
chr11	101962374	101965001	chr11:101962374-101965001	.	.	101962374	101965001	0	1	2627	101962373	Ring1b targets
chr1	72873095	72875498	chr1:72873095-72875498	.	.	72873095	72875498	0	1	2403	72873088	Ring1b targets
chr3	129206809	129208063	chr3:129206809-129208063	.	.	129206809	129208063	0	1	1254	129206808	Ring1b targets
chr10	26373402	26376918	chr10:26373402-26376918	.	.	26373402	26376918	0	1	3516	26373400	Ring1b targets
chr8	76898836	76902167	chr8:76898836-76902167	.	.	76898836	76902167	0	1	3331	76898829	Ring1b targets
chr5	22343407	22346236	chr5:22343407-22346236	.	.	22343407	22346236	0	1	2829	22343405	Ring1b targets
chr5	67099456	67100898	chr5:67099456-67100898	.	.	67099456	67100898	0	1	1442	67099450	Ring1b targets
chr4	41497415	41500085	chr4:41497415-41500085	.	.	41497415	41500085	0	1	2670	41497411	Ring1b targets
chr18	80706896	80709986	chr18:80706896-80709986	.	.	80706896	80709986	0	1	3090	80706888	Ring1b targets
chr11	59134380	59136922	chr11:59134380-59136922	.	.	59134380	59136922	0	1	2542	59134375	Ring1b targets
chr6	48437701	48440324	chr6:48437701-48440324	.	.	48437701	48440324	0	1	2623	48437697	Ring1b targets
chr11	52763454	52766283	chr11:52763454-52766283	.	.	52763454	52766283	0	1	2829	52763449	Ring1b targets
chr7	45832277	45835004	chr7:45832277-45835004	.	.	45832277	45835004	0	1	2727	45832273	Ring1b targets
chr11	18873730	18877468	chr11:18873730-18877468	.	.	18873730	18877468	0	1	3738	18873729	Ring1b targets
chr8	46739114	46742282	chr8:46739114-46742282	.	.	46739114	46742282	0	1	3168	46739110	Ring1b targets
chr11	64434969	64437416	chr11:64434969-64437416	.	.	64434969	64437416	0	1	2447	64434963	Ring1b targets
chr6	52162911	52166971	chr6:52162911-52166971	.	.	52162911	52166971	0	1	4060	52162906	Ring1b targets
chr6	72234127	72236432	chr6:72234127-72236432	.	.	72234127	72236432	0	1	2305	72234120	Ring1b targets
chr2	147083228	147086054	chr2:147083228-147086054	.	.	147083228	147086054	0	1	2826	147083227	Ring1b targets
chr6	112488534	112491232	chr6:112488534-112491232	.	.	112488534	112491232	0	1	2698	112488533	Ring1b targets
chr1	78199374	78200771	chr1:78199374-78200771	.	.	78199374	78200771	0	1	1397	78199367	Ring1b targets
chr11	12024683	12030632	chr11:12024683-12030632	.	.	12024683	12030632	0	1	5949	12024682	Ring1b targets
chr6	32586414	32588973	chr6:32586414-32588973	.	.	32586414	32588973	0	1	2559	32586411	Ring1b targets
chr19	45740913	45742905	chr19:45740913-45742905	.	.	45740913	45742905	0	1	1992	45740909	Ring1b targets
chr12	8297475	8299747	chr12:8297475-8299747	.	.	8297475	8299747	0	1	2272	8297467	Ring1b targets
chr5	33994919	33998775	chr5:33994919-33998775	.	.	33994919	33998775	0	1	3856	33994916	Ring1b targets
chr11	59305036	59309529	chr11:59305036-59309529	.	.	59305036	59309529	0	1	4493	59305031	Ring1b targets
chr12	109051725	109054462	chr12:109051725-109054462	.	.	109051725	109054462	0	1	2737	109051724	Ring1b targets
chr13	51565942	51569616	chr13:51565942-51569616	.	.	51565942	51569616	0	1	3674	51565937	Ring1b targets
chr12	58211246	58214197	chr12:58211246-58214197	.	.	58211246	58214197	0	1	2951	58211241	Ring1b targets
chr14	119137379	119139755	chr14:119137379-119139755	.	.	119137379	119139755	0	1	2376	119137378	Ring1b targets
chr12	111441998	111446738	chr12:111441998-111446738	.	.	111441998	111446738	0	1	4740	111441997	Ring1b targets
chr13	45963345	45966287	chr13:45963345-45966287	.	.	45963345	45966287	0	1	2942	45963341	Ring1b targets
chr5	98188605	98190334	chr5:98188605-98190334	.	.	98188605	98190334	0	1	1729	98188596	Ring1b targets
chr5	25099298	25101959	chr5:25099298-25101959	.	.	25099298	25101959	0	1	2661	25099296	Ring1b targets
chr6	127767088	127769986	chr6:127767088-127769986	.	.	127767088	127769986	0	1	2898	127767087	Ring1b targets
chr2	71534128	71535507	chr2:71534128-71535507	.	.	71534128	71535507	0	1	1379	71534121	Ring1b targets
chr4	97776000	97779344	chr4:97776000-97779344	.	.	97776000	97779344	0	1	3344	97775991	Ring1b targets
chr4	131919228	131923173	chr4:131919228-131923173	.	.	131919228	131923173	0	1	3945	131919227	Ring1b targets
chr10	58812194	58814826	chr10:58812194-58814826	.	.	58812194	58814826	0	1	2632	58812189	Ring1b targets
chr19	47013417	47016636	chr19:47013417-47016636	.	.	47013417	47016636	0	1	3219	47013413	Ring1b targets
chr2	146832741	146837686	chr2:146832741-146837686	.	.	146832741	146837686	0	1	4945	146832740	Ring1b targets
chr17	83629580	83633127	chr17:83629580-83633127	.	.	83629580	83633127	0	1	3547	83629572	Ring1b targets
chr5	29470783	29473073	chr5:29470783-29473073	.	.	29470783	29473073	0	1	2290	29470781	Ring1b targets
chr5	119802560	119805183	chr5:119802560-119805183	.	.	119802560	119805183	0	1	2623	119802559	Ring1b targets
chr12	56611266	56615046	chr12:56611266-56615046	.	.	56611266	56615046	0	1	3780	56611261	Ring1b targets
chr1	180330177	180333696	chr1:180330177-180333696	.	.	180330177	180333696	0	1	3519	180330176	Ring1b targets
chr11	72133829	72137067	chr11:72133829-72137067	.	.	72133829	72137067	0	1	3238	72133822	Ring1b targets
chr1	163311068	163315373	chr1:163311068-163315373	.	.	163311068	163315373	0	1	4305	163311067	Ring1b targets
chr19	45743312	45743907	chr19:45743312-45743907	.	.	45743312	45743907	0	1	595	45743308	Ring1b targets
chr3	129197079	129198419	chr3:129197079-129198419	.	.	129197079	129198419	0	1	1340	129197078	Ring1b targets
chrX	133685904	133689108	chrX:133685904-133689108	.	.	133685904	133689108	0	1	3204	133685903	Ring1b targets
chr13	40702543	40706790	chr13:40702543-40706790	.	.	40702543	40706790	0	1	4247	40702539	Ring1b targets
chr2	84885098	84888486	chr2:84885098-84888486	.	.	84885098	84888486	0	1	3388	84885090	Ring1b targets
chr7	112953478	112955937	chr7:112953478-112955937	.	.	112953478	112955937	0	1	2459	112953477	Ring1b targets
chr11	50849275	50852890	chr11:50849275-50852890	.	.	50849275	50852890	0	1	3615	50849270	Ring1b targets
chr2	102449617	102451909	chr2:102449617-102451909	.	.	102449617	102451909	0	1	2292	102449616	Ring1b targets
chr17	48094901	48099837	chr17:48094901-48099837	.	.	48094901	48099837	0	1	4936	48094897	Ring1b targets
chr9	64385045	64387903	chr9:64385045-64387903	.	.	64385045	64387903	0	1	2858	64385039	Ring1b targets
chr11	63130516	63133644	chr11:63130516-63133644	.	.	63130516	63133644	0	1	3128	63130510	Ring1b targets
chr4	82536195	82539001	chr4:82536195-82539001	.	.	82536195	82539001	0	1	2806	82536187	Ring1b targets
chr3	83126894	83129736	chr3:83126894-83129736	.	.	83126894	83129736	0	1	2842	83126886	Ring1b targets
chr18	64338171	64339809	chr18:64338171-64339809	.	.	64338171	64339809	0	1	1638	64338165	Ring1b targets
chr2	74672579	74676971	chr2:74672579-74676971	.	.	74672579	74676971	0	1	4392	74672572	Ring1b targets
chr11	96201814	96204699	chr11:96201814-96204699	.	.	96201814	96204699	0	1	2885	96201805	Ring1b targets
chr9	24769760	24771484	chr9:24769760-24771484	.	.	24769760	24771484	0	1	1724	24769758	Ring1b targets
chr1	91800280	91803092	chr1:91800280-91803092	.	.	91800280	91803092	0	1	2812	91800271	Ring1b targets
chr11	80300418	80303180	chr11:80300418-80303180	.	.	80300418	80303180	0	1	2762	80300410	Ring1b targets
chr4	114900684	114904688	chr4:114900684-114904688	.	.	114900684	114904688	0	1	4004	114900683	Ring1b targets
chr2	18025626	18029291	chr2:18025626-18029291	.	.	18025626	18029291	0	1	3665	18025625	Ring1b targets
chr7	34810661	34813841	chr7:34810661-34813841	.	.	34810661	34813841	0	1	3180	34810658	Ring1b targets
chr3	116250841	116253537	chr3:116250841-116253537	.	.	116250841	116253537	0	1	2696	116250840	Ring1b targets
chr11	53464912	53467410	chr11:53464912-53467410	.	.	53464912	53467410	0	1	2498	53464907	Ring1b targets
chrX	12076737	12083182	chrX:12076737-12083182	.	.	12076737	12083182	0	1	6445	12076736	Ring1b targets
chr11	94471823	94474773	chr11:94471823-94474773	.	.	94471823	94474773	0	1	2950	94471814	Ring1b targets
chr15	99095448	99099073	chr15:99095448-99099073	.	.	99095448	99099073	0	1	3625	99095439	Ring1b targets
chr2	172937876	172940936	chr2:172937876-172940936	.	.	172937876	172940936	0	1	3060	172937875	Ring1b targets
chr19	43605771	43608378	chr19:43605771-43608378	.	.	43605771	43608378	0	1	2607	43605767	Ring1b targets
chr6	52211149	52214268	chr6:52211149-52214268	.	.	52211149	52214268	0	1	3119	52211144	Ring1b targets
chr6	148442355	148445324	chr6:148442355-148445324	.	.	148442355	148445324	0	1	2969	148442354	Ring1b targets
chr19	46146537	46149747	chr19:46146537-46149747	.	.	46146537	46149747	0	1	3210	46146533	Ring1b targets
chr2	25289485	25292527	chr2:25289485-25292527	.	.	25289485	25292527	0	1	3042	25289483	Ring1b targets
chr11	96199477	96201005	chr11:96199477-96201005	.	.	96199477	96201005	0	1	1528	96199468	Ring1b targets
chr12	112677827	112681284	chr12:112677827-112681284	.	.	112677827	112681284	0	1	3457	112677826	Ring1b targets
chr9	110741104	110744853	chr9:110741104-110744853	.	.	110741104	110744853	0	1	3749	110741103	Ring1b targets
chr11	121702019	121704487	chr11:121702019-121704487	.	.	121702019	121704487	0	1	2468	121702018	Ring1b targets
chr13	48658367	48660674	chr13:48658367-48660674	.	.	48658367	48660674	0	1	2307	48658363	Ring1b targets
chr2	181670042	181672312	chr2:181670042-181672312	.	.	181670042	181672312	0	1	2270	181670041	Ring1b targets
chr11	53462547	53464347	chr11:53462547-53464347	.	.	53462547	53464347	0	1	1800	53462542	Ring1b targets
chr13	53474563	53477188	chr13:53474563-53477188	.	.	53474563	53477188	0	1	2625	53474558	Ring1b targets
chr8	121124531	121126494	chr8:121124531-121126494	.	.	121124531	121126494	0	1	1963	121124530	Ring1b targets
chr9	67047488	67050062	chr9:67047488-67050062	.	.	67047488	67050062	0	1	2574	67047482	Ring1b targets
chr16	17796548	17799932	chr16:17796548-17799932	.	.	17796548	17799932	0	1	3384	17796547	Ring1b targets
chr17	34671035	34673082	chr17:34671035-34673082	.	.	34671035	34673082	0	1	2047	34671032	Ring1b targets
chr8	125909590	125912391	chr8:125909590-125912391	.	.	125909590	125912391	0	1	2801	125909589	Ring1b targets
chr13	35967573	35970405	chr13:35967573-35970405	.	.	35967573	35970405	0	1	2832	35967570	Ring1b targets
chr7	70329534	70333080	chr7:70329534-70333080	.	.	70329534	70333080	0	1	3546	70329527	Ring1b targets
chr2	45107854	45111373	chr2:45107854-45111373	.	.	45107854	45111373	0	1	3519	45107850	Ring1b targets
chr11	33144943	33148637	chr11:33144943-33148637	.	.	33144943	33148637	0	1	3694	33144940	Ring1b targets
chr3	30513199	30516166	chr3:30513199-30516166	.	.	30513199	30516166	0	1	2967	30513196	Ring1b targets
chr1	74854941	74857857	chr1:74854941-74857857	.	.	74854941	74857857	0	1	2916	74854934	Ring1b targets
chr1	75421271	75424194	chr1:75421271-75424194	.	.	75421271	75424194	0	1	2923	75421264	Ring1b targets
chr1	184726596	184728438	chr1:184726596-184728438	.	.	184726596	184728438	0	1	1842	184726595	Ring1b targets
chr4	48050937	48052717	chr4:48050937-48052717	.	.	48050937	48052717	0	1	1780	48050933	Ring1b targets
chrX	133689600	133690382	chrX:133689600-133690382	.	.	133689600	133690382	0	1	782	133689599	Ring1b targets
chr13	78194402	78196062	chr13:78194402-78196062	.	.	78194402	78196062	0	1	1660	78194395	Ring1b targets
chr6	52261235	52263392	chr6:52261235-52263392	.	.	52261235	52263392	0	1	2157	52261230	Ring1b targets
chr19	37689902	37691456	chr19:37689902-37691456	.	.	37689902	37691456	0	1	1554	37689899	Ring1b targets
chr11	4946573	4949399	chr11:4946573-4949399	.	.	4946573	4949399	0	1	2826	4946569	Ring1b targets
chr18	75818882	75822363	chr18:75818882-75822363	.	.	75818882	75822363	0	1	3481	75818875	Ring1b targets
chr3	107457828	107460373	chr3:107457828-107460373	.	.	107457828	107460373	0	1	2545	107457827	Ring1b targets
chr8	46291999	46296917	chr8:46291999-46296917	.	.	46291999	46296917	0	1	4918	46291995	Ring1b targets
chr13	53470860	53473432	chr13:53470860-53473432	.	.	53470860	53473432	0	1	2572	53470855	Ring1b targets
chr15	102980069	102983228	chr15:102980069-102983228	.	.	102980069	102983228	0	1	3159	102980068	Ring1b targets
chr5	125531363	125536029	chr5:125531363-125536029	.	.	125531363	125536029	0	1	4666	125531362	Ring1b targets
chr7	70365118	70366708	chr7:70365118-70366708	.	.	70365118	70366708	0	1	1590	70365111	Ring1b targets
chr11	116220496	116224030	chr11:116220496-116224030	.	.	116220496	116224030	0	1	3534	116220495	Ring1b targets
chr3	84478822	84481235	chr3:84478822-84481235	.	.	84478822	84481235	0	1	2413	84478814	Ring1b targets
chr6	99691439	99694332	chr6:99691439-99694332	.	.	99691439	99694332	0	1	2893	99691430	Ring1b targets
chr1	78215730	78218780	chr1:78215730-78218780	.	.	78215730	78218780	0	1	3050	78215723	Ring1b targets
chr7	79513604	79516518	chr7:79513604-79516518	.	.	79513604	79516518	0	1	2914	79513597	Ring1b targets
chr2	74731845	74737854	chr2:74731845-74737854	.	.	74731845	74737854	0	1	6009	74731838	Ring1b targets
chr2	122300867	122302401	chr2:122300867-122302401	.	.	122300867	122302401	0	1	1534	122300866	Ring1b targets
chr11	102145136	102148471	chr11:102145136-102148471	.	.	102145136	102148471	0	1	3335	102145135	Ring1b targets
chr1	75503444	75506702	chr1:75503444-75506702	.	.	75503444	75506702	0	1	3258	75503437	Ring1b targets
chr14	55113306	55116176	chr14:55113306-55116176	.	.	55113306	55116176	0	1	2870	55113301	Ring1b targets
chr11	69119583	69122997	chr11:69119583-69122997	.	.	69119583	69122997	0	1	3414	69119577	Ring1b targets
chr5	64158558	64161518	chr5:64158558-64161518	.	.	64158558	64161518	0	1	2960	64158552	Ring1b targets
chr13	63571633	63574173	chr13:63571633-63574173	.	.	63571633	63574173	0	1	2540	63571627	Ring1b targets
chr6	119106639	119109269	chr6:119106639-119109269	.	.	119106639	119109269	0	1	2630	119106638	Ring1b targets
chr19	5559067	5561682	chr19:5559067-5561682	.	.	5559067	5561682	0	1	2615	5559062	Ring1b targets
chr17	86166285	86169739	chr17:86166285-86169739	.	.	86166285	86169739	0	1	3454	86166277	Ring1b targets
chr2	76405038	76407756	chr2:76405038-76407756	.	.	76405038	76407756	0	1	2718	76405031	Ring1b targets
chr9	97016857	97019449	chr9:97016857-97019449	.	.	97016857	97019449	0	1	2592	97016848	Ring1b targets
chr8	84010418	84013091	chr8:84010418-84013091	.	.	84010418	84013091	0	1	2673	84010410	Ring1b targets
chr10	43020389	43022846	chr10:43020389-43022846	.	.	43020389	43022846	0	1	2457	43020385	Ring1b targets
chr2	103969150	103972027	chr2:103969150-103972027	.	.	103969150	103972027	0	1	2877	103969149	Ring1b targets
chr8	121127456	121129612	chr8:121127456-121129612	.	.	121127456	121129612	0	1	2156	121127455	Ring1b targets
chr11	97017026	97019868	chr11:97017026-97019868	.	.	97017026	97019868	0	1	2842	97017017	Ring1b targets
chr6	29432289	29434721	chr6:29432289-29434721	.	.	29432289	29434721	0	1	2432	29432287	Ring1b targets
chr12	8300839	8303040	chr12:8300839-8303040	.	.	8300839	8303040	0	1	2201	8300831	Ring1b targets
chr11	96365257	96368000	chr11:96365257-96368000	.	.	96365257	96368000	0	1	2743	96365248	Ring1b targets
chr7	141291656	141295134	chr7:141291656-141295134	.	.	141291656	141295134	0	1	3478	141291655	Ring1b targets
chr17	23739190	23743948	chr17:23739190-23743948	.	.	23739190	23743948	0	1	4758	23739188	Ring1b targets
chr3	17785313	17788632	chr3:17785313-17788632	.	.	17785313	17788632	0	1	3319	17785312	Ring1b targets
chr4	63213449	63216709	chr4:63213449-63216709	.	.	63213449	63216709	0	1	3260	63213443	Ring1b targets
chr12	25098075	25101634	chr12:25098075-25101634	.	.	25098075	25101634	0	1	3559	25098073	Ring1b targets
chr6	126738581	126740946	chr6:126738581-126740946	.	.	126738581	126740946	0	1	2365	126738580	Ring1b targets
chr13	31801286	31804157	chr13:31801286-31804157	.	.	31801286	31804157	0	1	2871	31801283	Ring1b targets
chr7	142967471	142970146	chr7:142967471-142970146	.	.	142967471	142970146	0	1	2675	142967470	Ring1b targets
chr8	75211733	75215264	chr8:75211733-75215264	.	.	75211733	75215264	0	1	3531	75211726	Ring1b targets
chr7	73371743	73376695	chr7:73371743-73376695	.	.	73371743	73376695	0	1	4952	73371736	Ring1b targets
chr9	74848381	74851265	chr9:74848381-74851265	.	.	74848381	74851265	0	1	2884	74848374	Ring1b targets
chr7	13042903	13044838	chr7:13042903-13044838	.	.	13042903	13044838	0	1	1935	13042902	Ring1b targets
chr3	105450838	105453605	chr3:105450838-105453605	.	.	105450838	105453605	0	1	2767	105450837	Ring1b targets
chr5	36867219	36870747	chr5:36867219-36870747	.	.	36867219	36870747	0	1	3528	36867216	Ring1b targets
chr9	37459452	37461419	chr9:37459452-37461419	.	.	37459452	37461419	0	1	1967	37459449	Ring1b targets
chr6	24954584	24956680	chr6:24954584-24956680	.	.	24954584	24956680	0	1	2096	24954582	Ring1b targets
chr14	116925199	116927820	chr14:116925199-116927820	.	.	116925199	116927820	0	1	2621	116925198	Ring1b targets
chr8	69884297	69889825	chr8:69884297-69889825	.	.	69884297	69889825	0	1	5528	69884291	Ring1b targets
chr14	29720586	29723768	chr14:29720586-29723768	.	.	29720586	29723768	0	1	3182	29720584	Ring1b targets
chr11	77930687	77932935	chr11:77930687-77932935	.	.	77930687	77932935	0	1	2248	77930680	Ring1b targets
chr5	93042877	93045506	chr5:93042877-93045506	.	.	93042877	93045506	0	1	2629	93042868	Ring1b targets
chrX	102249784	102252884	chrX:102249784-102252884	.	.	102249784	102252884	0	1	3100	102249783	Ring1b targets
chr18	21651142	21654200	chr18:21651142-21654200	.	.	21651142	21654200	0	1	3058	21651140	Ring1b targets
chr6	23252931	23255010	chr6:23252931-23255010	.	.	23252931	23255010	0	1	2079	23252929	Ring1b targets
chr6	65670866	65673312	chr6:65670866-65673312	.	.	65670866	65673312	0	1	2446	65670860	Ring1b targets
chr11	95829627	95831690	chr11:95829627-95831690	.	.	95829627	95831690	0	1	2063	95829618	Ring1b targets
chr12	33955882	33959309	chr12:33955882-33959309	.	.	33955882	33959309	0	1	3427	33955879	Ring1b targets
chr3	68868793	68871140	chr3:68868793-68871140	.	.	68868793	68871140	0	1	2347	68868787	Ring1b targets
chr2	165232909	165235478	chr2:165232909-165235478	.	.	165232909	165235478	0	1	2569	165232908	Ring1b targets
chr12	11148542	11151462	chr12:11148542-11151462	.	.	11148542	11151462	0	1	2920	11148541	Ring1b targets
chr15	28023383	28026646	chr15:28023383-28026646	.	.	28023383	28026646	0	1	3263	28023381	Ring1b targets
chr2	179441628	179444688	chr2:179441628-179444688	.	.	179441628	179444688	0	1	3060	179441627	Ring1b targets
chr7	74011509	74014748	chr7:74011509-74014748	.	.	74011509	74014748	0	1	3239	74011502	Ring1b targets
chr6	77242491	77245474	chr6:77242491-77245474	.	.	77242491	77245474	0	1	2983	77242484	Ring1b targets
chr11	101078462	101080401	chr11:101078462-101080401	.	.	101078462	101080401	0	1	1939	101078461	Ring1b targets
chr4	33922729	33925565	chr4:33922729-33925565	.	.	33922729	33925565	0	1	2836	33922726	Ring1b targets
chr15	101045723	101047722	chr15:101045723-101047722	.	.	101045723	101047722	0	1	1999	101045722	Ring1b targets
chr11	85893563	85896160	chr11:85893563-85896160	.	.	85893563	85896160	0	1	2597	85893555	Ring1b targets
chr16	28444323	28447251	chr16:28444323-28447251	.	.	28444323	28447251	0	1	2928	28444321	Ring1b targets
chr5	131305745	131308070	chr5:131305745-131308070	.	.	131305745	131308070	0	1	2325	131305744	Ring1b targets
chr12	57548410	57551087	chr12:57548410-57551087	.	.	57548410	57551087	0	1	2677	57548405	Ring1b targets
chr11	103649032	103651955	chr11:103649032-103651955	.	.	103649032	103651955	0	1	2923	103649031	Ring1b targets
chr2	74752068	74754016	chr2:74752068-74754016	.	.	74752068	74754016	0	1	1948	74752061	Ring1b targets
chr9	79717647	79720633	chr9:79717647-79720633	.	.	79717647	79720633	0	1	2986	79717640	Ring1b targets
chr1	74805678	74808346	chr1:74805678-74808346	.	.	74805678	74808346	0	1	2668	74805671	Ring1b targets
chr11	96331764	96334516	chr11:96331764-96334516	.	.	96331764	96334516	0	1	2752	96331755	Ring1b targets
chr7	130935145	130937797	chr7:130935145-130937797	.	.	130935145	130937797	0	1	2652	130935144	Ring1b targets
chr13	36726010	36728700	chr13:36726010-36728700	.	.	36726010	36728700	0	1	2690	36726007	Ring1b targets
chr14	32597044	32600622	chr14:32597044-32600622	.	.	32597044	32600622	0	1	3578	32597041	Ring1b targets
chr11	114790954	114793456	chr11:114790954-114793456	.	.	114790954	114793456	0	1	2502	114790953	Ring1b targets
chr1	74770278	74773639	chr1:74770278-74773639	.	.	74770278	74773639	0	1	3361	74770271	Ring1b targets
chr7	79542391	79545457	chr7:79542391-79545457	.	.	79542391	79545457	0	1	3066	79542384	Ring1b targets
chr9	87738216	87740816	chr9:87738216-87740816	.	.	87738216	87740816	0	1	2600	87738208	Ring1b targets
chr18	16806772	16810123	chr18:16806772-16810123	.	.	16806772	16810123	0	1	3351	16806771	Ring1b targets
chr5	127240472	127244328	chr5:127240472-127244328	.	.	127240472	127244328	0	1	3856	127240471	Ring1b targets
chr11	96290765	96293756	chr11:96290765-96293756	.	.	96290765	96293756	0	1	2991	96290756	Ring1b targets
chr15	98805128	98808778	chr15:98805128-98808778	.	.	98805128	98808778	0	1	3650	98805119	Ring1b targets
chr17	26849227	26851460	chr17:26849227-26851460	.	.	26849227	26851460	0	1	2233	26849225	Ring1b targets
chr11	115249187	115251072	chr11:115249187-115251072	.	.	115249187	115251072	0	1	1885	115249186	Ring1b targets
chr6	18029762	18032651	chr6:18029762-18032651	.	.	18029762	18032651	0	1	2889	18029761	Ring1b targets
chr19	46135466	46137612	chr19:46135466-46137612	.	.	46135466	46137612	0	1	2146	46135462	Ring1b targets
chr17	8339862	8342516	chr17:8339862-8342516	.	.	8339862	8342516	0	1	2654	8339854	Ring1b targets
chr8	32883055	32885228	chr8:32883055-32885228	.	.	32883055	32885228	0	1	2173	32883052	Ring1b targets
chr11	79710664	79713240	chr11:79710664-79713240	.	.	79710664	79713240	0	1	2576	79710657	Ring1b targets
chr4	152129408	152132809	chr4:152129408-152132809	.	.	152129408	152132809	0	1	3401	152129407	Ring1b targets
chr11	120231009	120231501	chr11:120231009-120231501	.	.	120231009	120231501	0	1	492	120231008	Ring1b targets
chr9	54763578	54766257	chr9:54763578-54766257	.	.	54763578	54766257	0	1	2679	54763573	Ring1b targets
chr2	26200888	26203672	chr2:26200888-26203672	.	.	26200888	26203672	0	1	2784	26200886	Ring1b targets
chr3	87999103	88001405	chr3:87999103-88001405	.	.	87999103	88001405	0	1	2302	87999095	Ring1b targets
chr8	128357311	128360342	chr8:128357311-128360342	.	.	128357311	128360342	0	1	3031	128357310	Ring1b targets
chr2	119742259	119744945	chr2:119742259-119744945	.	.	119742259	119744945	0	1	2686	119742258	Ring1b targets
chr15	102974507	102977985	chr15:102974507-102977985	.	.	102974507	102977985	0	1	3478	102974506	Ring1b targets
chr2	118675986	118678466	chr2:118675986-118678466	.	.	118675986	118678466	0	1	2480	118675985	Ring1b targets
chr5	47983019	47986782	chr5:47983019-47986782	.	.	47983019	47986782	0	1	3763	47983015	Ring1b targets
chr14	57744183	57746877	chr14:57744183-57746877	.	.	57744183	57746877	0	1	2694	57744178	Ring1b targets
chr8	64204021	64207241	chr8:64204021-64207241	.	.	64204021	64207241	0	1	3220	64204015	Ring1b targets
chr17	51831109	51834179	chr17:51831109-51834179	.	.	51831109	51834179	0	1	3070	51831104	Ring1b targets
chr2	104408675	104411493	chr2:104408675-104411493	.	.	104408675	104411493	0	1	2818	104408674	Ring1b targets
chr1	93100031	93102661	chr1:93100031-93102661	.	.	93100031	93102661	0	1	2630	93100022	Ring1b targets
chr14	68082164	68085195	chr14:68082164-68085195	.	.	68082164	68085195	0	1	3031	68082158	Ring1b targets
chr10	54073694	54076758	chr10:54073694-54076758	.	.	54073694	54076758	0	1	3064	54073689	Ring1b targets
chr1	74800204	74801187	chr1:74800204-74801187	.	.	74800204	74801187	0	1	983	74800197	Ring1b targets
chr2	144330162	144333476	chr2:144330162-144333476	.	.	144330162	144333476	0	1	3314	144330161	Ring1b targets
chr2	170494764	170498069	chr2:170494764-170498069	.	.	170494764	170498069	0	1	3305	170494763	Ring1b targets
chr2	174297918	174301101	chr2:174297918-174301101	.	.	174297918	174301101	0	1	3183	174297917	Ring1b targets
chr2	105679295	105683474	chr2:105679295-105683474	.	.	105679295	105683474	0	1	4179	105679294	Ring1b targets
chr2	18693891	18695726	chr2:18693891-18695726	.	.	18693891	18695726	0	1	1835	18693890	Ring1b targets
chr8	27085236	27088018	chr8:27085236-27088018	.	.	27085236	27088018	0	1	2782	27085234	Ring1b targets
chr8	70085878	70087479	chr8:70085878-70087479	.	.	70085878	70087479	0	1	1601	70085871	Ring1b targets
chr13	103332839	103335680	chr13:103332839-103335680	.	.	103332839	103335680	0	1	2841	103332838	Ring1b targets
chr4	22493308	22499154	chr4:22493308-22499154	.	.	22493308	22499154	0	1	5846	22493306	Ring1b targets
chr13	72623234	72625861	chr13:72623234-72625861	.	.	72623234	72625861	0	1	2627	72623227	Ring1b targets
chr6	121411602	121413937	chr6:121411602-121413937	.	.	121411602	121413937	0	1	2335	121411601	Ring1b targets
chr3	52102947	52105255	chr3:52102947-52105255	.	.	52102947	52105255	0	1	2308	52102942	Ring1b targets
chr9	81631600	81634607	chr9:81631600-81634607	.	.	81631600	81634607	0	1	3007	81631592	Ring1b targets
chr5	28161333	28162888	chr5:28161333-28162888	.	.	28161333	28162888	0	1	1555	28161331	Ring1b targets
chr9	21243771	21245742	chr9:21243771-21245742	.	.	21243771	21245742	0	1	1971	21243769	Ring1b targets
chr18	78046859	78049743	chr18:78046859-78049743	.	.	78046859	78049743	0	1	2884	78046852	Ring1b targets
chr18	67132590	67134901	chr18:67132590-67134901	.	.	67132590	67134901	0	1	2311	67132584	Ring1b targets
chr6	83709565	83712772	chr6:83709565-83712772	.	.	83709565	83712772	0	1	3207	83709557	Ring1b targets
chr2	80445669	80448401	chr2:80445669-80448401	.	.	80445669	80448401	0	1	2732	80445661	Ring1b targets
chr2	127480735	127484814	chr2:127480735-127484814	.	.	127480735	127484814	0	1	4079	127480734	Ring1b targets
chr10	19933110	19935668	chr10:19933110-19935668	.	.	19933110	19935668	0	1	2558	19933109	Ring1b targets
chr7	79499277	79502094	chr7:79499277-79502094	.	.	79499277	79502094	0	1	2817	79499270	Ring1b targets
chr2	103565418	103568314	chr2:103565418-103568314	.	.	103565418	103568314	0	1	2896	103565417	Ring1b targets
chr11	95833805	95834449	chr11:95833805-95834449	.	.	95833805	95834449	0	1	644	95833796	Ring1b targets
chr2	119757235	119759672	chr2:119757235-119759672	.	.	119757235	119759672	0	1	2437	119757234	Ring1b targets
chr13	38150599	38153291	chr13:38150599-38153291	.	.	38150599	38153291	0	1	2692	38150596	Ring1b targets
chr15	5241905	5244954	chr15:5241905-5244954	.	.	5241905	5244954	0	1	3049	5241900	Ring1b targets
chr9	8899792	8902557	chr9:8899792-8902557	.	.	8899792	8902557	0	1	2765	8899784	Ring1b targets
chr11	59175245	59178112	chr11:59175245-59178112	.	.	59175245	59178112	0	1	2867	59175240	Ring1b targets
chr11	101783322	101787274	chr11:101783322-101787274	.	.	101783322	101787274	0	1	3952	101783321	Ring1b targets
chr11	69235393	69237494	chr11:69235393-69237494	.	.	69235393	69237494	0	1	2101	69235387	Ring1b targets
chr17	83213355	83216910	chr17:83213355-83216910	.	.	83213355	83216910	0	1	3555	83213347	Ring1b targets
chr13	56751872	56754226	chr13:56751872-56754226	.	.	56751872	56754226	0	1	2354	56751867	Ring1b targets
chr1	23760728	23763819	chr1:23760728-23763819	.	.	23760728	23763819	0	1	3091	23760726	Ring1b targets
chr18	38599489	38601593	chr18:38599489-38601593	.	.	38599489	38601593	0	1	2104	38599486	Ring1b targets
chr14	57103186	57106047	chr14:57103186-57106047	.	.	57103186	57106047	0	1	2861	57103181	Ring1b targets
chr3	99253524	99255223	chr3:99253524-99255223	.	.	99253524	99255223	0	1	1699	99253515	Ring1b targets
chr3	88214413	88216523	chr3:88214413-88216523	.	.	88214413	88216523	0	1	2110	88214405	Ring1b targets
chr10	79920056	79922668	chr10:79920056-79922668	.	.	79920056	79922668	0	1	2612	79920049	Ring1b targets
chr13	112993175	112994848	chr13:112993175-112994848	.	.	112993175	112994848	0	1	1673	112993174	Ring1b targets
chr3	99256287	99258179	chr3:99256287-99258179	.	.	99256287	99258179	0	1	1892	99256278	Ring1b targets
chr18	58208518	58211410	chr18:58208518-58211410	.	.	58208518	58211410	0	1	2892	58208513	Ring1b targets
chr7	81932767	81935203	chr7:81932767-81935203	.	.	81932767	81935203	0	1	2436	81932759	Ring1b targets
chr6	52258719	52260380	chr6:52258719-52260380	.	.	52258719	52260380	0	1	1661	52258714	Ring1b targets
chr16	91269513	91272030	chr16:91269513-91272030	.	.	91269513	91272030	0	1	2517	91269504	Ring1b targets
chr9	23221827	23224427	chr9:23221827-23224427	.	.	23221827	23224427	0	1	2600	23221825	Ring1b targets
chr8	11476317	11480160	chr8:11476317-11480160	.	.	11476317	11480160	0	1	3843	11476316	Ring1b targets
chr18	58835838	58838449	chr18:58835838-58838449	.	.	58835838	58838449	0	1	2611	58835833	Ring1b targets
chr13	36723721	36725451	chr13:36723721-36725451	.	.	36723721	36725451	0	1	1730	36723718	Ring1b targets
chr12	111484595	111486770	chr12:111484595-111486770	.	.	111484595	111486770	0	1	2175	111484594	Ring1b targets
chr11	96176675	96178929	chr11:96176675-96178929	.	.	96176675	96178929	0	1	2254	96176666	Ring1b targets
chr9	71215046	71217762	chr9:71215046-71217762	.	.	71215046	71217762	0	1	2716	71215039	Ring1b targets
chr2	13009190	13012347	chr2:13009190-13012347	.	.	13009190	13012347	0	1	3157	13009189	Ring1b targets
chr11	44611067	44613936	chr11:44611067-44613936	.	.	44611067	44613936	0	1	2869	44611063	Ring1b targets
chr9	37456192	37457516	chr9:37456192-37457516	.	.	37456192	37457516	0	1	1324	37456189	Ring1b targets
chr11	3131928	3132462	chr11:3131928-3132462	.	.	3131928	3132462	0	1	534	3131925	Ring1b targets
chr16	90829745	90832055	chr16:90829745-90832055	.	.	90829745	90832055	0	1	2310	90829736	Ring1b targets
chr9	95558265	95561246	chr9:95558265-95561246	.	.	95558265	95561246	0	1	2981	95558256	Ring1b targets
chr17	85607527	85609900	chr17:85607527-85609900	.	.	85607527	85609900	0	1	2373	85607519	Ring1b targets
chr9	91385833	91387822	chr9:91385833-91387822	.	.	91385833	91387822	0	1	1989	91385824	Ring1b targets
chr7	143444320	143447190	chr7:143444320-143447190	.	.	143444320	143447190	0	1	2870	143444319	Ring1b targets
chr12	102127696	102130352	chr12:102127696-102130352	.	.	102127696	102130352	0	1	2656	102127695	Ring1b targets
chr2	180333320	180335645	chr2:180333320-180335645	.	.	180333320	180335645	0	1	2325	180333319	Ring1b targets
chr13	56256685	56260758	chr13:56256685-56260758	.	.	56256685	56260758	0	1	4073	56256680	Ring1b targets
chr13	63568140	63569472	chr13:63568140-63569472	.	.	63568140	63569472	0	1	1332	63568134	Ring1b targets
chr1	132189563	132193003	chr1:132189563-132193003	.	.	132189563	132193003	0	1	3440	132189562	Ring1b targets
chr10	93639985	93642533	chr10:93639985-93642533	.	.	93639985	93642533	0	1	2548	93639976	Ring1b targets
chr14	21993479	21995783	chr14:21993479-21995783	.	.	21993479	21995783	0	1	2304	21993477	Ring1b targets
chr17	15379514	15381794	chr17:15379514-15381794	.	.	15379514	15381794	0	1	2280	15379513	Ring1b targets
chr16	35540903	35542978	chr16:35540903-35542978	.	.	35540903	35542978	0	1	2075	35540900	Ring1b targets
chr2	125504693	125507312	chr2:125504693-125507312	.	.	125504693	125507312	0	1	2619	125504692	Ring1b targets
chr6	53286244	53288942	chr6:53286244-53288942	.	.	53286244	53288942	0	1	2698	53286239	Ring1b targets
chr13	98365679	98367676	chr13:98365679-98367676	.	.	98365679	98367676	0	1	1997	98365670	Ring1b targets
chr19	17835601	17837873	chr19:17835601-17837873	.	.	17835601	17837873	0	1	2272	17835600	Ring1b targets
chr18	11838658	11841543	chr18:11838658-11841543	.	.	11838658	11841543	0	1	2885	11838657	Ring1b targets
chr17	85799335	85801645	chr17:85799335-85801645	.	.	85799335	85801645	0	1	2310	85799327	Ring1b targets
chr15	102983827	102984316	chr15:102983827-102984316	.	.	102983827	102984316	0	1	489	102983826	Ring1b targets
chr19	44745886	44747257	chr19:44745886-44747257	.	.	44745886	44747257	0	1	1371	44745882	Ring1b targets
chr7	99625325	99627691	chr7:99625325-99627691	.	.	99625325	99627691	0	1	2366	99625316	Ring1b targets
chr2	105130314	105133880	chr2:105130314-105133880	.	.	105130314	105133880	0	1	3566	105130313	Ring1b targets
chr6	70955501	70957964	chr6:70955501-70957964	.	.	70955501	70957964	0	1	2463	70955494	Ring1b targets
chr15	57692739	57696438	chr15:57692739-57696438	.	.	57692739	57696438	0	1	3699	57692734	Ring1b targets
chr17	5491586	5494350	chr17:5491586-5494350	.	.	5491586	5494350	0	1	2764	5491581	Ring1b targets
chr5	98252842	98256652	chr5:98252842-98256652	.	.	98252842	98256652	0	1	3810	98252833	Ring1b targets
chr6	118195875	118198769	chr6:118195875-118198769	.	.	118195875	118198769	0	1	2894	118195874	Ring1b targets
chr16	20589212	20592129	chr16:20589212-20592129	.	.	20589212	20592129	0	1	2917	20589210	Ring1b targets
chr13	78202019	78204702	chr13:78202019-78204702	.	.	78202019	78204702	0	1	2683	78202012	Ring1b targets
chr17	56472567	56477734	chr17:56472567-56477734	.	.	56472567	56477734	0	1	5167	56472562	Ring1b targets
chr11	115321590	115322163	chr11:115321590-115322163	.	.	115321590	115322163	0	1	573	115321589	Ring1b targets
chr4	114924333	114926421	chr4:114924333-114926421	.	.	114924333	114926421	0	1	2088	114924332	Ring1b targets
chr18	64659637	64661925	chr18:64659637-64661925	.	.	64659637	64661925	0	1	2288	64659631	Ring1b targets
chr13	49145754	49148759	chr13:49145754-49148759	.	.	49145754	49148759	0	1	3005	49145750	Ring1b targets
chr4	117492842	117495586	chr4:117492842-117495586	.	.	117492842	117495586	0	1	2744	117492841	Ring1b targets
chr7	113765328	113767686	chr7:113765328-113767686	.	.	113765328	113767686	0	1	2358	113765327	Ring1b targets
chr12	73544539	73546590	chr12:73544539-73546590	.	.	73544539	73546590	0	1	2051	73544532	Ring1b targets
chr9	74847162	74847790	chr9:74847162-74847790	.	.	74847162	74847790	0	1	628	74847155	Ring1b targets
chr12	117151160	117156155	chr12:117151160-117156155	.	.	117151160	117156155	0	1	4995	117151159	Ring1b targets
chr6	63255693	63258237	chr6:63255693-63258237	.	.	63255693	63258237	0	1	2544	63255687	Ring1b targets
chr18	37755508	37757021	chr18:37755508-37757021	.	.	37755508	37757021	0	1	1513	37755505	Ring1b targets
chr9	56633582	56636406	chr9:56633582-56636406	.	.	56633582	56636406	0	1	2824	56633577	Ring1b targets
chr19	43598837	43602641	chr19:43598837-43602641	.	.	43598837	43602641	0	1	3804	43598833	Ring1b targets
chr11	107792938	107795983	chr11:107792938-107795983	.	.	107792938	107795983	0	1	3045	107792937	Ring1b targets
chr8	102783436	102787417	chr8:102783436-102787417	.	.	102783436	102787417	0	1	3981	102783435	Ring1b targets
chr11	105291805	105294236	chr11:105291805-105294236	.	.	105291805	105294236	0	1	2431	105291804	Ring1b targets
chr3	89319276	89323047	chr3:89319276-89323047	.	.	89319276	89323047	0	1	3771	89319268	Ring1b targets
chr15	67174892	67178047	chr15:67174892-67178047	.	.	67174892	67178047	0	1	3155	67174886	Ring1b targets
chr18	80362078	80364311	chr18:80362078-80364311	.	.	80362078	80364311	0	1	2233	80362070	Ring1b targets
chr4	125489195	125492172	chr4:125489195-125492172	.	.	125489195	125492172	0	1	2977	125489194	Ring1b targets
chr19	37692058	37693685	chr19:37692058-37693685	.	.	37692058	37693685	0	1	1627	37692055	Ring1b targets
chr7	24943468	24946502	chr7:24943468-24946502	.	.	24943468	24946502	0	1	3034	24943466	Ring1b targets
chr8	120228746	120230573	chr8:120228746-120230573	.	.	120228746	120230573	0	1	1827	120228745	Ring1b targets
chr1	181351940	181354083	chr1:181351940-181354083	.	.	181351940	181354083	0	1	2143	181351939	Ring1b targets
chr3	53655321	53657771	chr3:53655321-53657771	.	.	53655321	53657771	0	1	2450	53655316	Ring1b targets
chr11	98544901	98547172	chr11:98544901-98547172	.	.	98544901	98547172	0	1	2271	98544892	Ring1b targets
chr4	100776143	100778957	chr4:100776143-100778957	.	.	100776143	100778957	0	1	2814	100776142	Ring1b targets
chr5	31135930	31139167	chr5:31135930-31139167	.	.	31135930	31139167	0	1	3237	31135927	Ring1b targets
chr9	54698784	54700877	chr9:54698784-54700877	.	.	54698784	54700877	0	1	2093	54698779	Ring1b targets
chr6	23837791	23840749	chr6:23837791-23840749	.	.	23837791	23840749	0	1	2958	23837789	Ring1b targets
chr12	9578814	9582627	chr12:9578814-9582627	.	.	9578814	9582627	0	1	3813	9578805	Ring1b targets
chr9	32544656	32545558	chr9:32544656-32545558	.	.	32544656	32545558	0	1	902	32544653	Ring1b targets
chr11	76671752	76674406	chr11:76671752-76674406	.	.	76671752	76674406	0	1	2654	76671745	Ring1b targets
chr19	44739658	44743102	chr19:44739658-44743102	.	.	44739658	44743102	0	1	3444	44739654	Ring1b targets
chr15	85669826	85672676	chr15:85669826-85672676	.	.	85669826	85672676	0	1	2850	85669818	Ring1b targets
chr14	98167577	98169954	chr14:98167577-98169954	.	.	98167577	98169954	0	1	2377	98167568	Ring1b targets
chr18	37143155	37145219	chr18:37143155-37145219	.	.	37143155	37145219	0	1	2064	37143152	Ring1b targets
chr2	149830095	149832488	chr2:149830095-149832488	.	.	149830095	149832488	0	1	2393	149830094	Ring1b targets
chr3	92080182	92082124	chr3:92080182-92082124	.	.	92080182	92082124	0	1	1942	92080173	Ring1b targets
chr14	46386851	46390963	chr14:46386851-46390963	.	.	46386851	46390963	0	1	4112	46386847	Ring1b targets
chr8	71688912	71690333	chr8:71688912-71690333	.	.	71688912	71690333	0	1	1421	71688905	Ring1b targets
chr6	4747265	4749138	chr6:4747265-4749138	.	.	4747265	4749138	0	1	1873	4747261	Ring1b targets
chr1	40680125	40682637	chr1:40680125-40682637	.	.	40680125	40682637	0	1	2512	40680121	Ring1b targets
chr4	117496029	117497109	chr4:117496029-117497109	.	.	117496029	117497109	0	1	1080	117496028	Ring1b targets
chr12	112146297	112146873	chr12:112146297-112146873	.	.	112146297	112146873	0	1	576	112146296	Ring1b targets
chr5	142819364	142821919	chr5:142819364-142821919	.	.	142819364	142821919	0	1	2555	142819363	Ring1b targets
chr2	139676411	139679344	chr2:139676411-139679344	.	.	139676411	139679344	0	1	2933	139676410	Ring1b targets
chr18	84085743	84090120	chr18:84085743-84090120	.	.	84085743	84090120	0	1	4377	84085735	Ring1b targets
chr6	147262755	147264588	chr6:147262755-147264588	.	.	147262755	147264588	0	1	1833	147262754	Ring1b targets
chr16	17913509	17915881	chr16:17913509-17915881	.	.	17913509	17915881	0	1	2372	17913508	Ring1b targets
chr17	67352854	67355104	chr17:67352854-67355104	.	.	67352854	67355104	0	1	2250	67352848	Ring1b targets
chr13	72635773	72636922	chr13:72635773-72636922	.	.	72635773	72636922	0	1	1149	72635766	Ring1b targets
chr2	61803977	61807845	chr2:61803977-61807845	.	.	61803977	61807845	0	1	3868	61803971	Ring1b targets
chr3	87996871	87997523	chr3:87996871-87997523	.	.	87996871	87997523	0	1	652	87996863	Ring1b targets
chr13	98502297	98505973	chr13:98502297-98505973	.	.	98502297	98505973	0	1	3676	98502288	Ring1b targets
chr19	43440018	43442081	chr19:43440018-43442081	.	.	43440018	43442081	0	1	2063	43440014	Ring1b targets
chr8	71692441	71694053	chr8:71692441-71694053	.	.	71692441	71694053	0	1	1612	71692434	Ring1b targets
chr3	127626968	127629131	chr3:127626968-127629131	.	.	127626968	127629131	0	1	2163	127626967	Ring1b targets
chr5	24524880	24527951	chr5:24524880-24527951	.	.	24524880	24527951	0	1	3071	24524878	Ring1b targets
chr9	111310935	111313193	chr9:111310935-111313193	.	.	111310935	111313193	0	1	2258	111310934	Ring1b targets
chr12	84569601	84572439	chr12:84569601-84572439	.	.	84569601	84572439	0	1	2838	84569593	Ring1b targets
chr1	21960325	21962777	chr1:21960325-21962777	.	.	21960325	21962777	0	1	2452	21960323	Ring1b targets
chrX	93286316	93291074	chrX:93286316-93291074	.	.	93286316	93291074	0	1	4758	93286307	Ring1b targets
chr12	55598183	55600877	chr12:55598183-55600877	.	.	55598183	55600877	0	1	2694	55598178	Ring1b targets
chr3	59004917	59008056	chr3:59004917-59008056	.	.	59004917	59008056	0	1	3139	59004912	Ring1b targets
chr7	116036532	116040466	chr7:116036532-116040466	.	.	116036532	116040466	0	1	3934	116036531	Ring1b targets
chr9	56795339	56797763	chr9:56795339-56797763	.	.	56795339	56797763	0	1	2424	56795334	Ring1b targets
chr11	47987237	47989875	chr11:47987237-47989875	.	.	47987237	47989875	0	1	2638	47987233	Ring1b targets
chr10	9674249	9677052	chr10:9674249-9677052	.	.	9674249	9677052	0	1	2803	9674240	Ring1b targets
chrX	12132876	12135479	chrX:12132876-12135479	.	.	12132876	12135479	0	1	2603	12132875	Ring1b targets
chr14	60377562	60379937	chr14:60377562-60379937	.	.	60377562	60379937	0	1	2375	60377556	Ring1b targets
chr11	98348076	98350111	chr11:98348076-98350111	.	.	98348076	98350111	0	1	2035	98348067	Ring1b targets
chr8	47287171	47289615	chr8:47287171-47289615	.	.	47287171	47289615	0	1	2444	47287167	Ring1b targets
chr6	126162599	126165262	chr6:126162599-126165262	.	.	126162599	126165262	0	1	2663	126162598	Ring1b targets
chr12	33966357	33969148	chr12:33966357-33969148	.	.	33966357	33969148	0	1	2791	33966354	Ring1b targets
chr10	123264393	123266624	chr10:123264393-123266624	.	.	123264393	123266624	0	1	2231	123264392	Ring1b targets
chr17	14278439	14281316	chr17:14278439-14281316	.	.	14278439	14281316	0	1	2877	14278438	Ring1b targets
chr8	17532242	17536168	chr8:17532242-17536168	.	.	17532242	17536168	0	1	3926	17532241	Ring1b targets
chr11	11684826	11687249	chr11:11684826-11687249	.	.	11684826	11687249	0	1	2423	11684825	Ring1b targets
chr18	42397777	42402330	chr18:42397777-42402330	.	.	42397777	42402330	0	1	4553	42397773	Ring1b targets
chr6	25688028	25690762	chr6:25688028-25690762	.	.	25688028	25690762	0	1	2734	25688026	Ring1b targets
chr14	48661863	48662626	chr14:48661863-48662626	.	.	48661863	48662626	0	1	763	48661859	Ring1b targets
chrX	51679369	51682134	chrX:51679369-51682134	.	.	51679369	51682134	0	1	2765	51679364	Ring1b targets
chr10	127079023	127081904	chr10:127079023-127081904	.	.	127079023	127081904	0	1	2881	127079022	Ring1b targets
chr11	97112805	97116423	chr11:97112805-97116423	.	.	97112805	97116423	0	1	3618	97112796	Ring1b targets
chr11	115265197	115267803	chr11:115265197-115267803	.	.	115265197	115267803	0	1	2606	115265196	Ring1b targets
chr2	178413050	178415339	chr2:178413050-178415339	.	.	178413050	178415339	0	1	2289	178413049	Ring1b targets
chr9	85326212	85328551	chr9:85326212-85328551	.	.	85326212	85328551	0	1	2339	85326204	Ring1b targets
chr9	69764022	69766695	chr9:69764022-69766695	.	.	69764022	69766695	0	1	2673	69764016	Ring1b targets
chr12	54984164	54987305	chr12:54984164-54987305	.	.	54984164	54987305	0	1	3141	54984159	Ring1b targets
chr7	70367865	70370755	chr7:70367865-70370755	.	.	70367865	70370755	0	1	2890	70367858	Ring1b targets
chr6	119542553	119545260	chr6:119542553-119545260	.	.	119542553	119545260	0	1	2707	119542552	Ring1b targets
chr7	132596482	132599686	chr7:132596482-132599686	.	.	132596482	132599686	0	1	3204	132596481	Ring1b targets
chr12	112143141	112145841	chr12:112143141-112145841	.	.	112143141	112145841	0	1	2700	112143140	Ring1b targets
chr8	70083338	70085338	chr8:70083338-70085338	.	.	70083338	70085338	0	1	2000	70083331	Ring1b targets
chr7	138939731	138942049	chr7:138939731-138942049	.	.	138939731	138942049	0	1	2318	138939730	Ring1b targets
chr2	94243020	94244716	chr2:94243020-94244716	.	.	94243020	94244716	0	1	1696	94243011	Ring1b targets
chr13	76054568	76057050	chr13:76054568-76057050	.	.	76054568	76057050	0	1	2482	76054561	Ring1b targets
chr7	126080875	126083335	chr7:126080875-126083335	.	.	126080875	126083335	0	1	2460	126080874	Ring1b targets
chr7	70347378	70351914	chr7:70347378-70351914	.	.	70347378	70351914	0	1	4536	70347371	Ring1b targets
chr11	98051484	98053422	chr11:98051484-98053422	.	.	98051484	98053422	0	1	1938	98051475	Ring1b targets
chr18	37747012	37749595	chr18:37747012-37749595	.	.	37747012	37749595	0	1	2583	37747009	Ring1b targets
chr2	148406175	148408580	chr2:148406175-148408580	.	.	148406175	148408580	0	1	2405	148406174	Ring1b targets
chr12	86420895	86423459	chr12:86420895-86423459	.	.	86420895	86423459	0	1	2564	86420887	Ring1b targets
chr10	19356164	19358221	chr10:19356164-19358221	.	.	19356164	19358221	0	1	2057	19356163	Ring1b targets
chr5	66745250	66747300	chr5:66745250-66747300	.	.	66745250	66747300	0	1	2050	66745244	Ring1b targets
chr17	45544513	45546333	chr17:45544513-45546333	.	.	45544513	45546333	0	1	1820	45544509	Ring1b targets
chr12	61522874	61525344	chr12:61522874-61525344	.	.	61522874	61525344	0	1	2470	61522868	Ring1b targets
chr11	71750047	71752641	chr11:71750047-71752641	.	.	71750047	71752641	0	1	2594	71750040	Ring1b targets
chr15	40654294	40656474	chr15:40654294-40656474	.	.	40654294	40656474	0	1	2180	40654290	Ring1b targets
chr11	119389602	119392135	chr11:119389602-119392135	.	.	119389602	119392135	0	1	2533	119389601	Ring1b targets
chr11	3761045	3763200	chr11:3761045-3763200	.	.	3761045	3763200	0	1	2155	3761042	Ring1b targets
chr2	157077561	157080105	chr2:157077561-157080105	.	.	157077561	157080105	0	1	2544	157077560	Ring1b targets
chr18	59174725	59176877	chr18:59174725-59176877	.	.	59174725	59176877	0	1	2152	59174720	Ring1b targets
chr2	130294321	130297606	chr2:130294321-130297606	.	.	130294321	130297606	0	1	3285	130294320	Ring1b targets
chr11	105164376	105167006	chr11:105164376-105167006	.	.	105164376	105167006	0	1	2630	105164375	Ring1b targets
chr11	98337183	98340659	chr11:98337183-98340659	.	.	98337183	98340659	0	1	3476	98337174	Ring1b targets
chr1	87508764	87510856	chr1:87508764-87510856	.	.	87508764	87510856	0	1	2092	87508756	Ring1b targets
chr1	56969445	56973492	chr1:56969445-56973492	.	.	56969445	56973492	0	1	4047	56969440	Ring1b targets
chr16	34571906	34574562	chr16:34571906-34574562	.	.	34571906	34574562	0	1	2656	34571903	Ring1b targets
chr19	42200943	42202855	chr19:42200943-42202855	.	.	42200943	42202855	0	1	1912	42200939	Ring1b targets
chr10	119452882	119455644	chr10:119452882-119455644	.	.	119452882	119455644	0	1	2762	119452881	Ring1b targets
chr11	74521271	74524126	chr11:74521271-74524126	.	.	74521271	74524126	0	1	2855	74521264	Ring1b targets
chr3	107035578	107037724	chr3:107035578-107037724	.	.	107035578	107037724	0	1	2146	107035577	Ring1b targets
chrX	12136306	12138649	chrX:12136306-12138649	.	.	12136306	12138649	0	1	2343	12136305	Ring1b targets
chr2	160911205	160913136	chr2:160911205-160913136	.	.	160911205	160913136	0	1	1931	160911204	Ring1b targets
chr18	36725141	36726944	chr18:36725141-36726944	.	.	36725141	36726944	0	1	1803	36725138	Ring1b targets
chr12	72939663	72942644	chr12:72939663-72942644	.	.	72939663	72942644	0	1	2981	72939656	Ring1b targets
chr3	62338687	62340743	chr3:62338687-62340743	.	.	62338687	62340743	0	1	2056	62338681	Ring1b targets
chr2	164167456	164169028	chr2:164167456-164169028	.	.	164167456	164169028	0	1	1572	164167455	Ring1b targets
chr2	31844989	31847169	chr2:31844989-31847169	.	.	31844989	31847169	0	1	2180	31844986	Ring1b targets
chr7	49638876	49640214	chr7:49638876-49640214	.	.	49638876	49640214	0	1	1338	49638872	Ring1b targets
chr13	55471358	55473282	chr13:55471358-55473282	.	.	55471358	55473282	0	1	1924	55471353	Ring1b targets
chr11	101165911	101166662	chr11:101165911-101166662	.	.	101165911	101166662	0	1	751	101165910	Ring1b targets
chr11	116280978	116284801	chr11:116280978-116284801	.	.	116280978	116284801	0	1	3823	116280977	Ring1b targets
chr4	107434041	107436700	chr4:107434041-107436700	.	.	107434041	107436700	0	1	2659	107434040	Ring1b targets
chr12	57534991	57537253	chr12:57534991-57537253	.	.	57534991	57537253	0	1	2262	57534986	Ring1b targets
chr11	115316721	115319294	chr11:115316721-115319294	.	.	115316721	115319294	0	1	2573	115316720	Ring1b targets
chr11	121155022	121158112	chr11:121155022-121158112	.	.	121155022	121158112	0	1	3090	121155021	Ring1b targets
chr2	127362725	127364874	chr2:127362725-127364874	.	.	127362725	127364874	0	1	2149	127362724	Ring1b targets
chr5	24600721	24603170	chr5:24600721-24603170	.	.	24600721	24603170	0	1	2449	24600719	Ring1b targets
chr11	96276722	96278651	chr11:96276722-96278651	.	.	96276722	96278651	0	1	1929	96276713	Ring1b targets
chr11	97534193	97537564	chr11:97534193-97537564	.	.	97534193	97537564	0	1	3371	97534184	Ring1b targets
chr4	107801516	107804246	chr4:107801516-107804246	.	.	107801516	107804246	0	1	2730	107801515	Ring1b targets
chr19	10455481	10458462	chr19:10455481-10458462	.	.	10455481	10458462	0	1	2981	10455480	Ring1b targets
chr9	86878863	86881051	chr9:86878863-86881051	.	.	86878863	86881051	0	1	2188	86878855	Ring1b targets
chr12	61521124	61522096	chr12:61521124-61522096	.	.	61521124	61522096	0	1	972	61521118	Ring1b targets
chr6	21214130	21216951	chr6:21214130-21216951	.	.	21214130	21216951	0	1	2821	21214128	Ring1b targets
chr6	67534132	67536220	chr6:67534132-67536220	.	.	67534132	67536220	0	1	2088	67534126	Ring1b targets
chr2	172545726	172551836	chr2:172545726-172551836	.	.	172545726	172551836	0	1	6110	172545725	Ring1b targets
chrX	141721188	141725477	chrX:141721188-141725477	.	.	141721188	141725477	0	1	4289	141721187	Ring1b targets
chr2	18045820	18049089	chr2:18045820-18049089	.	.	18045820	18049089	0	1	3269	18045819	Ring1b targets
chr1	74782009	74784882	chr1:74782009-74784882	.	.	74782009	74784882	0	1	2873	74782002	Ring1b targets
chr1	86045280	86047684	chr1:86045280-86047684	.	.	86045280	86047684	0	1	2404	86045272	Ring1b targets
chr16	85899205	85901992	chr16:85899205-85901992	.	.	85899205	85901992	0	1	2787	85899197	Ring1b targets
chr2	146838300	146840020	chr2:146838300-146840020	.	.	146838300	146840020	0	1	1720	146838299	Ring1b targets
chr2	164170801	164171361	chr2:164170801-164171361	.	.	164170801	164171361	0	1	560	164170800	Ring1b targets
chr12	73049648	73051181	chr12:73049648-73051181	.	.	73049648	73051181	0	1	1533	73049641	Ring1b targets
chr11	16751583	16754118	chr11:16751583-16754118	.	.	16751583	16754118	0	1	2535	16751582	Ring1b targets
chr11	3997764	3999309	chr11:3997764-3999309	.	.	3997764	3999309	0	1	1545	3997761	Ring1b targets
chr4	109664883	109666994	chr4:109664883-109666994	.	.	109664883	109666994	0	1	2111	109664882	Ring1b targets
chr7	96209567	96213376	chr7:96209567-96213376	.	.	96209567	96213376	0	1	3809	96209558	Ring1b targets
chr4	36950217	36952620	chr4:36950217-36952620	.	.	36950217	36952620	0	1	2403	36950214	Ring1b targets
chr10	127165056	127167158	chr10:127165056-127167158	.	.	127165056	127167158	0	1	2102	127165055	Ring1b targets
chr16	17832594	17835516	chr16:17832594-17835516	.	.	17832594	17835516	0	1	2922	17832593	Ring1b targets
chr8	12389615	12392101	chr8:12389615-12392101	.	.	12389615	12392101	0	1	2486	12389614	Ring1b targets
chr6	83702169	83704359	chr6:83702169-83704359	.	.	83702169	83704359	0	1	2190	83702161	Ring1b targets
chr14	102980664	102982694	chr14:102980664-102982694	.	.	102980664	102982694	0	1	2030	102980663	Ring1b targets
chr6	28260348	28263449	chr6:28260348-28263449	.	.	28260348	28263449	0	1	3101	28260346	Ring1b targets
chr2	18697763	18700068	chr2:18697763-18700068	.	.	18697763	18700068	0	1	2305	18697762	Ring1b targets
chr4	127985846	127990014	chr4:127985846-127990014	.	.	127985846	127990014	0	1	4168	127985845	Ring1b targets
chr2	152047252	152050191	chr2:152047252-152050191	.	.	152047252	152050191	0	1	2939	152047251	Ring1b targets
chr15	78717926	78719933	chr15:78717926-78719933	.	.	78717926	78719933	0	1	2007	78717919	Ring1b targets
chr9	14750575	14752508	chr9:14750575-14752508	.	.	14750575	14752508	0	1	1933	14750574	Ring1b targets
chr2	74710365	74713538	chr2:74710365-74713538	.	.	74710365	74713538	0	1	3173	74710358	Ring1b targets
chr1	184724779	184726104	chr1:184724779-184726104	.	.	184724779	184726104	0	1	1325	184724778	Ring1b targets
chr2	52674754	52676896	chr2:52674754-52676896	.	.	52674754	52676896	0	1	2142	52674749	Ring1b targets
chr8	88452746	88455804	chr8:88452746-88455804	.	.	88452746	88455804	0	1	3058	88452738	Ring1b targets
chr2	118372404	118374552	chr2:118372404-118374552	.	.	118372404	118374552	0	1	2148	118372403	Ring1b targets
chr15	55306447	55309575	chr15:55306447-55309575	.	.	55306447	55309575	0	1	3128	55306442	Ring1b targets
chr12	109452719	109454365	chr12:109452719-109454365	.	.	109452719	109454365	0	1	1646	109452718	Ring1b targets
chrX	101848524	101850944	chrX:101848524-101850944	.	.	101848524	101850944	0	1	2420	101848523	Ring1b targets
chr10	30841907	30844917	chr10:30841907-30844917	.	.	30841907	30844917	0	1	3010	30841904	Ring1b targets
chr12	98573607	98575690	chr12:98573607-98575690	.	.	98573607	98575690	0	1	2083	98573598	Ring1b targets
chr10	112269833	112272740	chr10:112269833-112272740	.	.	112269833	112272740	0	1	2907	112269832	Ring1b targets
chr2	153526874	153530791	chr2:153526874-153530791	.	.	153526874	153530791	0	1	3917	153526873	Ring1b targets
chr11	69116850	69118418	chr11:69116850-69118418	.	.	69116850	69118418	0	1	1568	69116844	Ring1b targets
chr9	88326179	88328576	chr9:88326179-88328576	.	.	88326179	88328576	0	1	2397	88326171	Ring1b targets
chr17	43628623	43630874	chr17:43628623-43630874	.	.	43628623	43630874	0	1	2251	43628619	Ring1b targets
chr3	144201473	144202731	chr3:144201473-144202731	.	.	144201473	144202731	0	1	1258	144201472	Ring1b targets
chr8	70087886	70088693	chr8:70087886-70088693	.	.	70087886	70088693	0	1	807	70087879	Ring1b targets
chr4	101291901	101293815	chr4:101291901-101293815	.	.	101291901	101293815	0	1	1914	101291900	Ring1b targets
chr2	101796394	101798497	chr2:101796394-101798497	.	.	101796394	101798497	0	1	2103	101796393	Ring1b targets
chr13	92425757	92427694	chr13:92425757-92427694	.	.	92425757	92427694	0	1	1937	92425748	Ring1b targets
chr19	31762463	31765249	chr19:31762463-31765249	.	.	31762463	31765249	0	1	2786	31762460	Ring1b targets
chr11	60138466	60141971	chr11:60138466-60141971	.	.	60138466	60141971	0	1	3505	60138460	Ring1b targets
chr2	94240197	94242274	chr2:94240197-94242274	.	.	94240197	94242274	0	1	2077	94240188	Ring1b targets
chr12	84874790	84876994	chr12:84874790-84876994	.	.	84874790	84876994	0	1	2204	84874782	Ring1b targets
chr11	94991090	94993206	chr11:94991090-94993206	.	.	94991090	94993206	0	1	2116	94991081	Ring1b targets
chr18	75695275	75697571	chr18:75695275-75697571	.	.	75695275	75697571	0	1	2296	75695268	Ring1b targets
chr8	111889391	111891321	chr8:111889391-111891321	.	.	111889391	111891321	0	1	1930	111889390	Ring1b targets
chr4	143349421	143351455	chr4:143349421-143351455	.	.	143349421	143351455	0	1	2034	143349420	Ring1b targets
chr10	73098293	73100418	chr10:73098293-73100418	.	.	73098293	73100418	0	1	2125	73098286	Ring1b targets
chr13	83728815	83731540	chr13:83728815-83731540	.	.	83728815	83731540	0	1	2725	83728807	Ring1b targets
chr11	96309343	96316455	chr11:96309343-96316455	.	.	96309343	96316455	0	1	7112	96309334	Ring1b targets
chr9	78441535	78444055	chr9:78441535-78444055	.	.	78441535	78444055	0	1	2520	78441528	Ring1b targets
chr13	117024085	117026535	chr13:117024085-117026535	.	.	117024085	117026535	0	1	2450	117024084	Ring1b targets
chr13	113031515	113033393	chr13:113031515-113033393	.	.	113031515	113033393	0	1	1878	113031514	Ring1b targets
chr5	112575800	112578168	chr5:112575800-112578168	.	.	112575800	112578168	0	1	2368	112575799	Ring1b targets
chr15	102966719	102968317	chr15:102966719-102968317	.	.	102966719	102968317	0	1	1598	102966718	Ring1b targets
chr11	90388313	90391114	chr11:90388313-90391114	.	.	90388313	90391114	0	1	2801	90388304	Ring1b targets
chr7	70279929	70282682	chr7:70279929-70282682	.	.	70279929	70282682	0	1	2753	70279922	Ring1b targets
chr3	90464477	90466490	chr3:90464477-90466490	.	.	90464477	90466490	0	1	2013	90464468	Ring1b targets
chr3	55780099	55784227	chr3:55780099-55784227	.	.	55780099	55784227	0	1	4128	55780094	Ring1b targets
chr9	119577095	119579842	chr9:119577095-119579842	.	.	119577095	119579842	0	1	2747	119577094	Ring1b targets
chr13	72637462	72640252	chr13:72637462-72640252	.	.	72637462	72640252	0	1	2790	72637455	Ring1b targets
chr6	141249175	141250950	chr6:141249175-141250950	.	.	141249175	141250950	0	1	1775	141249174	Ring1b targets
chr5	137030413	137033049	chr5:137030413-137033049	.	.	137030413	137033049	0	1	2636	137030412	Ring1b targets
chr5	24603753	24605261	chr5:24603753-24605261	.	.	24603753	24605261	0	1	1508	24603751	Ring1b targets
chr1	136259422	136261552	chr1:136259422-136261552	.	.	136259422	136261552	0	1	2130	136259421	Ring1b targets
chr8	92673418	92675758	chr8:92673418-92675758	.	.	92673418	92675758	0	1	2340	92673409	Ring1b targets
chr2	68470630	68472737	chr2:68470630-68472737	.	.	68470630	68472737	0	1	2107	68470624	Ring1b targets
chr4	76448599	76450935	chr4:76448599-76450935	.	.	76448599	76450935	0	1	2336	76448592	Ring1b targets
chr19	23892099	23894110	chr19:23892099-23894110	.	.	23892099	23894110	0	1	2011	23892097	Ring1b targets
chr14	101607165	101609259	chr14:101607165-101609259	.	.	101607165	101609259	0	1	2094	101607164	Ring1b targets
chr12	8771115	8773382	chr12:8771115-8773382	.	.	8771115	8773382	0	1	2267	8771107	Ring1b targets
chr9	45429777	45431769	chr9:45429777-45431769	.	.	45429777	45431769	0	1	1992	45429773	Ring1b targets
chrX	20059429	20061440	chrX:20059429-20061440	.	.	20059429	20061440	0	1	2011	20059427	Ring1b targets
chr1	88263987	88269197	chr1:88263987-88269197	.	.	88263987	88269197	0	1	5210	88263979	Ring1b targets
chr10	62132163	62134743	chr10:62132163-62134743	.	.	62132163	62134743	0	1	2580	62132157	Ring1b targets
chr14	63240340	63241746	chr14:63240340-63241746	.	.	63240340	63241746	0	1	1406	63240334	Ring1b targets
chr7	128416985	128419251	chr7:128416985-128419251	.	.	128416985	128419251	0	1	2266	128416984	Ring1b targets
chrX	48340476	48346671	chrX:48340476-48346671	.	.	48340476	48346671	0	1	6195	48340472	Ring1b targets
chr13	34343281	34346117	chr13:34343281-34346117	.	.	34343281	34346117	0	1	2836	34343278	Ring1b targets
chr2	118744536	118747395	chr2:118744536-118747395	.	.	118744536	118747395	0	1	2859	118744535	Ring1b targets
chr5	37245079	37246197	chr5:37245079-37246197	.	.	37245079	37246197	0	1	1118	37245076	Ring1b targets
chr1	127675870	127678637	chr1:127675870-127678637	.	.	127675870	127678637	0	1	2767	127675869	Ring1b targets
chr4	140244037	140247734	chr4:140244037-140247734	.	.	140244037	140247734	0	1	3697	140244036	Ring1b targets
chr17	78199113	78202123	chr17:78199113-78202123	.	.	78199113	78202123	0	1	3010	78199106	Ring1b targets
chr5	107287936	107289802	chr5:107287936-107289802	.	.	107287936	107289802	0	1	1866	107287935	Ring1b targets
chr7	78576334	78579854	chr7:78576334-78579854	.	.	78576334	78579854	0	1	3520	78576327	Ring1b targets
chr11	116653343	116654987	chr11:116653343-116654987	.	.	116653343	116654987	0	1	1644	116653342	Ring1b targets
chr12	51592775	51594807	chr12:51592775-51594807	.	.	51592775	51594807	0	1	2032	51592770	Ring1b targets
chr15	61984931	61988236	chr15:61984931-61988236	.	.	61984931	61988236	0	1	3305	61984925	Ring1b targets
chr11	95914030	95916152	chr11:95914030-95916152	.	.	95914030	95916152	0	1	2122	95914021	Ring1b targets
chr16	94092715	94096141	chr16:94092715-94096141	.	.	94092715	94096141	0	1	3426	94092706	Ring1b targets
chr2	74703734	74706998	chr2:74703734-74706998	.	.	74703734	74706998	0	1	3264	74703727	Ring1b targets
chr15	76090047	76091861	chr15:76090047-76091861	.	.	76090047	76091861	0	1	1814	76090040	Ring1b targets
chr4	136142497	136146495	chr4:136142497-136146495	.	.	136142497	136146495	0	1	3998	136142496	Ring1b targets
chr5	63649004	63650906	chr5:63649004-63650906	.	.	63649004	63650906	0	1	1902	63648998	Ring1b targets
chr12	85471715	85475292	chr12:85471715-85475292	.	.	85471715	85475292	0	1	3577	85471707	Ring1b targets
chr9	88329798	88330781	chr9:88329798-88330781	.	.	88329798	88330781	0	1	983	88329790	Ring1b targets
chr1	75387110	75389491	chr1:75387110-75389491	.	.	75387110	75389491	0	1	2381	75387103	Ring1b targets
chr11	32220441	32223112	chr11:32220441-32223112	.	.	32220441	32223112	0	1	2671	32220438	Ring1b targets
chr17	56123264	56125059	chr17:56123264-56125059	.	.	56123264	56125059	0	1	1795	56123259	Ring1b targets
chr11	19025994	19028011	chr11:19025994-19028011	.	.	19025994	19028011	0	1	2017	19025993	Ring1b targets
chr1	17096605	17098228	chr1:17096605-17098228	.	.	17096605	17098228	0	1	1623	17096604	Ring1b targets
chr4	152158362	152160813	chr4:152158362-152160813	.	.	152158362	152160813	0	1	2451	152158361	Ring1b targets
chr14	70553870	70556199	chr14:70553870-70556199	.	.	70553870	70556199	0	1	2329	70553863	Ring1b targets
chr5	37241071	37243453	chr5:37241071-37243453	.	.	37241071	37243453	0	1	2382	37241068	Ring1b targets
chr6	114968379	114970279	chr6:114968379-114970279	.	.	114968379	114970279	0	1	1900	114968378	Ring1b targets
chr19	44510363	44512756	chr19:44510363-44512756	.	.	44510363	44512756	0	1	2393	44510359	Ring1b targets
chr19	27216431	27218968	chr19:27216431-27218968	.	.	27216431	27218968	0	1	2537	27216429	Ring1b targets
chr5	135249585	135251395	chr5:135249585-135251395	.	.	135249585	135251395	0	1	1810	135249584	Ring1b targets
chr7	49974681	49976799	chr7:49974681-49976799	.	.	49974681	49976799	0	1	2118	49974677	Ring1b targets
chr10	122447894	122450071	chr10:122447894-122450071	.	.	122447894	122450071	0	1	2177	122447893	Ring1b targets
chr1	87263264	87265370	chr1:87263264-87265370	.	.	87263264	87265370	0	1	2106	87263256	Ring1b targets
chr8	57326274	57329680	chr8:57326274-57329680	.	.	57326274	57329680	0	1	3406	57326269	Ring1b targets
chr18	82405483	82407504	chr18:82405483-82407504	.	.	82405483	82407504	0	1	2021	82405475	Ring1b targets
chr15	99223084	99225992	chr15:99223084-99225992	.	.	99223084	99225992	0	1	2908	99223075	Ring1b targets
chr8	122335398	122337764	chr8:122335398-122337764	.	.	122335398	122337764	0	1	2366	122335397	Ring1b targets
chr18	15149490	15152225	chr18:15149490-15152225	.	.	15149490	15152225	0	1	2735	15149489	Ring1b targets
chr3	157566680	157568338	chr3:157566680-157568338	.	.	157566680	157568338	0	1	1658	157566679	Ring1b targets
chr7	81991016	81993381	chr7:81991016-81993381	.	.	81991016	81993381	0	1	2365	81991008	Ring1b targets
chr7	144895382	144897823	chr7:144895382-144897823	.	.	144895382	144897823	0	1	2441	144895381	Ring1b targets
chr4	153481022	153483910	chr4:153481022-153483910	.	.	153481022	153483910	0	1	2888	153481021	Ring1b targets
chr7	62462309	62464660	chr7:62462309-62464660	.	.	62462309	62464660	0	1	2351	62462303	Ring1b targets
chr11	76997404	76999601	chr11:76997404-76999601	.	.	76997404	76999601	0	1	2197	76997397	Ring1b targets
chr2	151701413	151704069	chr2:151701413-151704069	.	.	151701413	151704069	0	1	2656	151701412	Ring1b targets
chr7	101817628	101819294	chr7:101817628-101819294	.	.	101817628	101819294	0	1	1666	101817627	Ring1b targets
chr10	80355947	80358383	chr10:80355947-80358383	.	.	80355947	80358383	0	1	2436	80355939	Ring1b targets
chr14	70518636	70521318	chr14:70518636-70521318	.	.	70518636	70521318	0	1	2682	70518629	Ring1b targets
chr19	53675978	53677892	chr19:53675978-53677892	.	.	53675978	53677892	0	1	1914	53675973	Ring1b targets
chr16	44557382	44559128	chr16:44557382-44559128	.	.	44557382	44559128	0	1	1746	44557378	Ring1b targets
chr2	18607479	18610035	chr2:18607479-18610035	.	.	18607479	18610035	0	1	2556	18607478	Ring1b targets
chr19	36347644	36349565	chr19:36347644-36349565	.	.	36347644	36349565	0	1	1921	36347641	Ring1b targets
chr13	113033949	113035900	chr13:113033949-113035900	.	.	113033949	113035900	0	1	1951	113033948	Ring1b targets
chr7	101820012	101822111	chr7:101820012-101822111	.	.	101820012	101822111	0	1	2099	101820011	Ring1b targets
chr10	43577639	43580264	chr10:43577639-43580264	.	.	43577639	43580264	0	1	2625	43577635	Ring1b targets
chr4	139073878	139076103	chr4:139073878-139076103	.	.	139073878	139076103	0	1	2225	139073877	Ring1b targets
chr10	23348238	23351028	chr10:23348238-23351028	.	.	23348238	23351028	0	1	2790	23348236	Ring1b targets
chr12	54067567	54069415	chr12:54067567-54069415	.	.	54067567	54069415	0	1	1848	54067562	Ring1b targets
chr10	127524585	127527822	chr10:127524585-127527822	.	.	127524585	127527822	0	1	3237	127524584	Ring1b targets
chr17	25432001	25434557	chr17:25432001-25434557	.	.	25432001	25434557	0	1	2556	25431999	Ring1b targets
chr19	4214036	4216100	chr19:4214036-4216100	.	.	4214036	4216100	0	1	2064	4214032	Ring1b targets
chr15	79803459	79805367	chr15:79803459-79805367	.	.	79803459	79805367	0	1	1908	79803452	Ring1b targets
chr16	90385098	90387364	chr16:90385098-90387364	.	.	90385098	90387364	0	1	2266	90385089	Ring1b targets
chr19	56873422	56875648	chr19:56873422-56875648	.	.	56873422	56875648	0	1	2226	56873417	Ring1b targets
chr11	115857817	115860203	chr11:115857817-115860203	.	.	115857817	115860203	0	1	2386	115857816	Ring1b targets
chr19	28678228	28680592	chr19:28678228-28680592	.	.	28678228	28680592	0	1	2364	28678226	Ring1b targets
chr17	72917166	72919804	chr17:72917166-72919804	.	.	72917166	72919804	0	1	2638	72917159	Ring1b targets
chr2	18675025	18676298	chr2:18675025-18676298	.	.	18675025	18676298	0	1	1273	18675024	Ring1b targets
chr17	80943514	80946085	chr17:80943514-80946085	.	.	80943514	80946085	0	1	2571	80943506	Ring1b targets
chr8	115705515	115708315	chr8:115705515-115708315	.	.	115705515	115708315	0	1	2800	115705514	Ring1b targets
chr7	79496031	79498238	chr7:79496031-79498238	.	.	79496031	79498238	0	1	2207	79496024	Ring1b targets
chr11	120529483	120531994	chr11:120529483-120531994	.	.	120529483	120531994	0	1	2511	120529482	Ring1b targets
chr15	55905805	55907946	chr15:55905805-55907946	.	.	55905805	55907946	0	1	2141	55905800	Ring1b targets
chr15	82211560	82213513	chr15:82211560-82213513	.	.	82211560	82213513	0	1	1953	82211552	Ring1b targets
chr1	56975782	56978931	chr1:56975782-56978931	.	.	56975782	56978931	0	1	3149	56975777	Ring1b targets
chr2	84871466	84873269	chr2:84871466-84873269	.	.	84871466	84873269	0	1	1803	84871458	Ring1b targets
chr5	135867708	135869970	chr5:135867708-135869970	.	.	135867708	135869970	0	1	2262	135867707	Ring1b targets
chr7	73389445	73393209	chr7:73389445-73393209	.	.	73389445	73393209	0	1	3764	73389438	Ring1b targets
chr18	82909291	82914269	chr18:82909291-82914269	.	.	82909291	82914269	0	1	4978	82909283	Ring1b targets
chr2	38336442	38340766	chr2:38336442-38340766	.	.	38336442	38340766	0	1	4324	38336439	Ring1b targets
chr5	98168432	98170432	chr5:98168432-98170432	.	.	98168432	98170432	0	1	2000	98168423	Ring1b targets
chr7	46396134	46398590	chr7:46396134-46398590	.	.	46396134	46398590	0	1	2456	46396130	Ring1b targets
chr3	89830659	89832114	chr3:89830659-89832114	.	.	89830659	89832114	0	1	1455	89830651	Ring1b targets
chr13	10359365	10361543	chr13:10359365-10361543	.	.	10359365	10361543	0	1	2178	10359364	Ring1b targets
chr5	28157500	28159812	chr5:28157500-28159812	.	.	28157500	28159812	0	1	2312	28157498	Ring1b targets
chr3	69316705	69318852	chr3:69316705-69318852	.	.	69316705	69318852	0	1	2147	69316699	Ring1b targets
chr2	14603523	14605582	chr2:14603523-14605582	.	.	14603523	14605582	0	1	2059	14603522	Ring1b targets
chr9	30941904	30944289	chr9:30941904-30944289	.	.	30941904	30944289	0	1	2385	30941901	Ring1b targets
chr11	70213408	70215960	chr11:70213408-70215960	.	.	70213408	70215960	0	1	2552	70213401	Ring1b targets
chr5	88886168	88888629	chr5:88886168-88888629	.	.	88886168	88888629	0	1	2461	88886160	Ring1b targets
chr13	22005216	22008456	chr13:22005216-22008456	.	.	22005216	22008456	0	1	3240	22005214	Ring1b targets
chr17	87745431	87747133	chr17:87745431-87747133	.	.	87745431	87747133	0	1	1702	87745423	Ring1b targets
chr18	36195504	36197621	chr18:36195504-36197621	.	.	36195504	36197621	0	1	2117	36195501	Ring1b targets
chr8	99414851	99416945	chr8:99414851-99416945	.	.	99414851	99416945	0	1	2094	99414842	Ring1b targets
chr10	42589833	42593560	chr10:42589833-42593560	.	.	42589833	42593560	0	1	3727	42589829	Ring1b targets
chr18	84084714	84085201	chr18:84084714-84085201	.	.	84084714	84085201	0	1	487	84084706	Ring1b targets
chrX	105762934	105765693	chrX:105762934-105765693	.	.	105762934	105765693	0	1	2759	105762933	Ring1b targets
chr15	75565503	75567837	chr15:75565503-75567837	.	.	75565503	75567837	0	1	2334	75565496	Ring1b targets
chr6	101376536	101378315	chr6:101376536-101378315	.	.	101376536	101378315	0	1	1779	101376535	Ring1b targets
chr6	29169777	29171406	chr6:29169777-29171406	.	.	29169777	29171406	0	1	1629	29169775	Ring1b targets
chr2	180102998	180105520	chr2:180102998-180105520	.	.	180102998	180105520	0	1	2522	180102997	Ring1b targets
chr11	95148866	95151602	chr11:95148866-95151602	.	.	95148866	95151602	0	1	2736	95148857	Ring1b targets
chr5	147299222	147302659	chr5:147299222-147302659	.	.	147299222	147302659	0	1	3437	147299221	Ring1b targets
chr17	69075515	69077710	chr17:69075515-69077710	.	.	69075515	69077710	0	1	2195	69075509	Ring1b targets
chr18	32376586	32378885	chr18:32376586-32378885	.	.	32376586	32378885	0	1	2299	32376583	Ring1b targets
chr5	96373397	96375533	chr5:96373397-96375533	.	.	96373397	96375533	0	1	2136	96373388	Ring1b targets
chr11	96324947	96327867	chr11:96324947-96327867	.	.	96324947	96327867	0	1	2920	96324938	Ring1b targets
chr13	105053297	105055279	chr13:105053297-105055279	.	.	105053297	105055279	0	1	1982	105053296	Ring1b targets
chr3	104960861	104963046	chr3:104960861-104963046	.	.	104960861	104963046	0	1	2185	104960860	Ring1b targets
chr18	74960025	74962635	chr18:74960025-74962635	.	.	74960025	74962635	0	1	2610	74960018	Ring1b targets
chr4	134702565	134704544	chr4:134702565-134704544	.	.	134702565	134704544	0	1	1979	134702564	Ring1b targets
chr10	61977304	61979497	chr10:61977304-61979497	.	.	61977304	61979497	0	1	2193	61977298	Ring1b targets
chr2	34370264	34373432	chr2:34370264-34373432	.	.	34370264	34373432	0	1	3168	34370261	Ring1b targets
chr3	121262094	121263863	chr3:121262094-121263863	.	.	121262094	121263863	0	1	1769	121262093	Ring1b targets
chr13	28951562	28953781	chr13:28951562-28953781	.	.	28951562	28953781	0	1	2219	28951560	Ring1b targets
chr3	158560688	158562818	chr3:158560688-158562818	.	.	158560688	158562818	0	1	2130	158560687	Ring1b targets
chr5	147273908	147276065	chr5:147273908-147276065	.	.	147273908	147276065	0	1	2157	147273907	Ring1b targets
chr7	35583557	35585593	chr7:35583557-35585593	.	.	35583557	35585593	0	1	2036	35583554	Ring1b targets
chr8	25037039	25039697	chr8:25037039-25039697	.	.	25037039	25039697	0	1	2658	25037037	Ring1b targets
chr10	121309691	121311481	chr10:121309691-121311481	.	.	121309691	121311481	0	1	1790	121309690	Ring1b targets
chr4	115062493	115064210	chr4:115062493-115064210	.	.	115062493	115064210	0	1	1717	115062492	Ring1b targets
chr15	101052470	101054962	chr15:101052470-101054962	.	.	101052470	101054962	0	1	2492	101052469	Ring1b targets
chr12	98577778	98578209	chr12:98577778-98578209	.	.	98577778	98578209	0	1	431	98577769	Ring1b targets
chr6	142963325	142965322	chr6:142963325-142965322	.	.	142963325	142965322	0	1	1997	142963324	Ring1b targets
chr4	58910794	58913277	chr4:58910794-58913277	.	.	58910794	58913277	0	1	2483	58910789	Ring1b targets
chr6	7554219	7556833	chr6:7554219-7556833	.	.	7554219	7556833	0	1	2614	7554212	Ring1b targets
chr9	98031677	98033965	chr9:98031677-98033965	.	.	98031677	98033965	0	1	2288	98031668	Ring1b targets
chr3	27370974	27372908	chr3:27370974-27372908	.	.	27370974	27372908	0	1	1934	27370972	Ring1b targets
chr1	190977336	190979651	chr1:190977336-190979651	.	.	190977336	190979651	0	1	2315	190977335	Ring1b targets
chr9	120302999	120305560	chr9:120302999-120305560	.	.	120302999	120305560	0	1	2561	120302998	Ring1b targets
chr11	87616516	87618373	chr11:87616516-87618373	.	.	87616516	87618373	0	1	1857	87616508	Ring1b targets
chr19	42146936	42149524	chr19:42146936-42149524	.	.	42146936	42149524	0	1	2588	42146932	Ring1b targets
chr1	59481959	59484670	chr1:59481959-59484670	.	.	59481959	59484670	0	1	2711	59481954	Ring1b targets
chr10	82983864	82986862	chr10:82983864-82986862	.	.	82983864	82986862	0	1	2998	82983856	Ring1b targets
chr8	88451002	88451463	chr8:88451002-88451463	.	.	88451002	88451463	0	1	461	88450994	Ring1b targets
chr8	92677624	92679201	chr8:92677624-92679201	.	.	92677624	92679201	0	1	1577	92677615	Ring1b targets
chr1	131243601	131245903	chr1:131243601-131245903	.	.	131243601	131245903	0	1	2302	131243600	Ring1b targets
chr8	104540304	104542147	chr8:104540304-104542147	.	.	104540304	104542147	0	1	1843	104540303	Ring1b targets
chr7	65155405	65157708	chr7:65155405-65157708	.	.	65155405	65157708	0	1	2303	65155399	Ring1b targets
chr19	43384317	43387617	chr19:43384317-43387617	.	.	43384317	43387617	0	1	3300	43384313	Ring1b targets
chr4	13742704	13745214	chr4:13742704-13745214	.	.	13742704	13745214	0	1	2510	13742703	Ring1b targets
chr5	119836693	119837619	chr5:119836693-119837619	.	.	119836693	119837619	0	1	926	119836692	Ring1b targets
chr8	118283448	118285275	chr8:118283448-118285275	.	.	118283448	118285275	0	1	1827	118283447	Ring1b targets
chr9	65140384	65142857	chr9:65140384-65142857	.	.	65140384	65142857	0	1	2473	65140378	Ring1b targets
chr6	85483649	85485272	chr6:85483649-85485272	.	.	85483649	85485272	0	1	1623	85483641	Ring1b targets
chr4	109656636	109658801	chr4:109656636-109658801	.	.	109656636	109658801	0	1	2165	109656635	Ring1b targets
chr19	6829380	6831899	chr19:6829380-6831899	.	.	6829380	6831899	0	1	2519	6829374	Ring1b targets
chr8	125053222	125055194	chr8:125053222-125055194	.	.	125053222	125055194	0	1	1972	125053221	Ring1b targets
chr5	150951946	150954098	chr5:150951946-150954098	.	.	150951946	150954098	0	1	2152	150951945	Ring1b targets
chr5	130448345	130450501	chr5:130448345-130450501	.	.	130448345	130450501	0	1	2156	130448344	Ring1b targets
chr17	26843996	26845067	chr17:26843996-26845067	.	.	26843996	26845067	0	1	1071	26843994	Ring1b targets
chr8	92459919	92462106	chr8:92459919-92462106	.	.	92459919	92462106	0	1	2187	92459910	Ring1b targets
chr15	102963480	102964196	chr15:102963480-102964196	.	.	102963480	102964196	0	1	716	102963479	Ring1b targets
chr7	132314855	132317608	chr7:132314855-132317608	.	.	132314855	132317608	0	1	2753	132314854	Ring1b targets
chr1	74790730	74795386	chr1:74790730-74795386	.	.	74790730	74795386	0	1	4656	74790723	Ring1b targets
chr5	119838571	119840713	chr5:119838571-119840713	.	.	119838571	119840713	0	1	2142	119838570	Ring1b targets
chr2	37792665	37794243	chr2:37792665-37794243	.	.	37792665	37794243	0	1	1578	37792662	Ring1b targets
chr14	24003215	24005242	chr14:24003215-24005242	.	.	24003215	24005242	0	1	2027	24003213	Ring1b targets
chr4	120266901	120270005	chr4:120266901-120270005	.	.	120266901	120270005	0	1	3104	120266900	Ring1b targets
chr11	77461238	77463324	chr11:77461238-77463324	.	.	77461238	77463324	0	1	2086	77461231	Ring1b targets
chr7	110627321	110629521	chr7:110627321-110629521	.	.	110627321	110629521	0	1	2200	110627320	Ring1b targets
chr7	134224025	134226107	chr7:134224025-134226107	.	.	134224025	134226107	0	1	2082	134224024	Ring1b targets
chr5	112226879	112229549	chr5:112226879-112229549	.	.	112226879	112229549	0	1	2670	112226878	Ring1b targets
chr5	75976655	75979327	chr5:75976655-75979327	.	.	75976655	75979327	0	1	2672	75976648	Ring1b targets
chr11	18870646	18872266	chr11:18870646-18872266	.	.	18870646	18872266	0	1	1620	18870645	Ring1b targets
chr9	34488172	34490109	chr9:34488172-34490109	.	.	34488172	34490109	0	1	1937	34488169	Ring1b targets
chr19	45076465	45077637	chr19:45076465-45077637	.	.	45076465	45077637	0	1	1172	45076461	Ring1b targets
chr9	34485976	34487117	chr9:34485976-34487117	.	.	34485976	34487117	0	1	1141	34485973	Ring1b targets
chr9	44733102	44735459	chr9:44733102-44735459	.	.	44733102	44735459	0	1	2357	44733098	Ring1b targets
chr11	95075054	95078135	chr11:95075054-95078135	.	.	95075054	95078135	0	1	3081	95075045	Ring1b targets
chr10	31607958	31610322	chr10:31607958-31610322	.	.	31607958	31610322	0	1	2364	31607955	Ring1b targets
chr13	96923969	96925896	chr13:96923969-96925896	.	.	96923969	96925896	0	1	1927	96923960	Ring1b targets
chr19	6427421	6429071	chr19:6427421-6429071	.	.	6427421	6429071	0	1	1650	6427415	Ring1b targets
chr9	21987545	21990283	chr9:21987545-21990283	.	.	21987545	21990283	0	1	2738	21987543	Ring1b targets
chr5	38275960	38278437	chr5:38275960-38278437	.	.	38275960	38278437	0	1	2477	38275957	Ring1b targets
chr11	102664721	102666477	chr11:102664721-102666477	.	.	102664721	102666477	0	1	1756	102664720	Ring1b targets
chr14	46385408	46386253	chr14:46385408-46386253	.	.	46385408	46386253	0	1	845	46385404	Ring1b targets
chr11	82929012	82932060	chr11:82929012-82932060	.	.	82929012	82932060	0	1	3048	82929004	Ring1b targets
chr1	120595391	120598397	chr1:120595391-120598397	.	.	120595391	120598397	0	1	3006	120595390	Ring1b targets
chr19	46315563	46319105	chr19:46315563-46319105	.	.	46315563	46319105	0	1	3542	46315559	Ring1b targets
chr13	98572533	98574504	chr13:98572533-98574504	.	.	98572533	98574504	0	1	1971	98572524	Ring1b targets
chr8	35825091	35827211	chr8:35825091-35827211	.	.	35825091	35827211	0	1	2120	35825088	Ring1b targets
chr18	63385405	63387475	chr18:63385405-63387475	.	.	63385405	63387475	0	1	2070	63385399	Ring1b targets
chr2	18677075	18678795	chr2:18677075-18678795	.	.	18677075	18678795	0	1	1720	18677074	Ring1b targets
chr16	44331726	44333346	chr16:44331726-44333346	.	.	44331726	44333346	0	1	1620	44331722	Ring1b targets
chr7	140060484	140062664	chr7:140060484-140062664	.	.	140060484	140062664	0	1	2180	140060483	Ring1b targets
chr5	136565415	136566161	chr5:136565415-136566161	.	.	136565415	136566161	0	1	746	136565414	Ring1b targets
chr11	5860860	5862950	chr11:5860860-5862950	.	.	5860860	5862950	0	1	2090	5860855	Ring1b targets
chr3	110142382	110144398	chr3:110142382-110144398	.	.	110142382	110144398	0	1	2016	110142381	Ring1b targets
chr6	115360912	115362369	chr6:115360912-115362369	.	.	115360912	115362369	0	1	1457	115360911	Ring1b targets
chr7	99381322	99382948	chr7:99381322-99382948	.	.	99381322	99382948	0	1	1626	99381313	Ring1b targets
chr2	162659230	162662344	chr2:162659230-162662344	.	.	162659230	162662344	0	1	3114	162659229	Ring1b targets
chr2	18031031	18032393	chr2:18031031-18032393	.	.	18031031	18032393	0	1	1362	18031030	Ring1b targets
chr6	83454677	83457706	chr6:83454677-83457706	.	.	83454677	83457706	0	1	3029	83454669	Ring1b targets
chr7	114414747	114416915	chr7:114414747-114416915	.	.	114414747	114416915	0	1	2168	114414746	Ring1b targets
chr14	111675170	111677947	chr14:111675170-111677947	.	.	111675170	111677947	0	1	2777	111675169	Ring1b targets
chr2	90885282	90887148	chr2:90885282-90887148	.	.	90885282	90887148	0	1	1866	90885273	Ring1b targets
chr2	163375336	163376907	chr2:163375336-163376907	.	.	163375336	163376907	0	1	1571	163375335	Ring1b targets
chr10	69211608	69214243	chr10:69211608-69214243	.	.	69211608	69214243	0	1	2635	69211602	Ring1b targets
chr2	90889000	90890906	chr2:90889000-90890906	.	.	90889000	90890906	0	1	1906	90888991	Ring1b targets
chr11	7062539	7065104	chr11:7062539-7065104	.	.	7062539	7065104	0	1	2565	7062532	Ring1b targets
chr7	57508244	57510429	chr7:57508244-57510429	.	.	57508244	57510429	0	1	2185	57508239	Ring1b targets
chr7	140057616	140059255	chr7:140057616-140059255	.	.	140057616	140059255	0	1	1639	140057615	Ring1b targets
chr7	74553290	74555506	chr7:74553290-74555506	.	.	74553290	74555506	0	1	2216	74553283	Ring1b targets
chr17	23744735	23746108	chr17:23744735-23746108	.	.	23744735	23746108	0	1	1373	23744733	Ring1b targets
chr16	52450128	52454057	chr16:52450128-52454057	.	.	52450128	52454057	0	1	3929	52450123	Ring1b targets
chr19	46314571	46315126	chr19:46314571-46315126	.	.	46314571	46315126	0	1	555	46314567	Ring1b targets
chr2	74762577	74764067	chr2:74762577-74764067	.	.	74762577	74764067	0	1	1490	74762570	Ring1b targets
chr12	107978666	107981163	chr12:107978666-107981163	.	.	107978666	107981163	0	1	2497	107978665	Ring1b targets
chr11	101163489	101165433	chr11:101163489-101165433	.	.	101163489	101165433	0	1	1944	101163488	Ring1b targets
chr9	58487723	58490312	chr9:58487723-58490312	.	.	58487723	58490312	0	1	2589	58487718	Ring1b targets
chr10	42631349	42634233	chr10:42631349-42634233	.	.	42631349	42634233	0	1	2884	42631345	Ring1b targets
chr5	69340147	69341902	chr5:69340147-69341902	.	.	69340147	69341902	0	1	1755	69340141	Ring1b targets
chr5	136567544	136569461	chr5:136567544-136569461	.	.	136567544	136569461	0	1	1917	136567543	Ring1b targets
chr11	87357099	87359108	chr11:87357099-87359108	.	.	87357099	87359108	0	1	2009	87357091	Ring1b targets
chr5	15933550	15935828	chr5:15933550-15935828	.	.	15933550	15935828	0	1	2278	15933549	Ring1b targets
chr7	19094328	19096433	chr7:19094328-19096433	.	.	19094328	19096433	0	1	2105	19094327	Ring1b targets
chr13	52979344	52982322	chr13:52979344-52982322	.	.	52979344	52982322	0	1	2978	52979339	Ring1b targets
chr3	123446352	123448073	chr3:123446352-123448073	.	.	123446352	123448073	0	1	1721	123446351	Ring1b targets
chr8	95352032	95353976	chr8:95352032-95353976	.	.	95352032	95353976	0	1	1944	95352023	Ring1b targets
chr5	76656729	76658853	chr5:76656729-76658853	.	.	76656729	76658853	0	1	2124	76656722	Ring1b targets
chr3	87970929	87973158	chr3:87970929-87973158	.	.	87970929	87973158	0	1	2229	87970921	Ring1b targets
chr14	66635048	66638669	chr14:66635048-66638669	.	.	66635048	66638669	0	1	3621	66635042	Ring1b targets
chr19	25505248	25507054	chr19:25505248-25507054	.	.	25505248	25507054	0	1	1806	25505246	Ring1b targets
chr11	98411368	98413517	chr11:98411368-98413517	.	.	98411368	98413517	0	1	2149	98411359	Ring1b targets
chr12	73583903	73586327	chr12:73583903-73586327	.	.	73583903	73586327	0	1	2424	73583896	Ring1b targets
chr11	54100097	54102657	chr11:54100097-54102657	.	.	54100097	54102657	0	1	2560	54100092	Ring1b targets
chr6	88723761	88725469	chr6:88723761-88725469	.	.	88723761	88725469	0	1	1708	88723753	Ring1b targets
chr3	26331075	26334130	chr3:26331075-26334130	.	.	26331075	26334130	0	1	3055	26331073	Ring1b targets
chr3	108225522	108227221	chr3:108225522-108227221	.	.	108225522	108227221	0	1	1699	108225521	Ring1b targets
chr7	123982110	123984449	chr7:123982110-123984449	.	.	123982110	123984449	0	1	2339	123982109	Ring1b targets
chrX	155622344	155626144	chrX:155622344-155626144	.	.	155622344	155626144	0	1	3800	155622343	Ring1b targets
chr16	94078387	94080710	chr16:94078387-94080710	.	.	94078387	94080710	0	1	2323	94078378	Ring1b targets
chr3	103574758	103577076	chr3:103574758-103577076	.	.	103574758	103577076	0	1	2318	103574757	Ring1b targets
chr3	141464605	141466603	chr3:141464605-141466603	.	.	141464605	141466603	0	1	1998	141464604	Ring1b targets
chr1	155097457	155099640	chr1:155097457-155099640	.	.	155097457	155099640	0	1	2183	155097456	Ring1b targets
chr11	109721026	109722739	chr11:109721026-109722739	.	.	109721026	109722739	0	1	1713	109721025	Ring1b targets
chr10	29532802	29536090	chr10:29532802-29536090	.	.	29532802	29536090	0	1	3288	29532800	Ring1b targets
chr14	30714640	30717410	chr14:30714640-30717410	.	.	30714640	30717410	0	1	2770	30714637	Ring1b targets
chr12	95695071	95695962	chr12:95695071-95695962	.	.	95695071	95695962	0	1	891	95695062	Ring1b targets
chr5	72502876	72504873	chr5:72502876-72504873	.	.	72502876	72504873	0	1	1997	72502869	Ring1b targets
chr10	52026950	52029722	chr10:52026950-52029722	.	.	52026950	52029722	0	1	2772	52026945	Ring1b targets
chr17	35469067	35471394	chr17:35469067-35471394	.	.	35469067	35471394	0	1	2327	35469064	Ring1b targets
chr7	93079728	93081503	chr7:93079728-93081503	.	.	93079728	93081503	0	1	1775	93079719	Ring1b targets
chr18	53472010	53475153	chr18:53472010-53475153	.	.	53472010	53475153	0	1	3143	53472005	Ring1b targets
chr5	30621572	30623252	chr5:30621572-30623252	.	.	30621572	30623252	0	1	1680	30621569	Ring1b targets
chr4	148803983	148807384	chr4:148803983-148807384	.	.	148803983	148807384	0	1	3401	148803982	Ring1b targets
chr9	121777224	121779240	chr9:121777224-121779240	.	.	121777224	121779240	0	1	2016	121777223	Ring1b targets
chr11	99040581	99042290	chr11:99040581-99042290	.	.	99040581	99042290	0	1	1709	99040572	Ring1b targets
chr7	67758469	67760069	chr7:67758469-67760069	.	.	67758469	67760069	0	1	1600	67758463	Ring1b targets
chr6	114397452	114399122	chr6:114397452-114399122	.	.	114397452	114399122	0	1	1670	114397451	Ring1b targets
chr4	139573991	139576157	chr4:139573991-139576157	.	.	139573991	139576157	0	1	2166	139573990	Ring1b targets
chr11	98333583	98335309	chr11:98333583-98335309	.	.	98333583	98335309	0	1	1726	98333574	Ring1b targets
chr8	35587492	35590679	chr8:35587492-35590679	.	.	35587492	35590679	0	1	3187	35587489	Ring1b targets
chr9	65390160	65391983	chr9:65390160-65391983	.	.	65390160	65391983	0	1	1823	65390154	Ring1b targets
chr2	77815833	77817801	chr2:77815833-77817801	.	.	77815833	77817801	0	1	1968	77815826	Ring1b targets
chr3	88200094	88201656	chr3:88200094-88201656	.	.	88200094	88201656	0	1	1562	88200086	Ring1b targets
chr1	97660348	97662293	chr1:97660348-97662293	.	.	97660348	97662293	0	1	1945	97660339	Ring1b targets
chr12	17175173	17176939	chr12:17175173-17176939	.	.	17175173	17176939	0	1	1766	17175172	Ring1b targets
chr17	56119710	56121097	chr17:56119710-56121097	.	.	56119710	56121097	0	1	1387	56119705	Ring1b targets
chr5	84415833	84417903	chr5:84415833-84417903	.	.	84415833	84417903	0	1	2070	84415825	Ring1b targets
chr11	103748547	103750158	chr11:103748547-103750158	.	.	103748547	103750158	0	1	1611	103748546	Ring1b targets
chr4	45825617	45827533	chr4:45825617-45827533	.	.	45825617	45827533	0	1	1916	45825613	Ring1b targets
chr6	99725528	99727169	chr6:99725528-99727169	.	.	99725528	99727169	0	1	1641	99725519	Ring1b targets
chr4	47207515	47209862	chr4:47207515-47209862	.	.	47207515	47209862	0	1	2347	47207511	Ring1b targets
chr7	44351699	44354481	chr7:44351699-44354481	.	.	44351699	44354481	0	1	2782	44351695	Ring1b targets
chr12	95691604	95694620	chr12:95691604-95694620	.	.	95691604	95694620	0	1	3016	95691595	Ring1b targets
chr8	29217816	29220010	chr8:29217816-29220010	.	.	29217816	29220010	0	1	2194	29217814	Ring1b targets
chr19	37686195	37688308	chr19:37686195-37688308	.	.	37686195	37688308	0	1	2113	37686192	Ring1b targets
chr9	45137770	45139727	chr9:45137770-45139727	.	.	45137770	45139727	0	1	1957	45137766	Ring1b targets
chr12	111422673	111424545	chr12:111422673-111424545	.	.	111422673	111424545	0	1	1872	111422672	Ring1b targets
chr5	120424232	120425165	chr5:120424232-120425165	.	.	120424232	120425165	0	1	933	120424231	Ring1b targets
chr9	85842602	85845071	chr9:85842602-85845071	.	.	85842602	85845071	0	1	2469	85842594	Ring1b targets
chr16	21246094	21249418	chr16:21246094-21249418	.	.	21246094	21249418	0	1	3324	21246092	Ring1b targets
chr8	126138192	126140065	chr8:126138192-126140065	.	.	126138192	126140065	0	1	1873	126138191	Ring1b targets
chr10	111506405	111508121	chr10:111506405-111508121	.	.	111506405	111508121	0	1	1716	111506404	Ring1b targets
chr16	97762503	97764251	chr16:97762503-97764251	.	.	97762503	97764251	0	1	1748	97762494	Ring1b targets
chr1	50926186	50928346	chr1:50926186-50928346	.	.	50926186	50928346	0	1	2160	50926181	Ring1b targets
chr11	62248338	62250970	chr11:62248338-62250970	.	.	62248338	62250970	0	1	2632	62248332	Ring1b targets
chr1	18057165	18059252	chr1:18057165-18059252	.	.	18057165	18059252	0	1	2087	18057164	Ring1b targets
chr11	24163355	24165179	chr11:24163355-24165179	.	.	24163355	24165179	0	1	1824	24163353	Ring1b targets
chr19	45079714	45081348	chr19:45079714-45081348	.	.	45079714	45081348	0	1	1634	45079710	Ring1b targets
chr2	69583984	69586590	chr2:69583984-69586590	.	.	69583984	69586590	0	1	2606	69583978	Ring1b targets
chr18	86710626	86713608	chr18:86710626-86713608	.	.	86710626	86713608	0	1	2982	86710618	Ring1b targets
chr8	88521370	88523013	chr8:88521370-88523013	.	.	88521370	88523013	0	1	1643	88521362	Ring1b targets
chr7	139187325	139189079	chr7:139187325-139189079	.	.	139187325	139189079	0	1	1754	139187324	Ring1b targets
chr6	52239622	52241723	chr6:52239622-52241723	.	.	52239622	52241723	0	1	2101	52239617	Ring1b targets
chr10	75559142	75561145	chr10:75559142-75561145	.	.	75559142	75561145	0	1	2003	75559135	Ring1b targets
chr17	28140942	28143215	chr17:28140942-28143215	.	.	28140942	28143215	0	1	2273	28140940	Ring1b targets
chr2	31244943	31247860	chr2:31244943-31247860	.	.	31244943	31247860	0	1	2917	31244940	Ring1b targets
chr18	25752721	25755661	chr18:25752721-25755661	.	.	25752721	25755661	0	1	2940	25752719	Ring1b targets
chr1	192833064	192835818	chr1:192833064-192835818	.	.	192833064	192835818	0	1	2754	192833063	Ring1b targets
chr18	23751486	23754040	chr18:23751486-23754040	.	.	23751486	23754040	0	1	2554	23751484	Ring1b targets
chr14	122478449	122479000	chr14:122478449-122479000	.	.	122478449	122479000	0	1	551	122478448	Ring1b targets
chr8	8659113	8661473	chr8:8659113-8661473	.	.	8659113	8661473	0	1	2360	8659105	Ring1b targets
chr7	82334874	82337144	chr7:82334874-82337144	.	.	82334874	82337144	0	1	2270	82334866	Ring1b targets
chr7	140921519	140923809	chr7:140921519-140923809	.	.	140921519	140923809	0	1	2290	140921518	Ring1b targets
chr4	156202643	156204637	chr4:156202643-156204637	.	.	156202643	156204637	0	1	1994	156202642	Ring1b targets
chr4	154169890	154172355	chr4:154169890-154172355	.	.	154169890	154172355	0	1	2465	154169889	Ring1b targets
chr6	110645083	110647655	chr6:110645083-110647655	.	.	110645083	110647655	0	1	2572	110645082	Ring1b targets
chr1	42685937	42687551	chr1:42685937-42687551	.	.	42685937	42687551	0	1	1614	42685933	Ring1b targets
chr2	131040570	131042158	chr2:131040570-131042158	.	.	131040570	131042158	0	1	1588	131040569	Ring1b targets
chr19	6839344	6841228	chr19:6839344-6841228	.	.	6839344	6841228	0	1	1884	6839338	Ring1b targets
chr4	122960095	122961724	chr4:122960095-122961724	.	.	122960095	122961724	0	1	1629	122960094	Ring1b targets
chr12	15814464	15816961	chr12:15814464-15816961	.	.	15814464	15816961	0	1	2497	15814463	Ring1b targets
chr1	88261146	88262081	chr1:88261146-88262081	.	.	88261146	88262081	0	1	935	88261138	Ring1b targets
chr11	97499211	97501411	chr11:97499211-97501411	.	.	97499211	97501411	0	1	2200	97499202	Ring1b targets
chr3	107100898	107102929	chr3:107100898-107102929	.	.	107100898	107102929	0	1	2031	107100897	Ring1b targets
chr11	76845587	76847393	chr11:76845587-76847393	.	.	76845587	76847393	0	1	1806	76845580	Ring1b targets
chr9	69767734	69770016	chr9:69767734-69770016	.	.	69767734	69770016	0	1	2282	69767728	Ring1b targets
chr18	66290531	66292795	chr18:66290531-66292795	.	.	66290531	66292795	0	1	2264	66290525	Ring1b targets
chr11	82933200	82934613	chr11:82933200-82934613	.	.	82933200	82934613	0	1	1413	82933192	Ring1b targets
chr11	76026541	76028535	chr11:76026541-76028535	.	.	76026541	76028535	0	1	1994	76026534	Ring1b targets
chr5	147276722	147277937	chr5:147276722-147277937	.	.	147276722	147277937	0	1	1215	147276721	Ring1b targets
chr10	90828503	90831358	chr10:90828503-90831358	.	.	90828503	90831358	0	1	2855	90828494	Ring1b targets
chr4	32238281	32241046	chr4:32238281-32241046	.	.	32238281	32241046	0	1	2765	32238278	Ring1b targets
chr4	88031249	88032846	chr4:88031249-88032846	.	.	88031249	88032846	0	1	1597	88031241	Ring1b targets
chr10	62128211	62130692	chr10:62128211-62130692	.	.	62128211	62130692	0	1	2481	62128205	Ring1b targets
chr4	136636745	136638595	chr4:136636745-136638595	.	.	136636745	136638595	0	1	1850	136636744	Ring1b targets
chr14	39471778	39474716	chr14:39471778-39474716	.	.	39471778	39474716	0	1	2938	39471775	Ring1b targets
chr2	32082634	32084906	chr2:32082634-32084906	.	.	32082634	32084906	0	1	2272	32082631	Ring1b targets
chr13	56294959	56297023	chr13:56294959-56297023	.	.	56294959	56297023	0	1	2064	56294954	Ring1b targets
chr1	125910866	125913309	chr1:125910866-125913309	.	.	125910866	125913309	0	1	2443	125910865	Ring1b targets
chr8	77516312	77519043	chr8:77516312-77519043	.	.	77516312	77519043	0	1	2731	77516305	Ring1b targets
chr10	60829781	60832022	chr10:60829781-60832022	.	.	60829781	60832022	0	1	2241	60829775	Ring1b targets
chr1	34749877	34751965	chr1:34749877-34751965	.	.	34749877	34751965	0	1	2088	34749874	Ring1b targets
chr5	118168915	118172477	chr5:118168915-118172477	.	.	118168915	118172477	0	1	3562	118168914	Ring1b targets
chr9	30921254	30922876	chr9:30921254-30922876	.	.	30921254	30922876	0	1	1622	30921251	Ring1b targets
chr11	120659355	120661603	chr11:120659355-120661603	.	.	120659355	120661603	0	1	2248	120659354	Ring1b targets
chr12	70110115	70112623	chr12:70110115-70112623	.	.	70110115	70112623	0	1	2508	70110108	Ring1b targets
chr14	122474575	122477231	chr14:122474575-122477231	.	.	122474575	122477231	0	1	2656	122474574	Ring1b targets
chr5	98166235	98167804	chr5:98166235-98167804	.	.	98166235	98167804	0	1	1569	98166226	Ring1b targets
chr11	101260601	101262919	chr11:101260601-101262919	.	.	101260601	101262919	0	1	2318	101260600	Ring1b targets
chr1	155243868	155245450	chr1:155243868-155245450	.	.	155243868	155245450	0	1	1582	155243867	Ring1b targets
chr2	118710489	118712241	chr2:118710489-118712241	.	.	118710489	118712241	0	1	1752	118710488	Ring1b targets
chr1	42684259	42685489	chr1:42684259-42685489	.	.	42684259	42685489	0	1	1230	42684255	Ring1b targets
chr5	147314471	147316366	chr5:147314471-147316366	.	.	147314471	147316366	0	1	1895	147314470	Ring1b targets
chr1	133163181	133165322	chr1:133163181-133165322	.	.	133163181	133165322	0	1	2141	133163180	Ring1b targets
chr11	87763724	87765632	chr11:87763724-87765632	.	.	87763724	87765632	0	1	1908	87763716	Ring1b targets
chr3	9251123	9252629	chr3:9251123-9252629	.	.	9251123	9252629	0	1	1506	9251114	Ring1b targets
chr18	64332023	64334483	chr18:64332023-64334483	.	.	64332023	64334483	0	1	2460	64332017	Ring1b targets
chr6	39117461	39119113	chr6:39117461-39119113	.	.	39117461	39119113	0	1	1652	39117458	Ring1b targets
chr17	90454326	90456323	chr17:90454326-90456323	.	.	90454326	90456323	0	1	1997	90454317	Ring1b targets
chr2	19429714	19432720	chr2:19429714-19432720	.	.	19429714	19432720	0	1	3006	19429713	Ring1b targets
chr9	57939451	57941602	chr9:57939451-57941602	.	.	57939451	57941602	0	1	2151	57939446	Ring1b targets
chr19	5741068	5742811	chr19:5741068-5742811	.	.	5741068	5742811	0	1	1743	5741063	Ring1b targets
chr11	88098033	88099995	chr11:88098033-88099995	.	.	88098033	88099995	0	1	1962	88098025	Ring1b targets
chr12	107976537	107976965	chr12:107976537-107976965	.	.	107976537	107976965	0	1	428	107976536	Ring1b targets
chr7	66426464	66428786	chr7:66426464-66428786	.	.	66426464	66428786	0	1	2322	66426458	Ring1b targets
chrX	58018097	58020225	chrX:58018097-58020225	.	.	58018097	58020225	0	1	2128	58018092	Ring1b targets
chrX	98148609	98151855	chrX:98148609-98151855	.	.	98148609	98151855	0	1	3246	98148600	Ring1b targets
chr12	111428554	111431267	chr12:111428554-111431267	.	.	111428554	111431267	0	1	2713	111428553	Ring1b targets
chr8	104170139	104172190	chr8:104170139-104172190	.	.	104170139	104172190	0	1	2051	104170138	Ring1b targets
chr3	96596240	96599109	chr3:96596240-96599109	.	.	96596240	96599109	0	1	2869	96596231	Ring1b targets
chr19	7164442	7167196	chr19:7164442-7167196	.	.	7164442	7167196	0	1	2754	7164435	Ring1b targets
chr4	88033272	88034439	chr4:88033272-88034439	.	.	88033272	88034439	0	1	1167	88033264	Ring1b targets
chr4	104366375	104368784	chr4:104366375-104368784	.	.	104366375	104368784	0	1	2409	104366374	Ring1b targets
chr13	21980831	21982582	chr13:21980831-21982582	.	.	21980831	21982582	0	1	1751	21980829	Ring1b targets
chr9	40685162	40687153	chr9:40685162-40687153	.	.	40685162	40687153	0	1	1991	40685158	Ring1b targets
chr1	134234199	134236124	chr1:134234199-134236124	.	.	134234199	134236124	0	1	1925	134234198	Ring1b targets
chr11	102435025	102436244	chr11:102435025-102436244	.	.	102435025	102436244	0	1	1219	102435024	Ring1b targets
chr5	38158278	38160330	chr5:38158278-38160330	.	.	38158278	38160330	0	1	2052	38158275	Ring1b targets
chr11	72960414	72962203	chr11:72960414-72962203	.	.	72960414	72962203	0	1	1789	72960407	Ring1b targets
chr2	109693005	109694777	chr2:109693005-109694777	.	.	109693005	109694777	0	1	1772	109693004	Ring1b targets
chr4	132143518	132145352	chr4:132143518-132145352	.	.	132143518	132145352	0	1	1834	132143517	Ring1b targets
chr8	92364618	92366786	chr8:92364618-92366786	.	.	92364618	92366786	0	1	2168	92364609	Ring1b targets
chr11	77491498	77492919	chr11:77491498-77492919	.	.	77491498	77492919	0	1	1421	77491491	Ring1b targets
chr10	80834142	80836068	chr10:80834142-80836068	.	.	80834142	80836068	0	1	1926	80834134	Ring1b targets
chr2	155628654	155631588	chr2:155628654-155631588	.	.	155628654	155631588	0	1	2934	155628653	Ring1b targets
chr11	96251191	96254221	chr11:96251191-96254221	.	.	96251191	96254221	0	1	3030	96251182	Ring1b targets
chr4	108030740	108032804	chr4:108030740-108032804	.	.	108030740	108032804	0	1	2064	108030739	Ring1b targets
chr2	13792635	13794199	chr2:13792635-13794199	.	.	13792635	13794199	0	1	1564	13792634	Ring1b targets
chr4	152282128	152284334	chr4:152282128-152284334	.	.	152282128	152284334	0	1	2206	152282127	Ring1b targets
chr6	22288119	22290127	chr6:22288119-22290127	.	.	22288119	22290127	0	1	2008	22288117	Ring1b targets
chr1	5018096	5021386	chr1:5018096-5021386	.	.	5018096	5021386	0	1	3290	5018091	Ring1b targets
chr11	16257164	16258580	chr11:16257164-16258580	.	.	16257164	16258580	0	1	1416	16257163	Ring1b targets
chr8	121088511	121090324	chr8:121088511-121090324	.	.	121088511	121090324	0	1	1813	121088510	Ring1b targets
chr3	17793624	17795917	chr3:17793624-17795917	.	.	17793624	17795917	0	1	2293	17793623	Ring1b targets
chr6	48444695	48446711	chr6:48444695-48446711	.	.	48444695	48446711	0	1	2016	48444691	Ring1b targets
chr7	105480786	105482729	chr7:105480786-105482729	.	.	105480786	105482729	0	1	1943	105480785	Ring1b targets
chr13	78209045	78211234	chr13:78209045-78211234	.	.	78209045	78211234	0	1	2189	78209038	Ring1b targets
chr11	16259818	16261388	chr11:16259818-16261388	.	.	16259818	16261388	0	1	1570	16259817	Ring1b targets
chr3	40949665	40951579	chr3:40949665-40951579	.	.	40949665	40951579	0	1	1914	40949661	Ring1b targets
chr19	37433270	37436280	chr19:37433270-37436280	.	.	37433270	37436280	0	1	3010	37433267	Ring1b targets
chr10	21158641	21162045	chr10:21158641-21162045	.	.	21158641	21162045	0	1	3404	21158639	Ring1b targets
chr4	128883285	128884889	chr4:128883285-128884889	.	.	128883285	128884889	0	1	1604	128883284	Ring1b targets
chr11	78924329	78925959	chr11:78924329-78925959	.	.	78924329	78925959	0	1	1630	78924322	Ring1b targets
chrX	59566145	59568882	chrX:59566145-59568882	.	.	59566145	59568882	0	1	2737	59566140	Ring1b targets
chr17	46296901	46299011	chr17:46296901-46299011	.	.	46296901	46299011	0	1	2110	46296897	Ring1b targets
chrX	140597728	140600865	chrX:140597728-140600865	.	.	140597728	140600865	0	1	3137	140597727	Ring1b targets
chr1	154204449	154205928	chr1:154204449-154205928	.	.	154204449	154205928	0	1	1479	154204448	Ring1b targets
chr7	70345612	70346638	chr7:70345612-70346638	.	.	70345612	70346638	0	1	1026	70345605	Ring1b targets
chr2	49786563	49788493	chr2:49786563-49788493	.	.	49786563	49788493	0	1	1930	49786559	Ring1b targets
chrX	12126951	12130588	chrX:12126951-12130588	.	.	12126951	12130588	0	1	3637	12126950	Ring1b targets
chr8	84704167	84707934	chr8:84704167-84707934	.	.	84704167	84707934	0	1	3767	84704159	Ring1b targets
chr9	107553542	107554333	chr9:107553542-107554333	.	.	107553542	107554333	0	1	791	107553541	Ring1b targets
chr19	38096892	38098304	chr19:38096892-38098304	.	.	38096892	38098304	0	1	1412	38096889	Ring1b targets
chr3	126596549	126598429	chr3:126596549-126598429	.	.	126596549	126598429	0	1	1880	126596548	Ring1b targets
chr15	79504579	79505973	chr15:79504579-79505973	.	.	79504579	79505973	0	1	1394	79504572	Ring1b targets
chr3	145757537	145759615	chr3:145757537-145759615	.	.	145757537	145759615	0	1	2078	145757536	Ring1b targets
chr11	60185841	60190372	chr11:60185841-60190372	.	.	60185841	60190372	0	1	4531	60185835	Ring1b targets
chr11	119021647	119024304	chr11:119021647-119024304	.	.	119021647	119024304	0	1	2657	119021646	Ring1b targets
chr5	98854145	98855765	chr5:98854145-98855765	.	.	98854145	98855765	0	1	1620	98854136	Ring1b targets
chr8	82863358	82865122	chr8:82863358-82865122	.	.	82863358	82865122	0	1	1764	82863350	Ring1b targets
chr15	102936759	102937645	chr15:102936759-102937645	.	.	102936759	102937645	0	1	886	102936758	Ring1b targets
chr7	47131824	47133947	chr7:47131824-47133947	.	.	47131824	47133947	0	1	2123	47131820	Ring1b targets
chr5	147269715	147271651	chr5:147269715-147271651	.	.	147269715	147271651	0	1	1936	147269714	Ring1b targets
chr9	20725573	20728548	chr9:20725573-20728548	.	.	20725573	20728548	0	1	2975	20725571	Ring1b targets
chr4	139090611	139093624	chr4:139090611-139093624	.	.	139090611	139093624	0	1	3013	139090610	Ring1b targets
chr2	164485719	164488068	chr2:164485719-164488068	.	.	164485719	164488068	0	1	2349	164485718	Ring1b targets
chr8	122282618	122284845	chr8:122282618-122284845	.	.	122282618	122284845	0	1	2227	122282617	Ring1b targets
chr13	73267972	73269171	chr13:73267972-73269171	.	.	73267972	73269171	0	1	1199	73267965	Ring1b targets
chr6	52156632	52158793	chr6:52156632-52158793	.	.	52156632	52158793	0	1	2161	52156627	Ring1b targets
chr11	113618278	113620543	chr11:113618278-113620543	.	.	113618278	113620543	0	1	2265	113618277	Ring1b targets
chr4	4137557	4139795	chr4:4137557-4139795	.	.	4137557	4139795	0	1	2238	4137553	Ring1b targets
chr17	80372639	80374412	chr17:80372639-80374412	.	.	80372639	80374412	0	1	1773	80372631	Ring1b targets
chr9	72806209	72808227	chr9:72806209-72808227	.	.	72806209	72808227	0	1	2018	72806202	Ring1b targets
chr17	64600624	64602528	chr17:64600624-64602528	.	.	64600624	64602528	0	1	1904	64600618	Ring1b targets
chr4	120745845	120749253	chr4:120745845-120749253	.	.	120745845	120749253	0	1	3408	120745844	Ring1b targets
chr6	122801011	122802532	chr6:122801011-122802532	.	.	122801011	122802532	0	1	1521	122801010	Ring1b targets
chr9	121641236	121643638	chr9:121641236-121643638	.	.	121641236	121643638	0	1	2402	121641235	Ring1b targets
chr12	31264898	31267263	chr12:31264898-31267263	.	.	31264898	31267263	0	1	2365	31264895	Ring1b targets
chr6	108659133	108661820	chr6:108659133-108661820	.	.	108659133	108661820	0	1	2687	108659132	Ring1b targets
chr10	127325511	127327703	chr10:127325511-127327703	.	.	127325511	127327703	0	1	2192	127325510	Ring1b targets
chr10	127533405	127535628	chr10:127533405-127535628	.	.	127533405	127535628	0	1	2223	127533404	Ring1b targets
chr1	170907142	170908919	chr1:170907142-170908919	.	.	170907142	170908919	0	1	1777	170907141	Ring1b targets
chr11	72487793	72490266	chr11:72487793-72490266	.	.	72487793	72490266	0	1	2473	72487786	Ring1b targets
chr2	18038600	18041838	chr2:18038600-18041838	.	.	18038600	18041838	0	1	3238	18038599	Ring1b targets
chr14	111679898	111682342	chr14:111679898-111682342	.	.	111679898	111682342	0	1	2444	111679897	Ring1b targets
chr7	64501390	64503399	chr7:64501390-64503399	.	.	64501390	64503399	0	1	2009	64501384	Ring1b targets
chr6	90987191	90988422	chr6:90987191-90988422	.	.	90987191	90988422	0	1	1231	90987182	Ring1b targets
chr11	5062743	5065400	chr11:5062743-5065400	.	.	5062743	5065400	0	1	2657	5062738	Ring1b targets
chr5	123683500	123685188	chr5:123683500-123685188	.	.	123683500	123685188	0	1	1688	123683499	Ring1b targets
chr4	21674121	21675226	chr4:21674121-21675226	.	.	21674121	21675226	0	1	1105	21674119	Ring1b targets
chr11	97138105	97139768	chr11:97138105-97139768	.	.	97138105	97139768	0	1	1663	97138096	Ring1b targets
chr7	73739932	73741404	chr7:73739932-73741404	.	.	73739932	73741404	0	1	1472	73739925	Ring1b targets
chr9	107550937	107553077	chr9:107550937-107553077	.	.	107550937	107553077	0	1	2140	107550936	Ring1b targets
chr9	75625105	75627214	chr9:75625105-75627214	.	.	75625105	75627214	0	1	2109	75625098	Ring1b targets
chr1	172325476	172326939	chr1:172325476-172326939	.	.	172325476	172326939	0	1	1463	172325475	Ring1b targets
chr12	37106980	37109818	chr12:37106980-37109818	.	.	37106980	37109818	0	1	2838	37106977	Ring1b targets
chr1	182516285	182518377	chr1:182516285-182518377	.	.	182516285	182518377	0	1	2092	182516284	Ring1b targets
chr6	142569856	142572373	chr6:142569856-142572373	.	.	142569856	142572373	0	1	2517	142569855	Ring1b targets
chr1	166308255	166309801	chr1:166308255-166309801	.	.	166308255	166309801	0	1	1546	166308254	Ring1b targets
chr5	119841459	119842566	chr5:119841459-119842566	.	.	119841459	119842566	0	1	1107	119841458	Ring1b targets
chr19	48204137	48206797	chr19:48204137-48206797	.	.	48204137	48206797	0	1	2660	48204133	Ring1b targets
chr8	84798272	84799701	chr8:84798272-84799701	.	.	84798272	84799701	0	1	1429	84798264	Ring1b targets
chr3	122728983	122730942	chr3:122728983-122730942	.	.	122728983	122730942	0	1	1959	122728982	Ring1b targets
chr15	102990346	102992521	chr15:102990346-102992521	.	.	102990346	102992521	0	1	2175	102990345	Ring1b targets
chr12	30883471	30885379	chr12:30883471-30885379	.	.	30883471	30885379	0	1	1908	30883468	Ring1b targets
chr14	104465378	104468147	chr14:104465378-104468147	.	.	104465378	104468147	0	1	2769	104465377	Ring1b targets
chr2	172042238	172044090	chr2:172042238-172044090	.	.	172042238	172044090	0	1	1852	172042237	Ring1b targets
chr11	101263453	101264284	chr11:101263453-101264284	.	.	101263453	101264284	0	1	831	101263452	Ring1b targets
chr5	119834977	119836040	chr5:119834977-119836040	.	.	119834977	119836040	0	1	1063	119834976	Ring1b targets
chr11	60175303	60177805	chr11:60175303-60177805	.	.	60175303	60177805	0	1	2502	60175297	Ring1b targets
chr16	20732507	20735180	chr16:20732507-20735180	.	.	20732507	20735180	0	1	2673	20732505	Ring1b targets
chr2	9872412	9873158	chr2:9872412-9873158	.	.	9872412	9873158	0	1	746	9872403	Ring1b targets
chr3	127625377	127626339	chr3:127625377-127626339	.	.	127625377	127626339	0	1	962	127625376	Ring1b targets
chr14	17659475	17661652	chr14:17659475-17661652	.	.	17659475	17661652	0	1	2177	17659474	Ring1b targets
chr9	14859629	14861374	chr9:14859629-14861374	.	.	14859629	14861374	0	1	1745	14859628	Ring1b targets
chr11	96172325	96173842	chr11:96172325-96173842	.	.	96172325	96173842	0	1	1517	96172316	Ring1b targets
chr15	102938235	102939954	chr15:102938235-102939954	.	.	102938235	102939954	0	1	1719	102938234	Ring1b targets
chr12	81331950	81333861	chr12:81331950-81333861	.	.	81331950	81333861	0	1	1911	81331942	Ring1b targets
chr17	13550735	13553047	chr17:13550735-13553047	.	.	13550735	13553047	0	1	2312	13550734	Ring1b targets
chr8	122676974	122679034	chr8:122676974-122679034	.	.	122676974	122679034	0	1	2060	122676973	Ring1b targets
chr19	45158116	45160059	chr19:45158116-45160059	.	.	45158116	45160059	0	1	1943	45158112	Ring1b targets
chr1	92831677	92833229	chr1:92831677-92833229	.	.	92831677	92833229	0	1	1552	92831668	Ring1b targets
chr3	61002316	61004102	chr3:61002316-61004102	.	.	61002316	61004102	0	1	1786	61002310	Ring1b targets
chr7	89402846	89405521	chr7:89402846-89405521	.	.	89402846	89405521	0	1	2675	89402838	Ring1b targets
chr2	164403611	164405953	chr2:164403611-164405953	.	.	164403611	164405953	0	1	2342	164403610	Ring1b targets
chr2	74739835	74741152	chr2:74739835-74741152	.	.	74739835	74741152	0	1	1317	74739828	Ring1b targets
chr1	19208961	19211845	chr1:19208961-19211845	.	.	19208961	19211845	0	1	2884	19208960	Ring1b targets
chr13	64273305	64275905	chr13:64273305-64275905	.	.	64273305	64275905	0	1	2600	64273299	Ring1b targets
chr5	18359087	18361190	chr5:18359087-18361190	.	.	18359087	18361190	0	1	2103	18359086	Ring1b targets
chr10	52021527	52023703	chr10:52021527-52023703	.	.	52021527	52023703	0	1	2176	52021522	Ring1b targets
chr2	124609430	124611864	chr2:124609430-124611864	.	.	124609430	124611864	0	1	2434	124609429	Ring1b targets
chr18	35918709	35921585	chr18:35918709-35921585	.	.	35918709	35921585	0	1	2876	35918706	Ring1b targets
chr2	130579930	130581968	chr2:130579930-130581968	.	.	130579930	130581968	0	1	2038	130579929	Ring1b targets
chr7	44460954	44463010	chr7:44460954-44463010	.	.	44460954	44463010	0	1	2056	44460950	Ring1b targets
chr6	17305894	17308158	chr6:17305894-17308158	.	.	17305894	17308158	0	1	2264	17305893	Ring1b targets
chr12	73039063	73041602	chr12:73039063-73041602	.	.	73039063	73041602	0	1	2539	73039056	Ring1b targets
chr11	57836175	57837697	chr11:57836175-57837697	.	.	57836175	57837697	0	1	1522	57836170	Ring1b targets
chr9	112234017	112236236	chr9:112234017-112236236	.	.	112234017	112236236	0	1	2219	112234016	Ring1b targets
chr5	30104867	30106898	chr5:30104867-30106898	.	.	30104867	30106898	0	1	2031	30104864	Ring1b targets
chr9	65100854	65103360	chr9:65100854-65103360	.	.	65100854	65103360	0	1	2506	65100848	Ring1b targets
chr3	144203740	144205889	chr3:144203740-144205889	.	.	144203740	144205889	0	1	2149	144203739	Ring1b targets
chr6	17693572	17695109	chr6:17693572-17695109	.	.	17693572	17695109	0	1	1537	17693571	Ring1b targets
chr18	13969562	13972531	chr18:13969562-13972531	.	.	13969562	13972531	0	1	2969	13969561	Ring1b targets
chr7	25178323	25180695	chr7:25178323-25180695	.	.	25178323	25180695	0	1	2372	25178321	Ring1b targets
chr10	36506792	36508655	chr10:36506792-36508655	.	.	36506792	36508655	0	1	1863	36506789	Ring1b targets
chr11	96255178	96256083	chr11:96255178-96256083	.	.	96255178	96256083	0	1	905	96255169	Ring1b targets
chr17	33998990	34000530	chr17:33998990-34000530	.	.	33998990	34000530	0	1	1540	33998987	Ring1b targets
chr11	3862841	3864859	chr11:3862841-3864859	.	.	3862841	3864859	0	1	2018	3862838	Ring1b targets
chr3	94363088	94364631	chr3:94363088-94364631	.	.	94363088	94364631	0	1	1543	94363079	Ring1b targets
chr12	82616384	82618355	chr12:82616384-82618355	.	.	82616384	82618355	0	1	1971	82616376	Ring1b targets
chr11	69934999	69937170	chr11:69934999-69937170	.	.	69934999	69937170	0	1	2171	69934993	Ring1b targets
chr5	53211777	53214505	chr5:53211777-53214505	.	.	53211777	53214505	0	1	2728	53211772	Ring1b targets
chr11	53978683	53980363	chr11:53978683-53980363	.	.	53978683	53980363	0	1	1680	53978678	Ring1b targets
chr3	83765377	83767820	chr3:83765377-83767820	.	.	83765377	83767820	0	1	2443	83765369	Ring1b targets
chr12	108273382	108275197	chr12:108273382-108275197	.	.	108273382	108275197	0	1	1815	108273381	Ring1b targets
chr11	54027292	54029369	chr11:54027292-54029369	.	.	54027292	54029369	0	1	2077	54027287	Ring1b targets
chrX	93296373	93297958	chrX:93296373-93297958	.	.	93296373	93297958	0	1	1585	93296364	Ring1b targets
chr5	150592818	150594850	chr5:150592818-150594850	.	.	150592818	150594850	0	1	2032	150592817	Ring1b targets
chr6	54943247	54944963	chr6:54943247-54944963	.	.	54943247	54944963	0	1	1716	54943242	Ring1b targets
chr9	74853500	74855081	chr9:74853500-74855081	.	.	74853500	74855081	0	1	1581	74853493	Ring1b targets
chrX	71049495	71052137	chrX:71049495-71052137	.	.	71049495	71052137	0	1	2642	71049488	Ring1b targets
chr5	44100327	44102228	chr5:44100327-44102228	.	.	44100327	44102228	0	1	1901	44100323	Ring1b targets
chr7	49245746	49247820	chr7:49245746-49247820	.	.	49245746	49247820	0	1	2074	49245742	Ring1b targets
chr5	136881661	136883738	chr5:136881661-136883738	.	.	136881661	136883738	0	1	2077	136881660	Ring1b targets
chr9	118925416	118927939	chr9:118925416-118927939	.	.	118925416	118927939	0	1	2523	118925415	Ring1b targets
chr3	28262299	28264648	chr3:28262299-28264648	.	.	28262299	28264648	0	1	2349	28262297	Ring1b targets
chr4	49844264	49846238	chr4:49844264-49846238	.	.	49844264	49846238	0	1	1974	49844260	Ring1b targets
chr11	35120942	35123016	chr11:35120942-35123016	.	.	35120942	35123016	0	1	2074	35120939	Ring1b targets
chr9	24780323	24781998	chr9:24780323-24781998	.	.	24780323	24781998	0	1	1675	24780321	Ring1b targets
chr13	15463099	15465084	chr13:15463099-15465084	.	.	15463099	15465084	0	1	1985	15463098	Ring1b targets
chr11	114785337	114788056	chr11:114785337-114788056	.	.	114785337	114788056	0	1	2719	114785336	Ring1b targets
chr6	38635871	38637548	chr6:38635871-38637548	.	.	38635871	38637548	0	1	1677	38635868	Ring1b targets
chr12	72944915	72946694	chr12:72944915-72946694	.	.	72944915	72946694	0	1	1779	72944908	Ring1b targets
chr11	88096763	88097551	chr11:88096763-88097551	.	.	88096763	88097551	0	1	788	88096755	Ring1b targets
chr12	56519032	56521911	chr12:56519032-56521911	.	.	56519032	56521911	0	1	2879	56519027	Ring1b targets
chr14	63267868	63270028	chr14:63267868-63270028	.	.	63267868	63270028	0	1	2160	63267862	Ring1b targets
chr5	99036167	99038268	chr5:99036167-99038268	.	.	99036167	99038268	0	1	2101	99036158	Ring1b targets
chr8	84800470	84801307	chr8:84800470-84801307	.	.	84800470	84801307	0	1	837	84800462	Ring1b targets
chr11	70226043	70228257	chr11:70226043-70228257	.	.	70226043	70228257	0	1	2214	70226036	Ring1b targets
chr16	15886725	15888846	chr16:15886725-15888846	.	.	15886725	15888846	0	1	2121	15886724	Ring1b targets
chr2	65237570	65239778	chr2:65237570-65239778	.	.	65237570	65239778	0	1	2208	65237564	Ring1b targets
chr15	75997163	75999028	chr15:75997163-75999028	.	.	75997163	75999028	0	1	1865	75997156	Ring1b targets
chr2	167187880	167191390	chr2:167187880-167191390	.	.	167187880	167191390	0	1	3510	167187879	Ring1b targets
chr6	49821620	49823523	chr6:49821620-49823523	.	.	49821620	49823523	0	1	1903	49821616	Ring1b targets
chr4	6989097	6991316	chr4:6989097-6991316	.	.	6989097	6991316	0	1	2219	6989091	Ring1b targets
chr11	108342152	108344977	chr11:108342152-108344977	.	.	108342152	108344977	0	1	2825	108342151	Ring1b targets
chr18	52528121	52529698	chr18:52528121-52529698	.	.	52528121	52529698	0	1	1577	52528116	Ring1b targets
chr2	118899637	118903138	chr2:118899637-118903138	.	.	118899637	118903138	0	1	3501	118899636	Ring1b targets
chr1	78188997	78191104	chr1:78188997-78191104	.	.	78188997	78191104	0	1	2107	78188990	Ring1b targets
chr17	29236960	29239190	chr17:29236960-29239190	.	.	29236960	29239190	0	1	2230	29236958	Ring1b targets
chr2	18679963	18680628	chr2:18679963-18680628	.	.	18679963	18680628	0	1	665	18679962	Ring1b targets
chr9	107708384	107710517	chr9:107708384-107710517	.	.	107708384	107710517	0	1	2133	107708383	Ring1b targets
chr11	7212624	7214737	chr11:7212624-7214737	.	.	7212624	7214737	0	1	2113	7212617	Ring1b targets
chr15	102998828	103001056	chr15:102998828-103001056	.	.	102998828	103001056	0	1	2228	102998827	Ring1b targets
chr11	29824465	29826236	chr11:29824465-29826236	.	.	29824465	29826236	0	1	1771	29824463	Ring1b targets
chr4	45528352	45530947	chr4:45528352-45530947	.	.	45528352	45530947	0	1	2595	45528348	Ring1b targets
chr11	35796910	35799221	chr11:35796910-35799221	.	.	35796910	35799221	0	1	2311	35796907	Ring1b targets
chr17	24207739	24210467	chr17:24207739-24210467	.	.	24207739	24210467	0	1	2728	24207737	Ring1b targets
chr12	108275786	108276768	chr12:108275786-108276768	.	.	108275786	108276768	0	1	982	108275785	Ring1b targets
chr4	66402415	66405367	chr4:66402415-66405367	.	.	66402415	66405367	0	1	2952	66402409	Ring1b targets
chr2	168280295	168282216	chr2:168280295-168282216	.	.	168280295	168282216	0	1	1921	168280294	Ring1b targets
chr5	72579701	72581304	chr5:72579701-72581304	.	.	72579701	72581304	0	1	1603	72579694	Ring1b targets
chr12	56528400	56530212	chr12:56528400-56530212	.	.	56528400	56530212	0	1	1812	56528395	Ring1b targets
chr17	55444898	55446537	chr17:55444898-55446537	.	.	55444898	55446537	0	1	1639	55444893	Ring1b targets
chr16	4418398	4420472	chr16:4418398-4420472	.	.	4418398	4420472	0	1	2074	4418394	Ring1b targets
chr1	75141075	75143105	chr1:75141075-75143105	.	.	75141075	75143105	0	1	2030	75141068	Ring1b targets
chr15	99054686	99056526	chr15:99054686-99056526	.	.	99054686	99056526	0	1	1840	99054677	Ring1b targets
chr19	12500743	12502175	chr19:12500743-12502175	.	.	12500743	12502175	0	1	1432	12500742	Ring1b targets
chr11	77488241	77490771	chr11:77488241-77490771	.	.	77488241	77490771	0	1	2530	77488234	Ring1b targets
chr15	73838916	73840500	chr15:73838916-73840500	.	.	73838916	73840500	0	1	1584	73838909	Ring1b targets
chr2	36093812	36094736	chr2:36093812-36094736	.	.	36093812	36094736	0	1	924	36093809	Ring1b targets
chr1	5915810	5917913	chr1:5915810-5917913	.	.	5915810	5917913	0	1	2103	5915805	Ring1b targets
chr7	25181468	25182194	chr7:25181468-25182194	.	.	25181468	25182194	0	1	726	25181466	Ring1b targets
chr11	69339617	69341238	chr11:69339617-69341238	.	.	69339617	69341238	0	1	1621	69339611	Ring1b targets
chr19	16435627	16437796	chr19:16435627-16437796	.	.	16435627	16437796	0	1	2169	16435626	Ring1b targets
chr1	189342634	189344529	chr1:189342634-189344529	.	.	189342634	189344529	0	1	1895	189342633	Ring1b targets
chr11	73018762	73020715	chr11:73018762-73020715	.	.	73018762	73020715	0	1	1953	73018755	Ring1b targets
chrX	36327771	36329812	chrX:36327771-36329812	.	.	36327771	36329812	0	1	2041	36327768	Ring1b targets
chr2	31653745	31655082	chr2:31653745-31655082	.	.	31653745	31655082	0	1	1337	31653742	Ring1b targets
chr17	15829415	15831507	chr17:15829415-15831507	.	.	15829415	15831507	0	1	2092	15829414	Ring1b targets
chr12	9573402	9575953	chr12:9573402-9575953	.	.	9573402	9575953	0	1	2551	9573393	Ring1b targets
chr17	24205689	24207148	chr17:24205689-24207148	.	.	24205689	24207148	0	1	1459	24205687	Ring1b targets
chr13	54737080	54739342	chr13:54737080-54739342	.	.	54737080	54739342	0	1	2262	54737075	Ring1b targets
chr1	167000714	167002705	chr1:167000714-167002705	.	.	167000714	167002705	0	1	1991	167000713	Ring1b targets
chr2	24473285	24475702	chr2:24473285-24475702	.	.	24473285	24475702	0	1	2417	24473283	Ring1b targets
chr1	135918279	135919970	chr1:135918279-135919970	.	.	135918279	135919970	0	1	1691	135918278	Ring1b targets
chr13	116308670	116310875	chr13:116308670-116310875	.	.	116308670	116310875	0	1	2205	116308669	Ring1b targets
chr1	184717771	184719494	chr1:184717771-184719494	.	.	184717771	184719494	0	1	1723	184717770	Ring1b targets
chr3	36689006	36690697	chr3:36689006-36690697	.	.	36689006	36690697	0	1	1691	36689003	Ring1b targets
chr11	87073226	87074694	chr11:87073226-87074694	.	.	87073226	87074694	0	1	1468	87073218	Ring1b targets
chr11	103169916	103171705	chr11:103169916-103171705	.	.	103169916	103171705	0	1	1789	103169915	Ring1b targets
chr19	59466606	59470280	chr19:59466606-59470280	.	.	59466606	59470280	0	1	3674	59466601	Ring1b targets
chr2	115857908	115861176	chr2:115857908-115861176	.	.	115857908	115861176	0	1	3268	115857907	Ring1b targets
chr4	136134269	136136197	chr4:136134269-136136197	.	.	136134269	136136197	0	1	1928	136134268	Ring1b targets
chr2	57101755	57103510	chr2:57101755-57103510	.	.	57101755	57103510	0	1	1755	57101750	Ring1b targets
chr2	153648075	153650949	chr2:153648075-153650949	.	.	153648075	153650949	0	1	2874	153648074	Ring1b targets
chr13	12104959	12106868	chr13:12104959-12106868	.	.	12104959	12106868	0	1	1909	12104958	Ring1b targets
chr14	68123576	68125484	chr14:68123576-68125484	.	.	68123576	68125484	0	1	1908	68123570	Ring1b targets
chr3	127789319	127791511	chr3:127789319-127791511	.	.	127789319	127791511	0	1	2192	127789318	Ring1b targets
chr4	124985416	124988044	chr4:124985416-124988044	.	.	124985416	124988044	0	1	2628	124985415	Ring1b targets
chr4	47091421	47094198	chr4:47091421-47094198	.	.	47091421	47094198	0	1	2777	47091417	Ring1b targets
chr2	11705061	11706893	chr2:11705061-11706893	.	.	11705061	11706893	0	1	1832	11705060	Ring1b targets
chr11	6063304	6066848	chr11:6063304-6066848	.	.	6063304	6066848	0	1	3544	6063298	Ring1b targets
chr3	58690883	58693072	chr3:58690883-58693072	.	.	58690883	58693072	0	1	2189	58690878	Ring1b targets
chr11	100413390	100415967	chr11:100413390-100415967	.	.	100413390	100415967	0	1	2577	100413389	Ring1b targets
chr11	32346849	32348774	chr11:32346849-32348774	.	.	32346849	32348774	0	1	1925	32346846	Ring1b targets
chr11	119155110	119158917	chr11:119155110-119158917	.	.	119155110	119158917	0	1	3807	119155109	Ring1b targets
chr1	91411701	91414760	chr1:91411701-91414760	.	.	91411701	91414760	0	1	3059	91411692	Ring1b targets
chr3	134238913	134240972	chr3:134238913-134240972	.	.	134238913	134240972	0	1	2059	134238912	Ring1b targets
chr2	17729806	17732275	chr2:17729806-17732275	.	.	17729806	17732275	0	1	2469	17729805	Ring1b targets
chr13	83725295	83728291	chr13:83725295-83728291	.	.	83725295	83728291	0	1	2996	83725287	Ring1b targets
chr18	34861202	34863723	chr18:34861202-34863723	.	.	34861202	34863723	0	1	2521	34861199	Ring1b targets
chr15	102357865	102359164	chr15:102357865-102359164	.	.	102357865	102359164	0	1	1299	102357864	Ring1b targets
chr17	71309707	71311763	chr17:71309707-71311763	.	.	71309707	71311763	0	1	2056	71309700	Ring1b targets
chr18	37730950	37733599	chr18:37730950-37733599	.	.	37730950	37733599	0	1	2649	37730947	Ring1b targets
chr12	27341140	27343543	chr12:27341140-27343543	.	.	27341140	27343543	0	1	2403	27341138	Ring1b targets
chr6	100704208	100706157	chr6:100704208-100706157	.	.	100704208	100706157	0	1	1949	100704207	Ring1b targets
chr7	143464678	143466273	chr7:143464678-143466273	.	.	143464678	143466273	0	1	1595	143464677	Ring1b targets
chr11	67454886	67456458	chr11:67454886-67456458	.	.	67454886	67456458	0	1	1572	67454880	Ring1b targets
chr7	28294190	28295457	chr7:28294190-28295457	.	.	28294190	28295457	0	1	1267	28294188	Ring1b targets
chr11	88967773	88970711	chr11:88967773-88970711	.	.	88967773	88970711	0	1	2938	88967765	Ring1b targets
chr12	44328841	44330777	chr12:44328841-44330777	.	.	44328841	44330777	0	1	1936	44328837	Ring1b targets
chr4	63494469	63496024	chr4:63494469-63496024	.	.	63494469	63496024	0	1	1555	63494463	Ring1b targets
chr1	36556508	36559525	chr1:36556508-36559525	.	.	36556508	36559525	0	1	3017	36556505	Ring1b targets
chr3	132084740	132087309	chr3:132084740-132087309	.	.	132084740	132087309	0	1	2569	132084739	Ring1b targets
chr7	121391776	121393470	chr7:121391776-121393470	.	.	121391776	121393470	0	1	1694	121391775	Ring1b targets
chr1	24586320	24587745	chr1:24586320-24587745	.	.	24586320	24587745	0	1	1425	24586318	Ring1b targets
chr13	63563801	63566243	chr13:63563801-63566243	.	.	63563801	63566243	0	1	2442	63563795	Ring1b targets
chr11	3912485	3914511	chr11:3912485-3914511	.	.	3912485	3914511	0	1	2026	3912482	Ring1b targets
chr6	88203710	88205545	chr6:88203710-88205545	.	.	88203710	88205545	0	1	1835	88203702	Ring1b targets
chr12	108317539	108319636	chr12:108317539-108319636	.	.	108317539	108319636	0	1	2097	108317538	Ring1b targets
chr1	86669293	86671576	chr1:86669293-86671576	.	.	86669293	86671576	0	1	2283	86669285	Ring1b targets
chr7	99467534	99469458	chr7:99467534-99469458	.	.	99467534	99469458	0	1	1924	99467525	Ring1b targets
chr15	75909548	75911163	chr15:75909548-75911163	.	.	75909548	75911163	0	1	1615	75909541	Ring1b targets
chr1	180696223	180698006	chr1:180696223-180698006	.	.	180696223	180698006	0	1	1783	180696222	Ring1b targets
chr11	77468901	77469545	chr11:77468901-77469545	.	.	77468901	77469545	0	1	644	77468894	Ring1b targets
chr2	174284024	174287230	chr2:174284024-174287230	.	.	174284024	174287230	0	1	3206	174284023	Ring1b targets
chrX	58014616	58016361	chrX:58014616-58016361	.	.	58014616	58016361	0	1	1745	58014611	Ring1b targets
chr15	11035656	11037833	chr15:11035656-11037833	.	.	11035656	11037833	0	1	2177	11035655	Ring1b targets
chr11	102437487	102439235	chr11:102437487-102439235	.	.	102437487	102439235	0	1	1748	102437486	Ring1b targets
chr1	189727341	189730338	chr1:189727341-189730338	.	.	189727341	189730338	0	1	2997	189727340	Ring1b targets
chr17	81669020	81671661	chr17:81669020-81671661	.	.	81669020	81671661	0	1	2641	81669012	Ring1b targets
chr1	106171616	106173922	chr1:106171616-106173922	.	.	106171616	106173922	0	1	2306	106171615	Ring1b targets
chr6	29735468	29737247	chr6:29735468-29737247	.	.	29735468	29737247	0	1	1779	29735466	Ring1b targets
chr2	164400348	164401541	chr2:164400348-164401541	.	.	164400348	164401541	0	1	1193	164400347	Ring1b targets
chr1	10993100	10994638	chr1:10993100-10994638	.	.	10993100	10994638	0	1	1538	10993099	Ring1b targets
chr18	37721821	37723161	chr18:37721821-37723161	.	.	37721821	37723161	0	1	1340	37721818	Ring1b targets
chr2	92599660	92601044	chr2:92599660-92601044	.	.	92599660	92601044	0	1	1384	92599651	Ring1b targets
chr4	137276524	137278792	chr4:137276524-137278792	.	.	137276524	137278792	0	1	2268	137276523	Ring1b targets
chr15	102355298	102357123	chr15:102355298-102357123	.	.	102355298	102357123	0	1	1825	102355297	Ring1b targets
chr13	83732255	83733787	chr13:83732255-83733787	.	.	83732255	83733787	0	1	1532	83732247	Ring1b targets
chr10	122678361	122680594	chr10:122678361-122680594	.	.	122678361	122680594	0	1	2233	122678360	Ring1b targets
chr7	99181630	99184033	chr7:99181630-99184033	.	.	99181630	99184033	0	1	2403	99181621	Ring1b targets
chr2	131053218	131055791	chr2:131053218-131055791	.	.	131053218	131055791	0	1	2573	131053217	Ring1b targets
chr1	78201237	78202080	chr1:78201237-78202080	.	.	78201237	78202080	0	1	843	78201230	Ring1b targets
chr4	120666455	120668192	chr4:120666455-120668192	.	.	120666455	120668192	0	1	1737	120666454	Ring1b targets
chr11	105967326	105968800	chr11:105967326-105968800	.	.	105967326	105968800	0	1	1474	105967325	Ring1b targets
chr1	170588691	170590191	chr1:170588691-170590191	.	.	170588691	170590191	0	1	1500	170588690	Ring1b targets
chr5	24387150	24388704	chr5:24387150-24388704	.	.	24387150	24388704	0	1	1554	24387148	Ring1b targets
chr8	57333102	57334915	chr8:57333102-57334915	.	.	57333102	57334915	0	1	1813	57333097	Ring1b targets
chr3	129223886	129225763	chr3:129223886-129225763	.	.	129223886	129225763	0	1	1877	129223885	Ring1b targets
chr12	108327295	108328855	chr12:108327295-108328855	.	.	108327295	108328855	0	1	1560	108327294	Ring1b targets
chr2	36090657	36093031	chr2:36090657-36093031	.	.	36090657	36093031	0	1	2374	36090654	Ring1b targets
chr1	192854103	192856821	chr1:192854103-192856821	.	.	192854103	192856821	0	1	2718	192854102	Ring1b targets
chr7	98193509	98194749	chr7:98193509-98194749	.	.	98193509	98194749	0	1	1240	98193500	Ring1b targets
chr8	9769898	9772505	chr8:9769898-9772505	.	.	9769898	9772505	0	1	2607	9769889	Ring1b targets
chr5	19225988	19228434	chr5:19225988-19228434	.	.	19225988	19228434	0	1	2446	19225987	Ring1b targets
chr19	4475845	4477530	chr19:4475845-4477530	.	.	4475845	4477530	0	1	1685	4475841	Ring1b targets
chr7	143501393	143503124	chr7:143501393-143503124	.	.	143501393	143503124	0	1	1731	143501392	Ring1b targets
chr6	42323198	42325203	chr6:42323198-42325203	.	.	42323198	42325203	0	1	2005	42323194	Ring1b targets
chr19	44835043	44836920	chr19:44835043-44836920	.	.	44835043	44836920	0	1	1877	44835039	Ring1b targets
chr17	37196581	37198005	chr17:37196581-37198005	.	.	37196581	37198005	0	1	1424	37196578	Ring1b targets
chr6	51173214	51175182	chr6:51173214-51175182	.	.	51173214	51175182	0	1	1968	51173209	Ring1b targets
chr1	88273384	88276460	chr1:88273384-88276460	.	.	88273384	88276460	0	1	3076	88273376	Ring1b targets
chr1	12991546	12993365	chr1:12991546-12993365	.	.	12991546	12993365	0	1	1819	12991545	Ring1b targets
chr9	49796909	49799106	chr9:49796909-49799106	.	.	49796909	49799106	0	1	2197	49796905	Ring1b targets
chr2	34912535	34914875	chr2:34912535-34914875	.	.	34912535	34914875	0	1	2340	34912532	Ring1b targets
chr2	105686756	105689564	chr2:105686756-105689564	.	.	105686756	105689564	0	1	2808	105686755	Ring1b targets
chr1	89921894	89924464	chr1:89921894-89924464	.	.	89921894	89924464	0	1	2570	89921886	Ring1b targets
chr11	12031051	12032237	chr11:12031051-12032237	.	.	12031051	12032237	0	1	1186	12031050	Ring1b targets
chr2	105134376	105134910	chr2:105134376-105134910	.	.	105134376	105134910	0	1	534	105134375	Ring1b targets
chr14	69173988	69175559	chr14:69173988-69175559	.	.	69173988	69175559	0	1	1571	69173982	Ring1b targets
chr18	84719208	84721046	chr18:84719208-84721046	.	.	84719208	84721046	0	1	1838	84719200	Ring1b targets
chr11	59963723	59965186	chr11:59963723-59965186	.	.	59963723	59965186	0	1	1463	59963718	Ring1b targets
chr7	28290100	28291549	chr7:28290100-28291549	.	.	28290100	28291549	0	1	1449	28290098	Ring1b targets
chr15	102745983	102747897	chr15:102745983-102747897	.	.	102745983	102747897	0	1	1914	102745982	Ring1b targets
chr15	32244786	32246530	chr15:32244786-32246530	.	.	32244786	32246530	0	1	1744	32244783	Ring1b targets
chr2	137114181	137117480	chr2:137114181-137117480	.	.	137114181	137117480	0	1	3299	137114180	Ring1b targets
chr11	68398729	68400028	chr11:68398729-68400028	.	.	68398729	68400028	0	1	1299	68398723	Ring1b targets
chr7	109169041	109170522	chr7:109169041-109170522	.	.	109169041	109170522	0	1	1481	109169040	Ring1b targets
chr8	94694006	94696440	chr8:94694006-94696440	.	.	94694006	94696440	0	1	2434	94693997	Ring1b targets
chr13	43302477	43304475	chr13:43302477-43304475	.	.	43302477	43304475	0	1	1998	43302473	Ring1b targets
chr6	100562872	100564066	chr6:100562872-100564066	.	.	100562872	100564066	0	1	1194	100562871	Ring1b targets
chr11	70229087	70230691	chr11:70229087-70230691	.	.	70229087	70230691	0	1	1604	70229080	Ring1b targets
chr2	27886045	27887672	chr2:27886045-27887672	.	.	27886045	27887672	0	1	1627	27886043	Ring1b targets
chr18	61398420	61401202	chr18:61398420-61401202	.	.	61398420	61401202	0	1	2782	61398414	Ring1b targets
chr17	25951172	25952621	chr17:25951172-25952621	.	.	25951172	25952621	0	1	1449	25951170	Ring1b targets
chr7	81212929	81215200	chr7:81212929-81215200	.	.	81212929	81215200	0	1	2271	81212921	Ring1b targets
chr16	84702182	84704252	chr16:84702182-84704252	.	.	84702182	84704252	0	1	2070	84702174	Ring1b targets
chr1	74899346	74901322	chr1:74899346-74901322	.	.	74899346	74901322	0	1	1976	74899339	Ring1b targets
chr13	23312751	23314061	chr13:23312751-23314061	.	.	23312751	23314061	0	1	1310	23312749	Ring1b targets
chr2	163338825	163340205	chr2:163338825-163340205	.	.	163338825	163340205	0	1	1380	163338824	Ring1b targets
chr6	52190244	52192610	chr6:52190244-52192610	.	.	52190244	52192610	0	1	2366	52190239	Ring1b targets
chr5	38318510	38320438	chr5:38318510-38320438	.	.	38318510	38320438	0	1	1928	38318507	Ring1b targets
chr6	51177571	51178187	chr6:51177571-51178187	.	.	51177571	51178187	0	1	616	51177566	Ring1b targets
chr2	91457276	91459381	chr2:91457276-91459381	.	.	91457276	91459381	0	1	2105	91457267	Ring1b targets
chr3	5218130	5220012	chr3:5218130-5220012	.	.	5218130	5220012	0	1	1882	5218125	Ring1b targets
chrX	93298405	93299664	chrX:93298405-93299664	.	.	93298405	93299664	0	1	1259	93298396	Ring1b targets
chr1	131962908	131964271	chr1:131962908-131964271	.	.	131962908	131964271	0	1	1363	131962907	Ring1b targets
chr16	18126568	18129078	chr16:18126568-18129078	.	.	18126568	18129078	0	1	2510	18126567	Ring1b targets
chr17	34263498	34265633	chr17:34263498-34265633	.	.	34263498	34265633	0	1	2135	34263495	Ring1b targets
chr18	45559335	45561418	chr18:45559335-45561418	.	.	45559335	45561418	0	1	2083	45559331	Ring1b targets
chr1	138846678	138849323	chr1:138846678-138849323	.	.	138846678	138849323	0	1	2645	138846677	Ring1b targets
chrX	12139941	12140671	chrX:12139941-12140671	.	.	12139941	12140671	0	1	730	12139940	Ring1b targets
chr7	118993660	118995627	chr7:118993660-118995627	.	.	118993660	118995627	0	1	1967	118993659	Ring1b targets
chr4	138453672	138456325	chr4:138453672-138456325	.	.	138453672	138456325	0	1	2653	138453671	Ring1b targets
chr9	56926859	56929046	chr9:56926859-56929046	.	.	56926859	56929046	0	1	2187	56926854	Ring1b targets
chrX	12157309	12160444	chrX:12157309-12160444	.	.	12157309	12160444	0	1	3135	12157308	Ring1b targets
chr11	118353439	118355739	chr11:118353439-118355739	.	.	118353439	118355739	0	1	2300	118353438	Ring1b targets
chr3	108414275	108416246	chr3:108414275-108416246	.	.	108414275	108416246	0	1	1971	108414274	Ring1b targets
chr11	119943069	119944672	chr11:119943069-119944672	.	.	119943069	119944672	0	1	1603	119943068	Ring1b targets
chr4	59437089	59439104	chr4:59437089-59439104	.	.	59437089	59439104	0	1	2015	59437084	Ring1b targets
chr4	115897647	115899405	chr4:115897647-115899405	.	.	115897647	115899405	0	1	1758	115897646	Ring1b targets
chr6	124996692	124997743	chr6:124996692-124997743	.	.	124996692	124997743	0	1	1051	124996691	Ring1b targets
chr2	91975137	91976459	chr2:91975137-91976459	.	.	91975137	91976459	0	1	1322	91975128	Ring1b targets
chr11	32531558	32533776	chr11:32531558-32533776	.	.	32531558	32533776	0	1	2218	32531555	Ring1b targets
chr11	95009165	95010875	chr11:95009165-95010875	.	.	95009165	95010875	0	1	1710	95009156	Ring1b targets
chrX	93294534	93295019	chrX:93294534-93295019	.	.	93294534	93295019	0	1	485	93294525	Ring1b targets
chr8	123116494	123118398	chr8:123116494-123118398	.	.	123116494	123118398	0	1	1904	123116493	Ring1b targets
chr9	58311730	58313342	chr9:58311730-58313342	.	.	58311730	58313342	0	1	1612	58311725	Ring1b targets
chrX	53774151	53776426	chrX:53774151-53776426	.	.	53774151	53776426	0	1	2275	53774146	Ring1b targets
chr17	74046696	74048874	chr17:74046696-74048874	.	.	74046696	74048874	0	1	2178	74046689	Ring1b targets
chr10	3365805	3367721	chr10:3365805-3367721	.	.	3365805	3367721	0	1	1916	3365802	Ring1b targets
chr15	91571894	91573350	chr15:91571894-91573350	.	.	91571894	91573350	0	1	1456	91571885	Ring1b targets
chr3	135825322	135827014	chr3:135825322-135827014	.	.	135825322	135827014	0	1	1692	135825321	Ring1b targets
chr7	108950262	108951983	chr7:108950262-108951983	.	.	108950262	108951983	0	1	1721	108950261	Ring1b targets
chr11	69367258	69369215	chr11:69367258-69369215	.	.	69367258	69369215	0	1	1957	69367252	Ring1b targets
chrX	37048196	37050110	chrX:37048196-37050110	.	.	37048196	37050110	0	1	1914	37048193	Ring1b targets
chr5	136243353	136245340	chr5:136243353-136245340	.	.	136243353	136245340	0	1	1987	136243352	Ring1b targets
chr11	50223754	50226599	chr11:50223754-50226599	.	.	50223754	50226599	0	1	2845	50223749	Ring1b targets
chr11	69964759	69967072	chr11:69964759-69967072	.	.	69964759	69967072	0	1	2313	69964753	Ring1b targets
chr13	98390413	98392197	chr13:98390413-98392197	.	.	98390413	98392197	0	1	1784	98390404	Ring1b targets
chr14	54925442	54927807	chr14:54925442-54927807	.	.	54925442	54927807	0	1	2365	54925437	Ring1b targets
chr9	99435303	99437877	chr9:99435303-99437877	.	.	99435303	99437877	0	1	2574	99435294	Ring1b targets
chr9	29411194	29413518	chr9:29411194-29413518	.	.	29411194	29413518	0	1	2324	29411192	Ring1b targets
chr13	23309229	23310412	chr13:23309229-23310412	.	.	23309229	23310412	0	1	1183	23309227	Ring1b targets
chr4	126300652	126302330	chr4:126300652-126302330	.	.	126300652	126302330	0	1	1678	126300651	Ring1b targets
chr3	144198236	144199172	chr3:144198236-144199172	.	.	144198236	144199172	0	1	936	144198235	Ring1b targets
chr4	115943380	115944987	chr4:115943380-115944987	.	.	115943380	115944987	0	1	1607	115943379	Ring1b targets
chr7	16474047	16476788	chr7:16474047-16476788	.	.	16474047	16476788	0	1	2741	16474046	Ring1b targets
chr17	73709092	73711032	chr17:73709092-73711032	.	.	73709092	73711032	0	1	1940	73709085	Ring1b targets
chr10	117628611	117630302	chr10:117628611-117630302	.	.	117628611	117630302	0	1	1691	117628610	Ring1b targets
chr5	100845205	100847068	chr5:100845205-100847068	.	.	100845205	100847068	0	1	1863	100845204	Ring1b targets
chr6	91842930	91844202	chr6:91842930-91844202	.	.	91842930	91844202	0	1	1272	91842921	Ring1b targets
chr2	148394870	148396565	chr2:148394870-148396565	.	.	148394870	148396565	0	1	1695	148394869	Ring1b targets
chr17	32395716	32397369	chr17:32395716-32397369	.	.	32395716	32397369	0	1	1653	32395713	Ring1b targets
chr6	136171701	136173297	chr6:136171701-136173297	.	.	136171701	136173297	0	1	1596	136171700	Ring1b targets
chr7	139085753	139087129	chr7:139085753-139087129	.	.	139085753	139087129	0	1	1376	139085752	Ring1b targets
chr11	119394334	119394983	chr11:119394334-119394983	.	.	119394334	119394983	0	1	649	119394333	Ring1b targets
chr1	132298368	132300073	chr1:132298368-132300073	.	.	132298368	132300073	0	1	1705	132298367	Ring1b targets
chr2	18681062	18681671	chr2:18681062-18681671	.	.	18681062	18681671	0	1	609	18681061	Ring1b targets
chr19	31663561	31665327	chr19:31663561-31665327	.	.	31663561	31665327	0	1	1766	31663558	Ring1b targets
chr13	31618692	31621232	chr13:31618692-31621232	.	.	31618692	31621232	0	1	2540	31618689	Ring1b targets
chr6	146501244	146502606	chr6:146501244-146502606	.	.	146501244	146502606	0	1	1362	146501243	Ring1b targets
chr2	91921880	91924261	chr2:91921880-91924261	.	.	91921880	91924261	0	1	2381	91921871	Ring1b targets
chr9	41155721	41158248	chr9:41155721-41158248	.	.	41155721	41158248	0	1	2527	41155717	Ring1b targets
chr2	35581339	35583501	chr2:35581339-35583501	.	.	35581339	35583501	0	1	2162	35581336	Ring1b targets
chr16	92498027	92499678	chr16:92498027-92499678	.	.	92498027	92499678	0	1	1651	92498018	Ring1b targets
chr9	44286806	44288503	chr9:44286806-44288503	.	.	44286806	44288503	0	1	1697	44286802	Ring1b targets
chr12	25095093	25096510	chr12:25095093-25096510	.	.	25095093	25096510	0	1	1417	25095091	Ring1b targets
chr5	134986140	134987673	chr5:134986140-134987673	.	.	134986140	134987673	0	1	1533	134986139	Ring1b targets
chr8	84774436	84775947	chr8:84774436-84775947	.	.	84774436	84775947	0	1	1511	84774428	Ring1b targets
chr12	80112183	80112924	chr12:80112183-80112924	.	.	80112183	80112924	0	1	741	80112175	Ring1b targets
chr5	128431934	128433858	chr5:128431934-128433858	.	.	128431934	128433858	0	1	1924	128431933	Ring1b targets
chr7	16944627	16947514	chr7:16944627-16947514	.	.	16944627	16947514	0	1	2887	16944626	Ring1b targets
chr2	18799580	18801819	chr2:18799580-18801819	.	.	18799580	18801819	0	1	2239	18799579	Ring1b targets
chr3	156560913	156562860	chr3:156560913-156562860	.	.	156560913	156562860	0	1	1947	156560912	Ring1b targets
chr8	92959924	92961821	chr8:92959924-92961821	.	.	92959924	92961821	0	1	1897	92959915	Ring1b targets
chr1	128590840	128592384	chr1:128590840-128592384	.	.	128590840	128592384	0	1	1544	128590839	Ring1b targets
chr6	28831365	28834144	chr6:28831365-28834144	.	.	28831365	28834144	0	1	2779	28831363	Ring1b targets
chr9	123259400	123260852	chr9:123259400-123260852	.	.	123259400	123260852	0	1	1452	123259399	Ring1b targets
chr11	116129980	116132907	chr11:116129980-116132907	.	.	116129980	116132907	0	1	2927	116129979	Ring1b targets
chr11	98981886	98982932	chr11:98981886-98982932	.	.	98981886	98982932	0	1	1046	98981877	Ring1b targets
chr17	65771606	65773359	chr17:65771606-65773359	.	.	65771606	65773359	0	1	1753	65771600	Ring1b targets
chr15	102995861	102997119	chr15:102995861-102997119	.	.	102995861	102997119	0	1	1258	102995860	Ring1b targets
chr11	120045893	120048610	chr11:120045893-120048610	.	.	120045893	120048610	0	1	2717	120045892	Ring1b targets
chr12	109032964	109034524	chr12:109032964-109034524	.	.	109032964	109034524	0	1	1560	109032963	Ring1b targets
chr2	30800659	30801973	chr2:30800659-30801973	.	.	30800659	30801973	0	1	1314	30800656	Ring1b targets
chr2	105659579	105662202	chr2:105659579-105662202	.	.	105659579	105662202	0	1	2623	105659578	Ring1b targets
chr7	49911615	49912446	chr7:49911615-49912446	.	.	49911615	49912446	0	1	831	49911611	Ring1b targets
chr13	37825678	37828446	chr13:37825678-37828446	.	.	37825678	37828446	0	1	2768	37825675	Ring1b targets
chr13	23285515	23287568	chr13:23285515-23287568	.	.	23285515	23287568	0	1	2053	23285513	Ring1b targets
chr2	180023483	180024628	chr2:180023483-180024628	.	.	180023483	180024628	0	1	1145	180023482	Ring1b targets
chr17	25569394	25571838	chr17:25569394-25571838	.	.	25569394	25571838	0	1	2444	25569392	Ring1b targets
chr5	143287596	143289013	chr5:143287596-143289013	.	.	143287596	143289013	0	1	1417	143287595	Ring1b targets
chr11	58306989	58308042	chr11:58306989-58308042	.	.	58306989	58308042	0	1	1053	58306984	Ring1b targets
chr10	121350080	121352291	chr10:121350080-121352291	.	.	121350080	121352291	0	1	2211	121350079	Ring1b targets
chr5	67229835	67231749	chr5:67229835-67231749	.	.	67229835	67231749	0	1	1914	67229829	Ring1b targets
chr19	5084755	5085957	chr19:5084755-5085957	.	.	5084755	5085957	0	1	1202	5084750	Ring1b targets
chr8	121730495	121731884	chr8:121730495-121731884	.	.	121730495	121731884	0	1	1389	121730494	Ring1b targets
chr11	100957995	100959642	chr11:100957995-100959642	.	.	100957995	100959642	0	1	1647	100957994	Ring1b targets
chr10	13090091	13091843	chr10:13090091-13091843	.	.	13090091	13091843	0	1	1752	13090090	Ring1b targets
chr7	24954312	24956083	chr7:24954312-24956083	.	.	24954312	24956083	0	1	1771	24954310	Ring1b targets
chr10	22818737	22820301	chr10:22818737-22820301	.	.	22818737	22820301	0	1	1564	22818735	Ring1b targets
chr7	24431844	24433542	chr7:24431844-24433542	.	.	24431844	24433542	0	1	1698	24431842	Ring1b targets
chrX	103820163	103822348	chrX:103820163-103822348	.	.	103820163	103822348	0	1	2185	103820162	Ring1b targets
chr19	24998815	25000721	chr19:24998815-25000721	.	.	24998815	25000721	0	1	1906	24998813	Ring1b targets
chr19	5081672	5083053	chr19:5081672-5083053	.	.	5081672	5083053	0	1	1381	5081667	Ring1b targets
chr3	98427417	98429054	chr3:98427417-98429054	.	.	98427417	98429054	0	1	1637	98427408	Ring1b targets
chr3	88022345	88024545	chr3:88022345-88024545	.	.	88022345	88024545	0	1	2200	88022337	Ring1b targets
chr1	166408931	166410202	chr1:166408931-166410202	.	.	166408931	166410202	0	1	1271	166408930	Ring1b targets
chr4	58205536	58206865	chr4:58205536-58206865	.	.	58205536	58206865	0	1	1329	58205531	Ring1b targets
chr3	132948615	132950862	chr3:132948615-132950862	.	.	132948615	132950862	0	1	2247	132948614	Ring1b targets
chr1	121526980	121528732	chr1:121526980-121528732	.	.	121526980	121528732	0	1	1752	121526979	Ring1b targets
chr18	84091661	84092548	chr18:84091661-84092548	.	.	84091661	84092548	0	1	887	84091653	Ring1b targets
chr15	30171844	30174299	chr15:30171844-30174299	.	.	30171844	30174299	0	1	2455	30171841	Ring1b targets
chr11	101264777	101265633	chr11:101264777-101265633	.	.	101264777	101265633	0	1	856	101264776	Ring1b targets
chr5	73650509	73652120	chr5:73650509-73652120	.	.	73650509	73652120	0	1	1611	73650502	Ring1b targets
chr8	106135731	106137989	chr8:106135731-106137989	.	.	106135731	106137989	0	1	2258	106135730	Ring1b targets
chr12	71309202	71311129	chr12:71309202-71311129	.	.	71309202	71311129	0	1	1927	71309195	Ring1b targets
chr4	120286571	120287828	chr4:120286571-120287828	.	.	120286571	120287828	0	1	1257	120286570	Ring1b targets
chr10	107271256	107273217	chr10:107271256-107273217	.	.	107271256	107273217	0	1	1961	107271255	Ring1b targets
chr9	63756590	63758526	chr9:63756590-63758526	.	.	63756590	63758526	0	1	1936	63756584	Ring1b targets
chr11	3647599	3649885	chr11:3647599-3649885	.	.	3647599	3649885	0	1	2286	3647596	Ring1b targets
chr3	100487473	100489135	chr3:100487473-100489135	.	.	100487473	100489135	0	1	1662	100487472	Ring1b targets
chr16	97355957	97358030	chr16:97355957-97358030	.	.	97355957	97358030	0	1	2073	97355948	Ring1b targets
chr4	98816722	98818094	chr4:98816722-98818094	.	.	98816722	98818094	0	1	1372	98816713	Ring1b targets
chr5	22745572	22747393	chr5:22745572-22747393	.	.	22745572	22747393	0	1	1821	22745570	Ring1b targets
chr15	76178741	76180944	chr15:76178741-76180944	.	.	76178741	76180944	0	1	2203	76178734	Ring1b targets
chrX	53976344	53977223	chrX:53976344-53977223	.	.	53976344	53977223	0	1	879	53976339	Ring1b targets
chr15	92396542	92398101	chr15:92396542-92398101	.	.	92396542	92398101	0	1	1559	92396533	Ring1b targets
chr1	152954576	152956429	chr1:152954576-152956429	.	.	152954576	152956429	0	1	1853	152954575	Ring1b targets
chr1	78309872	78311255	chr1:78309872-78311255	.	.	78309872	78311255	0	1	1383	78309865	Ring1b targets
chr11	120720632	120722487	chr11:120720632-120722487	.	.	120720632	120722487	0	1	1855	120720631	Ring1b targets
chr12	112129676	112131717	chr12:112129676-112131717	.	.	112129676	112131717	0	1	2041	112129675	Ring1b targets
chr4	148129793	148131927	chr4:148129793-148131927	.	.	148129793	148131927	0	1	2134	148129792	Ring1b targets
chr19	53528204	53530449	chr19:53528204-53530449	.	.	53528204	53530449	0	1	2245	53528199	Ring1b targets
chr1	77513370	77516219	chr1:77513370-77516219	.	.	77513370	77516219	0	1	2849	77513363	Ring1b targets
chr7	81705608	81707778	chr7:81705608-81707778	.	.	81705608	81707778	0	1	2170	81705600	Ring1b targets
chr7	3413500	3416119	chr7:3413500-3416119	.	.	3413500	3416119	0	1	2619	3413497	Ring1b targets
chrX	53974288	53975663	chrX:53974288-53975663	.	.	53974288	53975663	0	1	1375	53974283	Ring1b targets
chr9	67830598	67832583	chr9:67830598-67832583	.	.	67830598	67832583	0	1	1985	67830592	Ring1b targets
chr13	23395132	23396920	chr13:23395132-23396920	.	.	23395132	23396920	0	1	1788	23395130	Ring1b targets
chr14	54911909	54913687	chr14:54911909-54913687	.	.	54911909	54913687	0	1	1778	54911904	Ring1b targets
chr19	4711245	4713325	chr19:4711245-4713325	.	.	4711245	4713325	0	1	2080	4711241	Ring1b targets
chr4	99662165	99663612	chr4:99662165-99663612	.	.	99662165	99663612	0	1	1447	99662156	Ring1b targets
chr16	31932997	31935667	chr16:31932997-31935667	.	.	31932997	31935667	0	1	2670	31932994	Ring1b targets
chr1	42712756	42714490	chr1:42712756-42714490	.	.	42712756	42714490	0	1	1734	42712752	Ring1b targets
chr12	71317405	71318944	chr12:71317405-71318944	.	.	71317405	71318944	0	1	1539	71317398	Ring1b targets
chr19	41829930	41831962	chr19:41829930-41831962	.	.	41829930	41831962	0	1	2032	41829926	Ring1b targets
chr11	120822341	120824773	chr11:120822341-120824773	.	.	120822341	120824773	0	1	2432	120822340	Ring1b targets
chr5	142822764	142824008	chr5:142822764-142824008	.	.	142822764	142824008	0	1	1244	142822763	Ring1b targets
chr4	46990103	46992884	chr4:46990103-46992884	.	.	46990103	46992884	0	1	2781	46990099	Ring1b targets
chr10	60106169	60108009	chr10:60106169-60108009	.	.	60106169	60108009	0	1	1840	60106163	Ring1b targets
chr7	105761832	105763439	chr7:105761832-105763439	.	.	105761832	105763439	0	1	1607	105761831	Ring1b targets
chr14	57699309	57700659	chr14:57699309-57700659	.	.	57699309	57700659	0	1	1350	57699304	Ring1b targets
chr6	54039143	54040652	chr6:54039143-54040652	.	.	54039143	54040652	0	1	1509	54039138	Ring1b targets
chr9	72924061	72926379	chr9:72924061-72926379	.	.	72924061	72926379	0	1	2318	72924054	Ring1b targets
chr14	33922732	33924665	chr14:33922732-33924665	.	.	33922732	33924665	0	1	1933	33922729	Ring1b targets
chr13	54765401	54766668	chr13:54765401-54766668	.	.	54765401	54766668	0	1	1267	54765396	Ring1b targets
chr11	77470403	77472665	chr11:77470403-77472665	.	.	77470403	77472665	0	1	2262	77470396	Ring1b targets
chr8	15010722	15012901	chr8:15010722-15012901	.	.	15010722	15012901	0	1	2179	15010721	Ring1b targets
chr7	29231729	29232864	chr7:29231729-29232864	.	.	29231729	29232864	0	1	1135	29231727	Ring1b targets
chr5	29467550	29468729	chr5:29467550-29468729	.	.	29467550	29468729	0	1	1179	29467548	Ring1b targets
chr14	55761435	55763099	chr14:55761435-55763099	.	.	55761435	55763099	0	1	1664	55761430	Ring1b targets
chr2	30472701	30474743	chr2:30472701-30474743	.	.	30472701	30474743	0	1	2042	30472698	Ring1b targets
chr9	21163840	21166482	chr9:21163840-21166482	.	.	21163840	21166482	0	1	2642	21163838	Ring1b targets
chr12	118841693	118843720	chr12:118841693-118843720	.	.	118841693	118843720	0	1	2027	118841692	Ring1b targets
chr11	97546233	97547250	chr11:97546233-97547250	.	.	97546233	97547250	0	1	1017	97546224	Ring1b targets
chr7	141948841	141951207	chr7:141948841-141951207	.	.	141948841	141951207	0	1	2366	141948840	Ring1b targets
chr1	134708548	134710319	chr1:134708548-134710319	.	.	134708548	134710319	0	1	1771	134708547	Ring1b targets
chr19	6496650	6499909	chr19:6496650-6499909	.	.	6496650	6499909	0	1	3259	6496644	Ring1b targets
chrX	168794962	168796981	chrX:168794962-168796981	.	.	168794962	168796981	0	1	2019	168794961	Ring1b targets
chr11	37235112	37237427	chr11:37235112-37237427	.	.	37235112	37237427	0	1	2315	37235109	Ring1b targets
chr15	78672077	78674492	chr15:78672077-78674492	.	.	78672077	78674492	0	1	2415	78672070	Ring1b targets
chr7	3411963	3412438	chr7:3411963-3412438	.	.	3411963	3412438	0	1	475	3411960	Ring1b targets
chr10	22158031	22159942	chr10:22158031-22159942	.	.	22158031	22159942	0	1	1911	22158029	Ring1b targets
chr11	116918368	116919964	chr11:116918368-116919964	.	.	116918368	116919964	0	1	1596	116918367	Ring1b targets
chr14	11553488	11555998	chr14:11553488-11555998	.	.	11553488	11555998	0	1	2510	11553487	Ring1b targets
chr15	89498526	89500687	chr15:89498526-89500687	.	.	89498526	89500687	0	1	2161	89498518	Ring1b targets
chr11	58961443	58962713	chr11:58961443-58962713	.	.	58961443	58962713	0	1	1270	58961438	Ring1b targets
chr14	66909862	66912217	chr14:66909862-66912217	.	.	66909862	66912217	0	1	2355	66909856	Ring1b targets
chr17	69969058	69970972	chr17:69969058-69970972	.	.	69969058	69970972	0	1	1914	69969052	Ring1b targets
chr2	79454077	79457308	chr2:79454077-79457308	.	.	79454077	79457308	0	1	3231	79454070	Ring1b targets
chr13	92131022	92132308	chr13:92131022-92132308	.	.	92131022	92132308	0	1	1286	92131013	Ring1b targets
chr2	9888741	9890599	chr2:9888741-9890599	.	.	9888741	9890599	0	1	1858	9888732	Ring1b targets
chr2	181037998	181039853	chr2:181037998-181039853	.	.	181037998	181039853	0	1	1855	181037997	Ring1b targets
chr12	45073387	45075036	chr12:45073387-45075036	.	.	45073387	45075036	0	1	1649	45073383	Ring1b targets
chr11	84642014	84643637	chr11:84642014-84643637	.	.	84642014	84643637	0	1	1623	84642006	Ring1b targets
chr14	122449626	122451834	chr14:122449626-122451834	.	.	122449626	122451834	0	1	2208	122449625	Ring1b targets
chr2	180025148	180026806	chr2:180025148-180026806	.	.	180025148	180026806	0	1	1658	180025147	Ring1b targets
chr10	94514331	94515892	chr10:94514331-94515892	.	.	94514331	94515892	0	1	1561	94514322	Ring1b targets
chr11	95823778	95825530	chr11:95823778-95825530	.	.	95823778	95825530	0	1	1752	95823769	Ring1b targets
chr8	32008415	32009699	chr8:32008415-32009699	.	.	32008415	32009699	0	1	1284	32008412	Ring1b targets
chr10	12940864	12942288	chr10:12940864-12942288	.	.	12940864	12942288	0	1	1424	12940863	Ring1b targets
chr8	84771478	84773918	chr8:84771478-84773918	.	.	84771478	84773918	0	1	2440	84771470	Ring1b targets
chr10	26077392	26079094	chr10:26077392-26079094	.	.	26077392	26079094	0	1	1702	26077390	Ring1b targets
chr11	23769575	23771914	chr11:23769575-23771914	.	.	23769575	23771914	0	1	2339	23769573	Ring1b targets
chr3	13471480	13473443	chr3:13471480-13473443	.	.	13471480	13473443	0	1	1963	13471479	Ring1b targets
chr5	73647164	73648357	chr5:73647164-73648357	.	.	73647164	73648357	0	1	1193	73647157	Ring1b targets
chr10	59221836	59223577	chr10:59221836-59223577	.	.	59221836	59223577	0	1	1741	59221831	Ring1b targets
chr2	152735531	152737204	chr2:152735531-152737204	.	.	152735531	152737204	0	1	1673	152735530	Ring1b targets
chr10	50900184	50902091	chr10:50900184-50902091	.	.	50900184	50902091	0	1	1907	50900179	Ring1b targets
chr4	114912283	114913874	chr4:114912283-114913874	.	.	114912283	114913874	0	1	1591	114912282	Ring1b targets
chr3	99240326	99241827	chr3:99240326-99241827	.	.	99240326	99241827	0	1	1501	99240317	Ring1b targets
chr10	115585792	115588232	chr10:115585792-115588232	.	.	115585792	115588232	0	1	2440	115585791	Ring1b targets
chr10	24710904	24712739	chr10:24710904-24712739	.	.	24710904	24712739	0	1	1835	24710902	Ring1b targets
chr3	107582577	107583834	chr3:107582577-107583834	.	.	107582577	107583834	0	1	1257	107582576	Ring1b targets
chr2	152143141	152144597	chr2:152143141-152144597	.	.	152143141	152144597	0	1	1456	152143140	Ring1b targets
chr11	88191515	88192418	chr11:88191515-88192418	.	.	88191515	88192418	0	1	903	88191507	Ring1b targets
chr19	45736523	45737888	chr19:45736523-45737888	.	.	45736523	45737888	0	1	1365	45736519	Ring1b targets
chr1	133045324	133047575	chr1:133045324-133047575	.	.	133045324	133047575	0	1	2251	133045323	Ring1b targets
chr1	156203737	156205531	chr1:156203737-156205531	.	.	156203737	156205531	0	1	1794	156203736	Ring1b targets
chr2	90579299	90581116	chr2:90579299-90581116	.	.	90579299	90581116	0	1	1817	90579290	Ring1b targets
[truncated: 3,074 more rows]

## Sheet: H2AK119Ub1 target loci
#chrom	start	end	name	score	strand	thickStart	thickEnd	itemRGB	blockCount	blockSizes	blockStart	deepTools_group
chr11	12015380	12036914	chr11:12015380-12036914	.	.	12015380	12036914	0	1	21534	12015379	H2A119KUb1 targets
chr11	119033278	119068052	chr11:119033278-119068052	.	.	119033278	119068052	0	1	34774	119033277	H2A119KUb1 targets
chr11	117957178	117984875	chr11:117957178-117984875	.	.	117957178	117984875	0	1	27697	117957177	H2A119KUb1 targets
chr13	51836631	51856490	chr13:51836631-51856490	.	.	51836631	51856490	0	1	19859	51836626	H2A119KUb1 targets
chr11	96279289	96318403	chr11:96279289-96318403	.	.	96279289	96318403	0	1	39114	96279280	H2A119KUb1 targets
chr6	88190044	88206678	chr6:88190044-88206678	.	.	88190044	88206678	0	1	16634	88190036	H2A119KUb1 targets
chr9	119560473	119578771	chr9:119560473-119578771	.	.	119560473	119578771	0	1	18298	119560472	H2A119KUb1 targets
chr2	33558530	33590620	chr2:33558530-33590620	.	.	33558530	33590620	0	1	32090	33558527	H2A119KUb1 targets
chr5	119046340	119064973	chr5:119046340-119064973	.	.	119046340	119064973	0	1	18633	119046339	H2A119KUb1 targets
chr11	119077861	119093049	chr11:119077861-119093049	.	.	119077861	119093049	0	1	15188	119077860	H2A119KUb1 targets
chr1	89917458	89938386	chr1:89917458-89938386	.	.	89917458	89938386	0	1	20928	89917450	H2A119KUb1 targets
chr11	3148137	3148665	chr11:3148137-3148665	.	.	3148137	3148665	0	1	528	3148134	H2A119KUb1 targets
chr9	63136423	63153721	chr9:63136423-63153721	.	.	63136423	63153721	0	1	17298	63136417	H2A119KUb1 targets
chr2	167525269	167547162	chr2:167525269-167547162	.	.	167525269	167547162	0	1	21893	167525268	H2A119KUb1 targets
chr4	139818435	139839889	chr4:139818435-139839889	.	.	139818435	139839889	0	1	21454	139818434	H2A119KUb1 targets
chr5	120424204	120440939	chr5:120424204-120440939	.	.	120424204	120440939	0	1	16735	120424203	H2A119KUb1 targets
chr2	33621703	33640641	chr2:33621703-33640641	.	.	33621703	33640641	0	1	18938	33621700	H2A119KUb1 targets
chr11	96184708	96198648	chr11:96184708-96198648	.	.	96184708	96198648	0	1	13940	96184699	H2A119KUb1 targets
chr6	84574654	84592241	chr6:84574654-84592241	.	.	84574654	84592241	0	1	17587	84574646	H2A119KUb1 targets
chr11	112948525	112968747	chr11:112948525-112968747	.	.	112948525	112968747	0	1	20222	112948524	H2A119KUb1 targets
chr11	96331599	96346973	chr11:96331599-96346973	.	.	96331599	96346973	0	1	15374	96331590	H2A119KUb1 targets
chr14	25592673	25615756	chr14:25592673-25615756	.	.	25592673	25615756	0	1	23083	25592671	H2A119KUb1 targets
chr11	3141461	3146962	chr11:3141461-3146962	.	.	3141461	3146962	0	1	5501	3141458	H2A119KUb1 targets
chr11	84518559	84532214	chr11:84518559-84532214	.	.	84518559	84532214	0	1	13655	84518551	H2A119KUb1 targets
chr11	3149655	3151533	chr11:3149655-3151533	.	.	3149655	3151533	0	1	1878	3149652	H2A119KUb1 targets
chr7	24935817	24957300	chr7:24935817-24957300	.	.	24935817	24957300	0	1	21483	24935815	H2A119KUb1 targets
chr17	85609118	85631223	chr17:85609118-85631223	.	.	85609118	85631223	0	1	22105	85609110	H2A119KUb1 targets
chr12	99290221	99306741	chr12:99290221-99306741	.	.	99290221	99306741	0	1	16520	99290212	H2A119KUb1 targets
chr2	119310706	119335438	chr2:119310706-119335438	.	.	119310706	119335438	0	1	24732	119310705	H2A119KUb1 targets
chr4	130086122	130104104	chr4:130086122-130104104	.	.	130086122	130104104	0	1	17982	130086121	H2A119KUb1 targets
chr11	33096907	33116718	chr11:33096907-33116718	.	.	33096907	33116718	0	1	19811	33096904	H2A119KUb1 targets
chr2	36193906	36214080	chr2:36193906-36214080	.	.	36193906	36214080	0	1	20174	36193903	H2A119KUb1 targets
chr13	56245852	56263833	chr13:56245852-56263833	.	.	56245852	56263833	0	1	17981	56245847	H2A119KUb1 targets
chr10	42571218	42589173	chr10:42571218-42589173	.	.	42571218	42589173	0	1	17955	42571214	H2A119KUb1 targets
chr11	78797981	78819454	chr11:78797981-78819454	.	.	78797981	78819454	0	1	21473	78797974	H2A119KUb1 targets
chr8	70483982	70497494	chr8:70483982-70497494	.	.	70483982	70497494	0	1	13512	70483975	H2A119KUb1 targets
chr11	112862975	112877968	chr11:112862975-112877968	.	.	112862975	112877968	0	1	14993	112862974	H2A119KUb1 targets
chr7	79495513	79510984	chr7:79495513-79510984	.	.	79495513	79510984	0	1	15471	79495506	H2A119KUb1 targets
chr10	59969294	59979867	chr10:59969294-59979867	.	.	59969294	59979867	0	1	10573	59969289	H2A119KUb1 targets
chr11	85833400	85844344	chr11:85833400-85844344	.	.	85833400	85844344	0	1	10944	85833392	H2A119KUb1 targets
chr5	37820783	37829806	chr5:37820783-37829806	.	.	37820783	37829806	0	1	9023	37820780	H2A119KUb1 targets
chr11	85883277	85899081	chr11:85883277-85899081	.	.	85883277	85899081	0	1	15804	85883269	H2A119KUb1 targets
chr11	103791210	103816685	chr11:103791210-103816685	.	.	103791210	103816685	0	1	25475	103791209	H2A119KUb1 targets
chr17	15371838	15385049	chr17:15371838-15385049	.	.	15371838	15385049	0	1	13211	15371837	H2A119KUb1 targets
chr11	3152357	3154138	chr11:3152357-3154138	.	.	3152357	3154138	0	1	1781	3152354	H2A119KUb1 targets
chr5	74947247	74961883	chr5:74947247-74961883	.	.	74947247	74961883	0	1	14636	74947240	H2A119KUb1 targets
chr11	96319069	96331116	chr11:96319069-96331116	.	.	96319069	96331116	0	1	12047	96319060	H2A119KUb1 targets
chr6	88922802	88938243	chr6:88922802-88938243	.	.	88922802	88938243	0	1	15441	88922794	H2A119KUb1 targets
chr19	37683851	37700998	chr19:37683851-37700998	.	.	37683851	37700998	0	1	17147	37683848	H2A119KUb1 targets
chr11	114777759	114794497	chr11:114777759-114794497	.	.	114777759	114794497	0	1	16738	114777758	H2A119KUb1 targets
chr11	119211568	119233303	chr11:119211568-119233303	.	.	119211568	119233303	0	1	21735	119211567	H2A119KUb1 targets
chr11	98332714	98341014	chr11:98332714-98341014	.	.	98332714	98341014	0	1	8300	98332705	H2A119KUb1 targets
chr17	14679640	14701427	chr17:14679640-14701427	.	.	14679640	14701427	0	1	21787	14679639	H2A119KUb1 targets
chr11	3131951	3137908	chr11:3131951-3137908	.	.	3131951	3137908	0	1	5957	3131948	H2A119KUb1 targets
chr7	62447798	62464105	chr7:62447798-62464105	.	.	62447798	62464105	0	1	16307	62447792	H2A119KUb1 targets
chr6	52239607	52242059	chr6:52239607-52242059	.	.	52239607	52242059	0	1	2452	52239602	H2A119KUb1 targets
chr16	18579821	18592235	chr16:18579821-18592235	.	.	18579821	18592235	0	1	12414	18579820	H2A119KUb1 targets
chr13	55823604	55837941	chr13:55823604-55837941	.	.	55823604	55837941	0	1	14337	55823599	H2A119KUb1 targets
chr11	98341406	98344602	chr11:98341406-98344602	.	.	98341406	98344602	0	1	3196	98341397	H2A119KUb1 targets
chr11	96361357	96377506	chr11:96361357-96377506	.	.	96361357	96377506	0	1	16149	96361348	H2A119KUb1 targets
chr11	95073668	95084648	chr11:95073668-95084648	.	.	95073668	95084648	0	1	10980	95073659	H2A119KUb1 targets
chr2	38344872	38360232	chr2:38344872-38360232	.	.	38344872	38360232	0	1	15360	38344869	H2A119KUb1 targets
chr11	119147178	119160063	chr11:119147178-119160063	.	.	119147178	119160063	0	1	12885	119147177	H2A119KUb1 targets
chr11	21992546	22001521	chr11:21992546-22001521	.	.	21992546	22001521	0	1	8975	21992544	H2A119KUb1 targets
chr11	60098625	60110582	chr11:60098625-60110582	.	.	60098625	60110582	0	1	11957	60098619	H2A119KUb1 targets
chr5	35388918	35400364	chr5:35388918-35400364	.	.	35388918	35400364	0	1	11446	35388915	H2A119KUb1 targets
chr2	148032564	148048486	chr2:148032564-148048486	.	.	148032564	148048486	0	1	15922	148032563	H2A119KUb1 targets
chr2	180217007	180231786	chr2:180217007-180231786	.	.	180217007	180231786	0	1	14779	180217006	H2A119KUb1 targets
chr11	96180979	96184088	chr11:96180979-96184088	.	.	96180979	96184088	0	1	3109	96180970	H2A119KUb1 targets
chr19	44738703	44764228	chr19:44738703-44764228	.	.	44738703	44764228	0	1	25525	44738699	H2A119KUb1 targets
chr6	52242481	52254622	chr6:52242481-52254622	.	.	52242481	52254622	0	1	12141	52242476	H2A119KUb1 targets
chr6	52228494	52231195	chr6:52228494-52231195	.	.	52228494	52231195	0	1	2701	52228489	H2A119KUb1 targets
chr11	32829190	32842295	chr11:32829190-32842295	.	.	32829190	32842295	0	1	13105	32829187	H2A119KUb1 targets
chr2	167592753	167607325	chr2:167592753-167607325	.	.	167592753	167607325	0	1	14572	167592752	H2A119KUb1 targets
chr6	31554799	31566317	chr6:31554799-31566317	.	.	31554799	31566317	0	1	11518	31554796	H2A119KUb1 targets
chr17	27498991	27513014	chr17:27498991-27513014	.	.	27498991	27513014	0	1	14023	27498989	H2A119KUb1 targets
chr2	147184094	147195744	chr2:147184094-147195744	.	.	147184094	147195744	0	1	11650	147184093	H2A119KUb1 targets
chr11	50222918	50239890	chr11:50222918-50239890	.	.	50222918	50239890	0	1	16972	50222913	H2A119KUb1 targets
chr6	83409456	83425424	chr6:83409456-83425424	.	.	83409456	83425424	0	1	15968	83409448	H2A119KUb1 targets
chr7	139133905	139151033	chr7:139133905-139151033	.	.	139133905	139151033	0	1	17128	139133904	H2A119KUb1 targets
chr19	37873543	37886771	chr19:37873543-37886771	.	.	37873543	37886771	0	1	13228	37873540	H2A119KUb1 targets
chr11	3155003	3155838	chr11:3155003-3155838	.	.	3155003	3155838	0	1	835	3155000	H2A119KUb1 targets
chr13	40731342	40740683	chr13:40731342-40740683	.	.	40731342	40740683	0	1	9341	40731338	H2A119KUb1 targets
chr13	51910730	51924708	chr13:51910730-51924708	.	.	51910730	51924708	0	1	13978	51910725	H2A119KUb1 targets
chr17	29393643	29405790	chr17:29393643-29405790	.	.	29393643	29405790	0	1	12147	29393641	H2A119KUb1 targets
chr11	33192870	33206590	chr11:33192870-33206590	.	.	33192870	33206590	0	1	13720	33192867	H2A119KUb1 targets
chr7	143425666	143448206	chr7:143425666-143448206	.	.	143425666	143448206	0	1	22540	143425665	H2A119KUb1 targets
chr5	139540124	139553485	chr5:139540124-139553485	.	.	139540124	139553485	0	1	13361	139540123	H2A119KUb1 targets
chr2	118699200	118714861	chr2:118699200-118714861	.	.	118699200	118714861	0	1	15661	118699199	H2A119KUb1 targets
chr6	52224076	52227890	chr6:52224076-52227890	.	.	52224076	52227890	0	1	3814	52224071	H2A119KUb1 targets
chr4	115873616	115892599	chr4:115873616-115892599	.	.	115873616	115892599	0	1	18983	115873615	H2A119KUb1 targets
chr16	18621086	18629713	chr16:18621086-18629713	.	.	18621086	18629713	0	1	8627	18621085	H2A119KUb1 targets
chr11	77460650	77473887	chr11:77460650-77473887	.	.	77460650	77473887	0	1	13237	77460643	H2A119KUb1 targets
chr19	43609070	43618955	chr19:43609070-43618955	.	.	43609070	43618955	0	1	9885	43609066	H2A119KUb1 targets
chr10	59962303	59968774	chr10:59962303-59968774	.	.	59962303	59968774	0	1	6471	59962298	H2A119KUb1 targets
chr11	96267986	96278822	chr11:96267986-96278822	.	.	96267986	96278822	0	1	10836	96267977	H2A119KUb1 targets
chr9	88323928	88337950	chr9:88323928-88337950	.	.	88323928	88337950	0	1	14022	88323920	H2A119KUb1 targets
chr11	117939660	117948163	chr11:117939660-117948163	.	.	117939660	117948163	0	1	8503	117939659	H2A119KUb1 targets
chr2	71535988	71537176	chr2:71535988-71537176	.	.	71535988	71537176	0	1	1188	71535981	H2A119KUb1 targets
chr4	136079043	136090846	chr4:136079043-136090846	.	.	136079043	136090846	0	1	11803	136079042	H2A119KUb1 targets
chr6	52231606	52238448	chr6:52231606-52238448	.	.	52231606	52238448	0	1	6842	52231601	H2A119KUb1 targets
chr7	73394926	73406369	chr7:73394926-73406369	.	.	73394926	73406369	0	1	11443	73394919	H2A119KUb1 targets
chr2	105663218	105678161	chr2:105663218-105678161	.	.	105663218	105678161	0	1	14943	105663217	H2A119KUb1 targets
chr2	180013781	180024621	chr2:180013781-180024621	.	.	180013781	180024621	0	1	10840	180013780	H2A119KUb1 targets
chr11	88189694	88202332	chr11:88189694-88202332	.	.	88189694	88202332	0	1	12638	88189686	H2A119KUb1 targets
chr6	6854245	6862878	chr6:6854245-6862878	.	.	6854245	6862878	0	1	8633	6854239	H2A119KUb1 targets
chr5	33449183	33470933	chr5:33449183-33470933	.	.	33449183	33470933	0	1	21750	33449180	H2A119KUb1 targets
chr11	68390593	68393173	chr11:68390593-68393173	.	.	68390593	68393173	0	1	2580	68390587	H2A119KUb1 targets
chr7	142653884	142668375	chr7:142653884-142668375	.	.	142653884	142668375	0	1	14491	142653883	H2A119KUb1 targets
chr16	17795584	17810048	chr16:17795584-17810048	.	.	17795584	17810048	0	1	14464	17795583	H2A119KUb1 targets
chr11	63927595	63928723	chr11:63927595-63928723	.	.	63927595	63928723	0	1	1128	63927589	H2A119KUb1 targets
chr11	95573893	95589725	chr11:95573893-95589725	.	.	95573893	95589725	0	1	15832	95573884	H2A119KUb1 targets
chr2	74671774	74685474	chr2:74671774-74685474	.	.	74671774	74685474	0	1	13700	74671767	H2A119KUb1 targets
chr11	115314042	115325789	chr11:115314042-115325789	.	.	115314042	115325789	0	1	11747	115314041	H2A119KUb1 targets
chr4	138249401	138261590	chr4:138249401-138261590	.	.	138249401	138261590	0	1	12189	138249400	H2A119KUb1 targets
chr11	103768126	103779612	chr11:103768126-103779612	.	.	103768126	103779612	0	1	11486	103768125	H2A119KUb1 targets
chr11	117858774	117874396	chr11:117858774-117874396	.	.	117858774	117874396	0	1	15622	117858773	H2A119KUb1 targets
chr19	45225346	45239598	chr19:45225346-45239598	.	.	45225346	45239598	0	1	14252	45225342	H2A119KUb1 targets
chr18	38586654	38604018	chr18:38586654-38604018	.	.	38586654	38604018	0	1	17364	38586651	H2A119KUb1 targets
chr7	137314729	137324379	chr7:137314729-137324379	.	.	137314729	137324379	0	1	9650	137314728	H2A119KUb1 targets
chr6	114259146	114274660	chr6:114259146-114274660	.	.	114259146	114274660	0	1	15514	114259145	H2A119KUb1 targets
chr11	60089218	60097764	chr11:60089218-60097764	.	.	60089218	60097764	0	1	8546	60089212	H2A119KUb1 targets
chr11	116226729	116231834	chr11:116226729-116231834	.	.	116226729	116231834	0	1	5105	116226728	H2A119KUb1 targets
chr5	33427921	33439924	chr5:33427921-33439924	.	.	33427921	33439924	0	1	12003	33427918	H2A119KUb1 targets
chr2	153612624	153630490	chr2:153612624-153630490	.	.	153612624	153630490	0	1	17866	153612623	H2A119KUb1 targets
chr11	101171901	101179698	chr11:101171901-101179698	.	.	101171901	101179698	0	1	7797	101171900	H2A119KUb1 targets
chr11	77941024	77963251	chr11:77941024-77963251	.	.	77941024	77963251	0	1	22227	77941017	H2A119KUb1 targets
chr2	160356689	160371524	chr2:160356689-160371524	.	.	160356689	160371524	0	1	14835	160356688	H2A119KUb1 targets
chr4	152123348	152134650	chr4:152123348-152134650	.	.	152123348	152134650	0	1	11302	152123347	H2A119KUb1 targets
chr16	94081524	94098141	chr16:94081524-94098141	.	.	94081524	94098141	0	1	16617	94081515	H2A119KUb1 targets
chr11	68394312	68396451	chr11:68394312-68396451	.	.	68394312	68396451	0	1	2139	68394306	H2A119KUb1 targets
chr2	31632027	31644038	chr2:31632027-31644038	.	.	31632027	31644038	0	1	12011	31632024	H2A119KUb1 targets
chr11	96165394	96180503	chr11:96165394-96180503	.	.	96165394	96180503	0	1	15109	96165385	H2A119KUb1 targets
chr11	3156246	3157408	chr11:3156246-3157408	.	.	3156246	3157408	0	1	1162	3156243	H2A119KUb1 targets
chr6	119321603	119333434	chr6:119321603-119333434	.	.	119321603	119333434	0	1	11831	119321602	H2A119KUb1 targets
chr6	83425970	83430204	chr6:83425970-83430204	.	.	83425970	83430204	0	1	4234	83425962	H2A119KUb1 targets
chr10	85444864	85458348	chr10:85444864-85458348	.	.	85444864	85458348	0	1	13484	85444856	H2A119KUb1 targets
chr2	71529970	71535559	chr2:71529970-71535559	.	.	71529970	71535559	0	1	5589	71529963	H2A119KUb1 targets
chr14	57540146	57546727	chr14:57540146-57546727	.	.	57540146	57546727	0	1	6581	57540141	H2A119KUb1 targets
chr6	70962601	70967651	chr6:70962601-70967651	.	.	70962601	70967651	0	1	5050	70962594	H2A119KUb1 targets
chr11	98315673	98332075	chr11:98315673-98332075	.	.	98315673	98332075	0	1	16402	98315664	H2A119KUb1 targets
chr7	130258410	130267037	chr7:130258410-130267037	.	.	130258410	130267037	0	1	8627	130258409	H2A119KUb1 targets
chr12	111414955	111426492	chr12:111414955-111426492	.	.	111414955	111426492	0	1	11537	111414954	H2A119KUb1 targets
chr11	97539313	97539893	chr11:97539313-97539893	.	.	97539313	97539893	0	1	580	97539304	H2A119KUb1 targets
chr9	107595818	107609189	chr9:107595818-107609189	.	.	107595818	107609189	0	1	13371	107595817	H2A119KUb1 targets
chr18	34538495	34553251	chr18:34538495-34553251	.	.	34538495	34553251	0	1	14756	34538492	H2A119KUb1 targets
chr2	105678688	105684437	chr2:105678688-105684437	.	.	105678688	105684437	0	1	5749	105678687	H2A119KUb1 targets
chr11	61014071	61028699	chr11:61014071-61028699	.	.	61014071	61028699	0	1	14628	61014065	H2A119KUb1 targets
chr10	80488567	80499153	chr10:80488567-80499153	.	.	80488567	80499153	0	1	10586	80488559	H2A119KUb1 targets
chr6	31231965	31241121	chr6:31231965-31241121	.	.	31231965	31241121	0	1	9156	31231962	H2A119KUb1 targets
chr2	153639439	153644714	chr2:153639439-153644714	.	.	153639439	153644714	0	1	5275	153639438	H2A119KUb1 targets
chr6	48488338	48495566	chr6:48488338-48495566	.	.	48488338	48495566	0	1	7228	48488334	H2A119KUb1 targets
chr11	117933843	117938876	chr11:117933843-117938876	.	.	117933843	117938876	0	1	5033	117933842	H2A119KUb1 targets
chr11	95140687	95152375	chr11:95140687-95152375	.	.	95140687	95152375	0	1	11688	95140678	H2A119KUb1 targets
chr11	57826516	57834384	chr11:57826516-57834384	.	.	57826516	57834384	0	1	7868	57826511	H2A119KUb1 targets
chr2	30766537	30780612	chr2:30766537-30780612	.	.	30766537	30780612	0	1	14075	30766534	H2A119KUb1 targets
chr11	77927966	77940431	chr11:77927966-77940431	.	.	77927966	77940431	0	1	12465	77927959	H2A119KUb1 targets
chr9	107587916	107595404	chr9:107587916-107595404	.	.	107587916	107595404	0	1	7488	107587915	H2A119KUb1 targets
chr18	56463019	56477539	chr18:56463019-56477539	.	.	56463019	56477539	0	1	14520	56463014	H2A119KUb1 targets
chr11	119544468	119553089	chr11:119544468-119553089	.	.	119544468	119553089	0	1	8621	119544467	H2A119KUb1 targets
chr6	52308298	52319366	chr6:52308298-52319366	.	.	52308298	52319366	0	1	11068	52308293	H2A119KUb1 targets
chr11	68396948	68404343	chr11:68396948-68404343	.	.	68396948	68404343	0	1	7395	68396942	H2A119KUb1 targets
chr6	52169514	52173975	chr6:52169514-52173975	.	.	52169514	52173975	0	1	4461	52169509	H2A119KUb1 targets
chr2	74686627	74691208	chr2:74686627-74691208	.	.	74686627	74691208	0	1	4581	74686620	H2A119KUb1 targets
chr2	33601376	33620844	chr2:33601376-33620844	.	.	33601376	33620844	0	1	19468	33601373	H2A119KUb1 targets
chr5	126750021	126757061	chr5:126750021-126757061	.	.	126750021	126757061	0	1	7040	126750020	H2A119KUb1 targets
chr8	69879255	69890084	chr8:69879255-69890084	.	.	69879255	69890084	0	1	10829	69879249	H2A119KUb1 targets
chr10	127524067	127536677	chr10:127524067-127536677	.	.	127524067	127536677	0	1	12610	127524066	H2A119KUb1 targets
chr11	101161070	101171351	chr11:101161070-101171351	.	.	101161070	101171351	0	1	10281	101161069	H2A119KUb1 targets
chr6	52222041	52223115	chr6:52222041-52223115	.	.	52222041	52223115	0	1	1074	52222036	H2A119KUb1 targets
chr11	63917010	63926953	chr11:63917010-63926953	.	.	63917010	63926953	0	1	9943	63917004	H2A119KUb1 targets
chr11	80880692	80894722	chr11:80880692-80894722	.	.	80880692	80894722	0	1	14030	80880684	H2A119KUb1 targets
chr11	63929345	63932378	chr11:63929345-63932378	.	.	63929345	63932378	0	1	3033	63929339	H2A119KUb1 targets
chr4	152279480	152288889	chr4:152279480-152288889	.	.	152279480	152288889	0	1	9409	152279479	H2A119KUb1 targets
chr11	69403202	69408491	chr11:69403202-69408491	.	.	69403202	69408491	0	1	5289	69403196	H2A119KUb1 targets
chr11	69111256	69122958	chr11:69111256-69122958	.	.	69111256	69122958	0	1	11702	69111250	H2A119KUb1 targets
chr4	154636871	154644481	chr4:154636871-154644481	.	.	154636871	154644481	0	1	7610	154636870	H2A119KUb1 targets
chr2	33641364	33646833	chr2:33641364-33646833	.	.	33641364	33646833	0	1	5469	33641361	H2A119KUb1 targets
chr11	95828469	95831736	chr11:95828469-95831736	.	.	95828469	95831736	0	1	3267	95828460	H2A119KUb1 targets
chr9	119579171	119580782	chr9:119579171-119580782	.	.	119579171	119580782	0	1	1611	119579170	H2A119KUb1 targets
chr11	68138151	68151551	chr11:68138151-68151551	.	.	68138151	68151551	0	1	13400	68138145	H2A119KUb1 targets
chr6	6863697	6867321	chr6:6863697-6867321	.	.	6863697	6867321	0	1	3624	6863691	H2A119KUb1 targets
chr11	12037667	12046354	chr11:12037667-12046354	.	.	12037667	12046354	0	1	8687	12037666	H2A119KUb1 targets
chr19	46305925	46319164	chr19:46305925-46319164	.	.	46305925	46319164	0	1	13239	46305921	H2A119KUb1 targets
chr5	140603773	140614831	chr5:140603773-140614831	.	.	140603773	140614831	0	1	11058	140603772	H2A119KUb1 targets
chr11	4737234	4746859	chr11:4737234-4746859	.	.	4737234	4746859	0	1	9625	4737230	H2A119KUb1 targets
chr11	101768744	101779126	chr11:101768744-101779126	.	.	101768744	101779126	0	1	10382	101768743	H2A119KUb1 targets
chr11	119031685	119032314	chr11:119031685-119032314	.	.	119031685	119032314	0	1	629	119031684	H2A119KUb1 targets
chr2	122349070	122358205	chr2:122349070-122358205	.	.	122349070	122358205	0	1	9135	122349069	H2A119KUb1 targets
chr4	129977419	129984622	chr4:129977419-129984622	.	.	129977419	129984622	0	1	7203	129977418	H2A119KUb1 targets
chr11	95085372	95090886	chr11:95085372-95090886	.	.	95085372	95090886	0	1	5514	95085363	H2A119KUb1 targets
chr5	123155988	123162422	chr5:123155988-123162422	.	.	123155988	123162422	0	1	6434	123155987	H2A119KUb1 targets
chr2	30781141	30783297	chr2:30781141-30783297	.	.	30781141	30783297	0	1	2156	30781138	H2A119KUb1 targets
chr11	116656361	116657619	chr11:116656361-116657619	.	.	116656361	116657619	0	1	1258	116656360	H2A119KUb1 targets
chr11	117400751	117401286	chr11:117400751-117401286	.	.	117400751	117401286	0	1	535	117400750	H2A119KUb1 targets
chr11	71494588	71505782	chr11:71494588-71505782	.	.	71494588	71505782	0	1	11194	71494581	H2A119KUb1 targets
chr11	63530059	63542404	chr11:63530059-63542404	.	.	63530059	63542404	0	1	12345	63530053	H2A119KUb1 targets
chr4	125306112	125319986	chr4:125306112-125319986	.	.	125306112	125319986	0	1	13874	125306111	H2A119KUb1 targets
chr5	126757677	126765663	chr5:126757677-126765663	.	.	126757677	126765663	0	1	7986	126757676	H2A119KUb1 targets
chr6	32194577	32206694	chr6:32194577-32206694	.	.	32194577	32206694	0	1	12117	32194574	H2A119KUb1 targets
chr6	85187890	85195572	chr6:85187890-85195572	.	.	85187890	85195572	0	1	7682	85187882	H2A119KUb1 targets
chr10	78386684	78393496	chr10:78386684-78393496	.	.	78386684	78393496	0	1	6812	78386677	H2A119KUb1 targets
chr2	36092027	36107533	chr2:36092027-36107533	.	.	36092027	36107533	0	1	15506	36092024	H2A119KUb1 targets
chr7	131549677	131550308	chr7:131549677-131550308	.	.	131549677	131550308	0	1	631	131549676	H2A119KUb1 targets
chr1	74797612	74798734	chr1:74797612-74798734	.	.	74797612	74798734	0	1	1122	74797605	H2A119KUb1 targets
chr9	110739232	110743261	chr9:110739232-110743261	.	.	110739232	110743261	0	1	4029	110739231	H2A119KUb1 targets
chr11	85823086	85832883	chr11:85823086-85832883	.	.	85823086	85832883	0	1	9797	85823078	H2A119KUb1 targets
chr13	48663140	48670008	chr13:48663140-48670008	.	.	48663140	48670008	0	1	6868	48663136	H2A119KUb1 targets
chr17	27990208	27999298	chr17:27990208-27999298	.	.	27990208	27999298	0	1	9090	27990206	H2A119KUb1 targets
chr11	96348250	96355344	chr11:96348250-96355344	.	.	96348250	96355344	0	1	7094	96348241	H2A119KUb1 targets
chr17	37071309	37082186	chr17:37071309-37082186	.	.	37071309	37082186	0	1	10877	37071306	H2A119KUb1 targets
chr11	5055181	5065354	chr11:5055181-5065354	.	.	5055181	5065354	0	1	10173	5055176	H2A119KUb1 targets
chr11	101779612	101790963	chr11:101779612-101790963	.	.	101779612	101790963	0	1	11351	101779611	H2A119KUb1 targets
chr2	180025181	180029866	chr2:180025181-180029866	.	.	180025181	180029866	0	1	4685	180025180	H2A119KUb1 targets
chr2	74691960	74693957	chr2:74691960-74693957	.	.	74691960	74693957	0	1	1997	74691953	H2A119KUb1 targets
chr4	109973610	109982718	chr4:109973610-109982718	.	.	109973610	109982718	0	1	9108	109973609	H2A119KUb1 targets
chr11	119387091	119397183	chr11:119387091-119397183	.	.	119387091	119397183	0	1	10092	119387090	H2A119KUb1 targets
chr19	45149589	45161133	chr19:45149589-45161133	.	.	45149589	45161133	0	1	11544	45149585	H2A119KUb1 targets
chr17	85684351	85687868	chr17:85684351-85687868	.	.	85684351	85687868	0	1	3517	85684343	H2A119KUb1 targets
chr8	105274407	105275564	chr8:105274407-105275564	.	.	105274407	105275564	0	1	1157	105274406	H2A119KUb1 targets
chr2	30712166	30719769	chr2:30712166-30719769	.	.	30712166	30719769	0	1	7603	30712163	H2A119KUb1 targets
chr6	52217818	52221124	chr6:52217818-52221124	.	.	52217818	52221124	0	1	3306	52217813	H2A119KUb1 targets
chr18	61029617	61045013	chr18:61029617-61045013	.	.	61029617	61045013	0	1	15396	61029611	H2A119KUb1 targets
chr4	154632826	154636320	chr4:154632826-154636320	.	.	154632826	154636320	0	1	3494	154632825	H2A119KUb1 targets
chr13	51925255	51926186	chr13:51925255-51926186	.	.	51925255	51926186	0	1	931	51925250	H2A119KUb1 targets
chr6	70954490	70961801	chr6:70954490-70961801	.	.	70954490	70961801	0	1	7311	70954483	H2A119KUb1 targets
chr5	147310132	147312178	chr5:147310132-147312178	.	.	147310132	147312178	0	1	2046	147310131	H2A119KUb1 targets
chr11	75163094	75174523	chr11:75163094-75174523	.	.	75163094	75174523	0	1	11429	75163087	H2A119KUb1 targets
chr2	71537635	71547496	chr2:71537635-71547496	.	.	71537635	71547496	0	1	9861	71537628	H2A119KUb1 targets
chr15	27992909	28002952	chr15:27992909-28002952	.	.	27992909	28002952	0	1	10043	27992907	H2A119KUb1 targets
chr9	122280642	122289031	chr9:122280642-122289031	.	.	122280642	122289031	0	1	8389	122280641	H2A119KUb1 targets
chr9	97845739	97859873	chr9:97845739-97859873	.	.	97845739	97859873	0	1	14134	97845730	H2A119KUb1 targets
chr11	68343872	68355942	chr11:68343872-68355942	.	.	68343872	68355942	0	1	12070	68343866	H2A119KUb1 targets
chr11	95590666	95591141	chr11:95590666-95591141	.	.	95590666	95591141	0	1	475	95590657	H2A119KUb1 targets
chr11	115251904	115263453	chr11:115251904-115263453	.	.	115251904	115263453	0	1	11549	115251903	H2A119KUb1 targets
chr11	112774837	112786027	chr11:112774837-112786027	.	.	112774837	112786027	0	1	11190	112774836	H2A119KUb1 targets
chr8	121078785	121087657	chr8:121078785-121087657	.	.	121078785	121087657	0	1	8872	121078784	H2A119KUb1 targets
chr6	52212005	52213355	chr6:52212005-52213355	.	.	52212005	52213355	0	1	1350	52212000	H2A119KUb1 targets
chr13	73257219	73265512	chr13:73257219-73265512	.	.	73257219	73265512	0	1	8293	73257212	H2A119KUb1 targets
chr9	110743728	110750346	chr9:110743728-110750346	.	.	110743728	110750346	0	1	6618	110743727	H2A119KUb1 targets
chr4	134727319	134734110	chr4:134727319-134734110	.	.	134727319	134734110	0	1	6791	134727318	H2A119KUb1 targets
chr10	59960563	59961866	chr10:59960563-59961866	.	.	59960563	59961866	0	1	1303	59960558	H2A119KUb1 targets
chr8	12394181	12394995	chr8:12394181-12394995	.	.	12394181	12394995	0	1	814	12394180	H2A119KUb1 targets
chr2	28908151	28919880	chr2:28908151-28919880	.	.	28908151	28919880	0	1	11729	28908149	H2A119KUb1 targets
chr5	147299840	147309696	chr5:147299840-147309696	.	.	147299840	147309696	0	1	9856	147299839	H2A119KUb1 targets
chr9	122289658	122292465	chr9:122289658-122292465	.	.	122289658	122292465	0	1	2807	122289657	H2A119KUb1 targets
chr11	59286558	59293586	chr11:59286558-59293586	.	.	59286558	59293586	0	1	7028	59286553	H2A119KUb1 targets
chr6	31241561	31251002	chr6:31241561-31251002	.	.	31241561	31251002	0	1	9441	31241558	H2A119KUb1 targets
chr11	60182415	60191844	chr11:60182415-60191844	.	.	60182415	60191844	0	1	9429	60182409	H2A119KUb1 targets
chr6	6870845	6877159	chr6:6870845-6877159	.	.	6870845	6877159	0	1	6314	6870839	H2A119KUb1 targets
chr4	129985216	129996346	chr4:129985216-129996346	.	.	129985216	129996346	0	1	11130	129985215	H2A119KUb1 targets
chr13	48657080	48662705	chr13:48657080-48662705	.	.	48657080	48662705	0	1	5625	48657076	H2A119KUb1 targets
chr6	97053968	97055407	chr6:97053968-97055407	.	.	97053968	97055407	0	1	1439	97053959	H2A119KUb1 targets
chr10	84855287	84862271	chr10:84855287-84862271	.	.	84855287	84862271	0	1	6984	84855279	H2A119KUb1 targets
chr11	4747318	4750587	chr11:4747318-4750587	.	.	4747318	4750587	0	1	3269	4747314	H2A119KUb1 targets
chr6	31551310	31554384	chr6:31551310-31554384	.	.	31551310	31554384	0	1	3074	31551307	H2A119KUb1 targets
chr4	136140813	136143291	chr4:136140813-136143291	.	.	136140813	136143291	0	1	2478	136140812	H2A119KUb1 targets
chr6	115995191	115999221	chr6:115995191-115999221	.	.	115995191	115999221	0	1	4030	115995190	H2A119KUb1 targets
chr9	22131555	22140404	chr9:22131555-22140404	.	.	22131555	22140404	0	1	8849	22131553	H2A119KUb1 targets
chr11	112859399	112862349	chr11:112859399-112862349	.	.	112859399	112862349	0	1	2950	112859398	H2A119KUb1 targets
chr2	146830230	146840152	chr2:146830230-146840152	.	.	146830230	146840152	0	1	9922	146830229	H2A119KUb1 targets
chrX	12080919	12085563	chrX:12080919-12085563	.	.	12080919	12085563	0	1	4644	12080918	H2A119KUb1 targets
chr6	6877643	6884087	chr6:6877643-6884087	.	.	6877643	6884087	0	1	6444	6877637	H2A119KUb1 targets
chr11	97540667	97552809	chr11:97540667-97552809	.	.	97540667	97552809	0	1	12142	97540658	H2A119KUb1 targets
chr5	123162959	123164976	chr5:123162959-123164976	.	.	123162959	123164976	0	1	2017	123162958	H2A119KUb1 targets
chr9	44482864	44497744	chr9:44482864-44497744	.	.	44482864	44497744	0	1	14880	44482860	H2A119KUb1 targets
chr15	102981930	102987358	chr15:102981930-102987358	.	.	102981930	102987358	0	1	5428	102981929	H2A119KUb1 targets
chr15	75884569	75894304	chr15:75884569-75894304	.	.	75884569	75894304	0	1	9735	75884562	H2A119KUb1 targets
chr19	43598267	43608634	chr19:43598267-43608634	.	.	43598267	43608634	0	1	10367	43598263	H2A119KUb1 targets
chr9	58193405	58204066	chr9:58193405-58204066	.	.	58193405	58204066	0	1	10661	58193400	H2A119KUb1 targets
chr2	30710606	30711699	chr2:30710606-30711699	.	.	30710606	30711699	0	1	1093	30710603	H2A119KUb1 targets
chr6	115984907	115994767	chr6:115984907-115994767	.	.	115984907	115994767	0	1	9860	115984906	H2A119KUb1 targets
chr12	111440678	111452545	chr12:111440678-111452545	.	.	111440678	111452545	0	1	11867	111440677	H2A119KUb1 targets
chr2	26195211	26208307	chr2:26195211-26208307	.	.	26195211	26208307	0	1	13096	26195209	H2A119KUb1 targets
chr11	119075342	119076923	chr11:119075342-119076923	.	.	119075342	119076923	0	1	1581	119075341	H2A119KUb1 targets
chr7	98830638	98842538	chr7:98830638-98842538	.	.	98830638	98842538	0	1	11900	98830629	H2A119KUb1 targets
chr11	3130743	3131214	chr11:3130743-3131214	.	.	3130743	3131214	0	1	471	3130740	H2A119KUb1 targets
chr12	108429242	108438854	chr12:108429242-108438854	.	.	108429242	108438854	0	1	9612	108429241	H2A119KUb1 targets
chr5	120830154	120837751	chr5:120830154-120837751	.	.	120830154	120837751	0	1	7597	120830153	H2A119KUb1 targets
chr14	21988625	21992813	chr14:21988625-21992813	.	.	21988625	21992813	0	1	4188	21988623	H2A119KUb1 targets
chr5	110094962	110107428	chr5:110094962-110107428	.	.	110094962	110107428	0	1	12466	110094961	H2A119KUb1 targets
chr5	119065716	119067197	chr5:119065716-119067197	.	.	119065716	119067197	0	1	1481	119065715	H2A119KUb1 targets
chr5	28156694	28165649	chr5:28156694-28165649	.	.	28156694	28165649	0	1	8955	28156692	H2A119KUb1 targets
chr14	57547195	57553628	chr14:57547195-57553628	.	.	57547195	57553628	0	1	6433	57547190	H2A119KUb1 targets
chr5	139904824	139916196	chr5:139904824-139916196	.	.	139904824	139916196	0	1	11372	139904823	H2A119KUb1 targets
chr10	127519925	127522022	chr10:127519925-127522022	.	.	127519925	127522022	0	1	2097	127519924	H2A119KUb1 targets
chr11	120007727	120023795	chr11:120007727-120023795	.	.	120007727	120023795	0	1	16068	120007726	H2A119KUb1 targets
chr19	55583791	55590321	chr19:55583791-55590321	.	.	55583791	55590321	0	1	6530	55583786	H2A119KUb1 targets
chr5	119084211	119093004	chr5:119084211-119093004	.	.	119084211	119093004	0	1	8793	119084210	H2A119KUb1 targets
chr11	115264146	115272989	chr11:115264146-115272989	.	.	115264146	115272989	0	1	8843	115264145	H2A119KUb1 targets
chr11	117948566	117953521	chr11:117948566-117953521	.	.	117948566	117953521	0	1	4955	117948565	H2A119KUb1 targets
chr2	70559113	70570494	chr2:70559113-70570494	.	.	70559113	70570494	0	1	11381	70559106	H2A119KUb1 targets
chr5	120838216	120845131	chr5:120838216-120845131	.	.	120838216	120845131	0	1	6915	120838215	H2A119KUb1 targets
chr17	28000144	28004447	chr17:28000144-28004447	.	.	28000144	28004447	0	1	4303	28000142	H2A119KUb1 targets
chr10	81568446	81570870	chr10:81568446-81570870	.	.	81568446	81570870	0	1	2424	81568438	H2A119KUb1 targets
chr1	152941886	152951156	chr1:152941886-152951156	.	.	152941886	152951156	0	1	9270	152941885	H2A119KUb1 targets
chr12	56526110	56540983	chr12:56526110-56540983	.	.	56526110	56540983	0	1	14873	56526105	H2A119KUb1 targets
chr5	75071602	75077600	chr5:75071602-75077600	.	.	75071602	75077600	0	1	5998	75071595	H2A119KUb1 targets
chr6	122620411	122629293	chr6:122620411-122629293	.	.	122620411	122629293	0	1	8882	122620410	H2A119KUb1 targets
chr14	67234749	67237558	chr14:67234749-67237558	.	.	67234749	67237558	0	1	2809	67234743	H2A119KUb1 targets
chr7	79511742	79514924	chr7:79511742-79514924	.	.	79511742	79514924	0	1	3182	79511735	H2A119KUb1 targets
chr6	83431460	83433153	chr6:83431460-83433153	.	.	83431460	83433153	0	1	1693	83431452	H2A119KUb1 targets
chr19	59464783	59473678	chr19:59464783-59473678	.	.	59464783	59473678	0	1	8895	59464778	H2A119KUb1 targets
chr16	91218796	91224949	chr16:91218796-91224949	.	.	91218796	91224949	0	1	6153	91218787	H2A119KUb1 targets
chr5	28166115	28170395	chr5:28166115-28170395	.	.	28166115	28170395	0	1	4280	28166113	H2A119KUb1 targets
chr7	130255862	130257176	chr7:130255862-130257176	.	.	130255862	130257176	0	1	1314	130255861	H2A119KUb1 targets
chr11	57835218	57838483	chr11:57835218-57838483	.	.	57835218	57838483	0	1	3265	57835213	H2A119KUb1 targets
chr5	37830604	37835430	chr5:37830604-37835430	.	.	37830604	37835430	0	1	4826	37830601	H2A119KUb1 targets
chr7	137307997	137313953	chr7:137307997-137313953	.	.	137307997	137313953	0	1	5956	137307996	H2A119KUb1 targets
chr5	35383985	35388280	chr5:35383985-35388280	.	.	35383985	35388280	0	1	4295	35383982	H2A119KUb1 targets
chr9	99867870	99879213	chr9:99867870-99879213	.	.	99867870	99879213	0	1	11343	99867861	H2A119KUb1 targets
chr11	118566385	118573713	chr11:118566385-118573713	.	.	118566385	118573713	0	1	7328	118566384	H2A119KUb1 targets
chr11	22002064	22006214	chr11:22002064-22006214	.	.	22002064	22006214	0	1	4150	22002062	H2A119KUb1 targets
chr9	55536174	55547306	chr9:55536174-55547306	.	.	55536174	55547306	0	1	11132	55536169	H2A119KUb1 targets
chr17	28340120	28350186	chr17:28340120-28350186	.	.	28340120	28350186	0	1	10066	28340118	H2A119KUb1 targets
chr1	88252242	88253864	chr1:88252242-88253864	.	.	88252242	88253864	0	1	1622	88252234	H2A119KUb1 targets
chr5	75078086	75079817	chr5:75078086-75079817	.	.	75078086	75079817	0	1	1731	75078079	H2A119KUb1 targets
chr6	52174464	52175536	chr6:52174464-52175536	.	.	52174464	52175536	0	1	1072	52174459	H2A119KUb1 targets
chr14	57534086	57539742	chr14:57534086-57539742	.	.	57534086	57539742	0	1	5656	57534081	H2A119KUb1 targets
chr10	81571832	81582902	chr10:81571832-81582902	.	.	81571832	81582902	0	1	11070	81571824	H2A119KUb1 targets
chr12	111427219	111433073	chr12:111427219-111433073	.	.	111427219	111433073	0	1	5854	111427218	H2A119KUb1 targets
chr11	88096331	88104773	chr11:88096331-88104773	.	.	88096331	88104773	0	1	8442	88096323	H2A119KUb1 targets
chr15	102972223	102980959	chr15:102972223-102980959	.	.	102972223	102980959	0	1	8736	102972222	H2A119KUb1 targets
chr14	12339048	12349373	chr14:12339048-12349373	.	.	12339048	12349373	0	1	10325	12339047	H2A119KUb1 targets
chr11	68381586	68390061	chr11:68381586-68390061	.	.	68381586	68390061	0	1	8475	68381580	H2A119KUb1 targets
chr11	117954129	117956595	chr11:117954129-117956595	.	.	117954129	117956595	0	1	2466	117954128	H2A119KUb1 targets
chr19	45733580	45742812	chr19:45733580-45742812	.	.	45733580	45742812	0	1	9232	45733576	H2A119KUb1 targets
chr5	75143538	75155799	chr5:75143538-75155799	.	.	75143538	75155799	0	1	12261	75143531	H2A119KUb1 targets
chr11	96199350	96205228	chr11:96199350-96205228	.	.	96199350	96205228	0	1	5878	96199341	H2A119KUb1 targets
chr8	121121853	121123608	chr8:121121853-121123608	.	.	121121853	121123608	0	1	1755	121121852	H2A119KUb1 targets
chr3	131102758	131108591	chr3:131102758-131108591	.	.	131102758	131108591	0	1	5833	131102757	H2A119KUb1 targets
chr2	167590201	167591905	chr2:167590201-167591905	.	.	167590201	167591905	0	1	1704	167590200	H2A119KUb1 targets
chr8	71678166	71687422	chr8:71678166-71687422	.	.	71678166	71687422	0	1	9256	71678159	H2A119KUb1 targets
chr11	69399735	69402767	chr11:69399735-69402767	.	.	69399735	69402767	0	1	3032	69399729	H2A119KUb1 targets
chr15	76176317	76184153	chr15:76176317-76184153	.	.	76176317	76184153	0	1	7836	76176310	H2A119KUb1 targets
chr5	123151658	123155172	chr5:123151658-123155172	.	.	123151658	123155172	0	1	3514	123151657	H2A119KUb1 targets
chr6	85184030	85187328	chr6:85184030-85187328	.	.	85184030	85187328	0	1	3298	85184022	H2A119KUb1 targets
chr5	74942264	74946491	chr5:74942264-74946491	.	.	74942264	74946491	0	1	4227	74942257	H2A119KUb1 targets
chr5	28458010	28464400	chr5:28458010-28464400	.	.	28458010	28464400	0	1	6390	28458008	H2A119KUb1 targets
chr11	114794947	114797894	chr11:114794947-114797894	.	.	114794947	114797894	0	1	2947	114794946	H2A119KUb1 targets
chr11	116217808	116226329	chr11:116217808-116226329	.	.	116217808	116226329	0	1	8521	116217807	H2A119KUb1 targets
chr7	79540123	79540696	chr7:79540123-79540696	.	.	79540123	79540696	0	1	573	79540116	H2A119KUb1 targets
chr4	135143269	135152374	chr4:135143269-135152374	.	.	135143269	135152374	0	1	9105	135143268	H2A119KUb1 targets
chr8	12383140	12393544	chr8:12383140-12393544	.	.	12383140	12393544	0	1	10404	12383139	H2A119KUb1 targets
chr13	112992422	112995467	chr13:112992422-112995467	.	.	112992422	112995467	0	1	3045	112992421	H2A119KUb1 targets
chr11	85899773	85902868	chr11:85899773-85902868	.	.	85899773	85902868	0	1	3095	85899765	H2A119KUb1 targets
chr7	139580005	139586325	chr7:139580005-139586325	.	.	139580005	139586325	0	1	6320	139580004	H2A119KUb1 targets
chr11	97563838	97568672	chr11:97563838-97568672	.	.	97563838	97568672	0	1	4834	97563829	H2A119KUb1 targets
chr11	120718143	120724146	chr11:120718143-120724146	.	.	120718143	120724146	0	1	6003	120718142	H2A119KUb1 targets
chr17	85688415	85694431	chr17:85688415-85694431	.	.	85688415	85694431	0	1	6016	85688407	H2A119KUb1 targets
chr17	29406818	29407989	chr17:29406818-29407989	.	.	29406818	29407989	0	1	1171	29406816	H2A119KUb1 targets
chr4	65234778	65248004	chr4:65234778-65248004	.	.	65234778	65248004	0	1	13226	65234772	H2A119KUb1 targets
chr16	18615076	18620525	chr16:18615076-18620525	.	.	18615076	18620525	0	1	5449	18615075	H2A119KUb1 targets
chr2	73268772	73278215	chr2:73268772-73278215	.	.	73268772	73278215	0	1	9443	73268765	H2A119KUb1 targets
chr2	167547923	167549671	chr2:167547923-167549671	.	.	167547923	167549671	0	1	1748	167547922	H2A119KUb1 targets
chr15	76001277	76005049	chr15:76001277-76005049	.	.	76001277	76005049	0	1	3772	76001270	H2A119KUb1 targets
chr10	59955344	59959947	chr10:59955344-59959947	.	.	59955344	59959947	0	1	4603	59955339	H2A119KUb1 targets
chr6	31566892	31567595	chr6:31566892-31567595	.	.	31566892	31567595	0	1	703	31566889	H2A119KUb1 targets
chr11	53461346	53466221	chr11:53461346-53466221	.	.	53461346	53466221	0	1	4875	53461341	H2A119KUb1 targets
chr2	153645188	153652311	chr2:153645188-153652311	.	.	153645188	153652311	0	1	7123	153645187	H2A119KUb1 targets
chr9	108105302	108117456	chr9:108105302-108117456	.	.	108105302	108117456	0	1	12154	108105301	H2A119KUb1 targets
chr8	70498148	70504829	chr8:70498148-70504829	.	.	70498148	70504829	0	1	6681	70498141	H2A119KUb1 targets
chr11	115326659	115330390	chr11:115326659-115330390	.	.	115326659	115330390	0	1	3731	115326658	H2A119KUb1 targets
chr4	154948346	154960582	chr4:154948346-154960582	.	.	154948346	154960582	0	1	12236	154948345	H2A119KUb1 targets
chr11	5896066	5905351	chr11:5896066-5905351	.	.	5896066	5905351	0	1	9285	5896061	H2A119KUb1 targets
chr11	102942525	102952382	chr11:102942525-102952382	.	.	102942525	102952382	0	1	9857	102942524	H2A119KUb1 targets
chr11	77512228	77513065	chr11:77512228-77513065	.	.	77512228	77513065	0	1	837	77512221	H2A119KUb1 targets
chr13	73266328	73273527	chr13:73266328-73273527	.	.	73266328	73273527	0	1	7199	73266321	H2A119KUb1 targets
chr11	12014188	12014788	chr11:12014188-12014788	.	.	12014188	12014788	0	1	600	12014187	H2A119KUb1 targets
chr9	119581426	119582626	chr9:119581426-119582626	.	.	119581426	119582626	0	1	1200	119581425	H2A119KUb1 targets
chr15	74522736	74524080	chr15:74522736-74524080	.	.	74522736	74524080	0	1	1344	74522729	H2A119KUb1 targets
chr4	129748518	129749434	chr4:129748518-129749434	.	.	129748518	129749434	0	1	916	129748517	H2A119KUb1 targets
chr2	153635442	153638858	chr2:153635442-153638858	.	.	153635442	153638858	0	1	3416	153635441	H2A119KUb1 targets
chr2	31644506	31645076	chr2:31644506-31645076	.	.	31644506	31645076	0	1	570	31644503	H2A119KUb1 targets
chr9	71762121	71771213	chr9:71762121-71771213	.	.	71762121	71771213	0	1	9092	71762114	H2A119KUb1 targets
chr6	52213766	52217157	chr6:52213766-52217157	.	.	52213766	52217157	0	1	3391	52213761	H2A119KUb1 targets
chr11	115243471	115251437	chr11:115243471-115251437	.	.	115243471	115251437	0	1	7966	115243470	H2A119KUb1 targets
chr5	101656486	101665170	chr5:101656486-101665170	.	.	101656486	101665170	0	1	8684	101656485	H2A119KUb1 targets
chr5	118437616	118443007	chr5:118437616-118443007	.	.	118437616	118443007	0	1	5391	118437615	H2A119KUb1 targets
chr6	114279846	114280479	chr6:114279846-114280479	.	.	114279846	114280479	0	1	633	114279845	H2A119KUb1 targets
chr13	51856897	51857638	chr13:51856897-51857638	.	.	51856897	51857638	0	1	741	51856892	H2A119KUb1 targets
chr11	72127733	72139666	chr11:72127733-72139666	.	.	72127733	72139666	0	1	11933	72127726	H2A119KUb1 targets
chr7	73406821	73408802	chr7:73406821-73408802	.	.	73406821	73408802	0	1	1981	73406814	H2A119KUb1 targets
chr11	115312972	115313640	chr11:115312972-115313640	.	.	115312972	115313640	0	1	668	115312971	H2A119KUb1 targets
chr6	88919817	88921998	chr6:88919817-88921998	.	.	88919817	88921998	0	1	2181	88919809	H2A119KUb1 targets
chr11	95832125	95839027	chr11:95832125-95839027	.	.	95832125	95839027	0	1	6902	95832116	H2A119KUb1 targets
chr5	142130917	142134604	chr5:142130917-142134604	.	.	142130917	142134604	0	1	3687	142130916	H2A119KUb1 targets
chr11	100963666	100966879	chr11:100963666-100966879	.	.	100963666	100966879	0	1	3213	100963665	H2A119KUb1 targets
chr5	140602557	140603122	chr5:140602557-140603122	.	.	140602557	140603122	0	1	565	140602556	H2A119KUb1 targets
chr11	101957473	101968836	chr11:101957473-101968836	.	.	101957473	101968836	0	1	11363	101957472	H2A119KUb1 targets
chr5	118443399	118449158	chr5:118443399-118449158	.	.	118443399	118449158	0	1	5759	118443398	H2A119KUb1 targets
chr11	98346005	98355634	chr11:98346005-98355634	.	.	98346005	98355634	0	1	9629	98345996	H2A119KUb1 targets
chr11	119397783	119400501	chr11:119397783-119400501	.	.	119397783	119400501	0	1	2718	119397782	H2A119KUb1 targets
chr4	134734626	134737581	chr4:134734626-134737581	.	.	134734626	134737581	0	1	2955	134734625	H2A119KUb1 targets
chr10	84751783	84761049	chr10:84751783-84761049	.	.	84751783	84761049	0	1	9266	84751775	H2A119KUb1 targets
chr5	106458865	106461594	chr5:106458865-106461594	.	.	106458865	106461594	0	1	2729	106458864	H2A119KUb1 targets
chr6	52162937	52169070	chr6:52162937-52169070	.	.	52162937	52169070	0	1	6133	52162932	H2A119KUb1 targets
chr15	79509972	79511613	chr15:79509972-79511613	.	.	79509972	79511613	0	1	1641	79509965	H2A119KUb1 targets
chr4	152115727	152122492	chr4:152115727-152122492	.	.	152115727	152122492	0	1	6765	152115726	H2A119KUb1 targets
chr16	18630142	18631928	chr16:18630142-18631928	.	.	18630142	18631928	0	1	1786	18630141	H2A119KUb1 targets
chr11	119207582	119211053	chr11:119207582-119211053	.	.	119207582	119211053	0	1	3471	119207581	H2A119KUb1 targets
chr11	97143429	97146823	chr11:97143429-97146823	.	.	97143429	97146823	0	1	3394	97143420	H2A119KUb1 targets
chr6	127148237	127156441	chr6:127148237-127156441	.	.	127148237	127156441	0	1	8204	127148236	H2A119KUb1 targets
chr19	5748337	5751691	chr19:5748337-5751691	.	.	5748337	5751691	0	1	3354	5748332	H2A119KUb1 targets
chr13	31618880	31630886	chr13:31618880-31630886	.	.	31618880	31630886	0	1	12006	31618877	H2A119KUb1 targets
chr15	85574258	85583125	chr15:85574258-85583125	.	.	85574258	85583125	0	1	8867	85574250	H2A119KUb1 targets
chr2	165225942	165227712	chr2:165225942-165227712	.	.	165225942	165227712	0	1	1770	165225941	H2A119KUb1 targets
chr8	46213309	46215493	chr8:46213309-46215493	.	.	46213309	46215493	0	1	2184	46213305	H2A119KUb1 targets
chr2	30783977	30787904	chr2:30783977-30787904	.	.	30783977	30787904	0	1	3927	30783974	H2A119KUb1 targets
chr2	93639514	93650454	chr2:93639514-93650454	.	.	93639514	93650454	0	1	10940	93639505	H2A119KUb1 targets
chr1	119416147	119425580	chr1:119416147-119425580	.	.	119416147	119425580	0	1	9433	119416146	H2A119KUb1 targets
chr11	117401946	117410563	chr11:117401946-117410563	.	.	117401946	117410563	0	1	8617	117401945	H2A119KUb1 targets
chr8	121075795	121078224	chr8:121075795-121078224	.	.	121075795	121078224	0	1	2429	121075794	H2A119KUb1 targets
chr10	80347305	80358326	chr10:80347305-80358326	.	.	80347305	80358326	0	1	11021	80347297	H2A119KUb1 targets
chr5	33718197	33728264	chr5:33718197-33728264	.	.	33718197	33728264	0	1	10067	33718194	H2A119KUb1 targets
chr6	97047133	97053056	chr6:97047133-97053056	.	.	97047133	97053056	0	1	5923	97047124	H2A119KUb1 targets
chr7	139579048	139579617	chr7:139579048-139579617	.	.	139579048	139579617	0	1	569	139579047	H2A119KUb1 targets
chr11	3159438	3159873	chr11:3159438-3159873	.	.	3159438	3159873	0	1	435	3159435	H2A119KUb1 targets
chr11	97569354	97574784	chr11:97569354-97574784	.	.	97569354	97574784	0	1	5430	97569345	H2A119KUb1 targets
chr11	88105530	88118736	chr11:88105530-88118736	.	.	88105530	88118736	0	1	13206	88105522	H2A119KUb1 targets
chr10	59980441	59982902	chr10:59980441-59982902	.	.	59980441	59982902	0	1	2461	59980436	H2A119KUb1 targets
chr2	31240746	31251473	chr2:31240746-31251473	.	.	31240746	31251473	0	1	10727	31240743	H2A119KUb1 targets
chr6	125355145	125359472	chr6:125355145-125359472	.	.	125355145	125359472	0	1	4327	125355144	H2A119KUb1 targets
chr15	99092364	99093432	chr15:99092364-99093432	.	.	99092364	99093432	0	1	1068	99092355	H2A119KUb1 targets
chr2	38339425	38343010	chr2:38339425-38343010	.	.	38339425	38343010	0	1	3585	38339422	H2A119KUb1 targets
chr9	110733210	110735359	chr9:110733210-110735359	.	.	110733210	110735359	0	1	2149	110733209	H2A119KUb1 targets
chr4	152289788	152293966	chr4:152289788-152293966	.	.	152289788	152293966	0	1	4178	152289787	H2A119KUb1 targets
chr11	119937669	119942093	chr11:119937669-119942093	.	.	119937669	119942093	0	1	4424	119937668	H2A119KUb1 targets
chr12	111404454	111413313	chr12:111404454-111413313	.	.	111404454	111413313	0	1	8859	111404453	H2A119KUb1 targets
chr11	94469203	94479198	chr11:94469203-94479198	.	.	94469203	94479198	0	1	9995	94469194	H2A119KUb1 targets
chr11	120712771	120717689	chr11:120712771-120717689	.	.	120712771	120717689	0	1	4918	120712770	H2A119KUb1 targets
chr3	127634486	127635396	chr3:127634486-127635396	.	.	127634486	127635396	0	1	910	127634485	H2A119KUb1 targets
chr19	59450643	59464343	chr19:59450643-59464343	.	.	59450643	59464343	0	1	13700	59450638	H2A119KUb1 targets
chr11	120725096	120727133	chr11:120725096-120727133	.	.	120725096	120727133	0	1	2037	120725095	H2A119KUb1 targets
chr8	105267381	105273031	chr8:105267381-105273031	.	.	105267381	105273031	0	1	5650	105267380	H2A119KUb1 targets
chr2	180096825	180106211	chr2:180096825-180106211	.	.	180096825	180106211	0	1	9386	180096824	H2A119KUb1 targets
chr14	67228831	67234304	chr14:67228831-67234304	.	.	67228831	67234304	0	1	5473	67228825	H2A119KUb1 targets
chr1	74889525	74894752	chr1:74889525-74894752	.	.	74889525	74894752	0	1	5227	74889518	H2A119KUb1 targets
chr11	85880766	85882047	chr11:85880766-85882047	.	.	85880766	85882047	0	1	1281	85880758	H2A119KUb1 targets
chr8	71687921	71695687	chr8:71687921-71695687	.	.	71687921	71695687	0	1	7766	71687914	H2A119KUb1 targets
chr4	115934250	115939546	chr4:115934250-115939546	.	.	115934250	115939546	0	1	5296	115934249	H2A119KUb1 targets
chr9	110736043	110737202	chr9:110736043-110737202	.	.	110736043	110737202	0	1	1159	110736042	H2A119KUb1 targets
chr11	119160469	119161435	chr11:119160469-119161435	.	.	119160469	119161435	0	1	966	119160468	H2A119KUb1 targets
chr7	143461494	143467435	chr7:143461494-143467435	.	.	143461494	143467435	0	1	5941	143461493	H2A119KUb1 targets
chr11	118574138	118574891	chr11:118574138-118574891	.	.	118574138	118574891	0	1	753	118574137	H2A119KUb1 targets
chr11	59280898	59285971	chr11:59280898-59285971	.	.	59280898	59285971	0	1	5073	59280893	H2A119KUb1 targets
chr11	75198588	75199116	chr11:75198588-75199116	.	.	75198588	75199116	0	1	528	75198581	H2A119KUb1 targets
chr9	22128514	22131130	chr9:22128514-22131130	.	.	22128514	22131130	0	1	2616	22128512	H2A119KUb1 targets
chr5	119079456	119083166	chr5:119079456-119083166	.	.	119079456	119083166	0	1	3710	119079455	H2A119KUb1 targets
chr11	119540030	119544029	chr11:119540030-119544029	.	.	119540030	119544029	0	1	3999	119540029	H2A119KUb1 targets
chr11	95136636	95140125	chr11:95136636-95140125	.	.	95136636	95140125	0	1	3489	95136627	H2A119KUb1 targets
chr4	136102442	136106369	chr4:136102442-136106369	.	.	136102442	136106369	0	1	3927	136102441	H2A119KUb1 targets
chr6	83433604	83435548	chr6:83433604-83435548	.	.	83433604	83435548	0	1	1944	83433596	H2A119KUb1 targets
chr12	100989561	101002094	chr12:100989561-101002094	.	.	100989561	101002094	0	1	12533	100989560	H2A119KUb1 targets
chr12	108439958	108442897	chr12:108439958-108442897	.	.	108439958	108442897	0	1	2939	108439957	H2A119KUb1 targets
chr3	131109077	131109829	chr3:131109077-131109829	.	.	131109077	131109829	0	1	752	131109076	H2A119KUb1 targets
chr7	99320709	99324992	chr7:99320709-99324992	.	.	99320709	99324992	0	1	4283	99320700	H2A119KUb1 targets
chr4	136143711	136147752	chr4:136143711-136147752	.	.	136143711	136147752	0	1	4041	136143710	H2A119KUb1 targets
chr7	143455007	143461092	chr7:143455007-143461092	.	.	143455007	143461092	0	1	6085	143455006	H2A119KUb1 targets
chr2	167588566	167589800	chr2:167588566-167589800	.	.	167588566	167589800	0	1	1234	167588565	H2A119KUb1 targets
chr10	87489498	87490756	chr10:87489498-87490756	.	.	87489498	87490756	0	1	1258	87489490	H2A119KUb1 targets
chr15	76515337	76522141	chr15:76515337-76522141	.	.	76515337	76522141	0	1	6804	76515330	H2A119KUb1 targets
chr11	97531934	97538162	chr11:97531934-97538162	.	.	97531934	97538162	0	1	6228	97531925	H2A119KUb1 targets
chr19	6494436	6505442	chr19:6494436-6505442	.	.	6494436	6505442	0	1	11006	6494430	H2A119KUb1 targets
chr15	103167029	103177195	chr15:103167029-103177195	.	.	103167029	103177195	0	1	10166	103167028	H2A119KUb1 targets
chr1	88254449	88262791	chr1:88254449-88262791	.	.	88254449	88262791	0	1	8342	88254441	H2A119KUb1 targets
chr11	118070802	118076877	chr11:118070802-118076877	.	.	118070802	118076877	0	1	6075	118070801	H2A119KUb1 targets
chr4	65248883	65251411	chr4:65248883-65251411	.	.	65248883	65251411	0	1	2528	65248877	H2A119KUb1 targets
chr2	74663160	74665316	chr2:74663160-74665316	.	.	74663160	74665316	0	1	2156	74663153	H2A119KUb1 targets
chr11	116648778	116655305	chr11:116648778-116655305	.	.	116648778	116655305	0	1	6527	116648777	H2A119KUb1 targets
chr5	37813635	37820305	chr5:37813635-37820305	.	.	37813635	37820305	0	1	6670	37813632	H2A119KUb1 targets
chr8	46211294	46212722	chr8:46211294-46212722	.	.	46211294	46212722	0	1	1428	46211290	H2A119KUb1 targets
chr10	80499713	80504364	chr10:80499713-80504364	.	.	80499713	80504364	0	1	4651	80499705	H2A119KUb1 targets
chr7	130267572	130272958	chr7:130267572-130272958	.	.	130267572	130272958	0	1	5386	130267571	H2A119KUb1 targets
chr15	103009891	103017682	chr15:103009891-103017682	.	.	103009891	103017682	0	1	7791	103009890	H2A119KUb1 targets
chr4	115940276	115946266	chr4:115940276-115946266	.	.	115940276	115946266	0	1	5990	115940275	H2A119KUb1 targets
chr6	97044715	97046602	chr6:97044715-97046602	.	.	97044715	97046602	0	1	1887	97044706	H2A119KUb1 targets
chr15	79506367	79509403	chr15:79506367-79509403	.	.	79506367	79509403	0	1	3036	79506360	H2A119KUb1 targets
chr11	63932851	63941202	chr11:63932851-63941202	.	.	63932851	63941202	0	1	8351	63932845	H2A119KUb1 targets
chr10	81585715	81597383	chr10:81585715-81597383	.	.	81585715	81597383	0	1	11668	81585707	H2A119KUb1 targets
chr11	69409262	69413055	chr11:69409262-69413055	.	.	69409262	69413055	0	1	3793	69409256	H2A119KUb1 targets
chr6	52209331	52210185	chr6:52209331-52210185	.	.	52209331	52210185	0	1	854	52209326	H2A119KUb1 targets
chr5	139553923	139558449	chr5:139553923-139558449	.	.	139553923	139558449	0	1	4526	139553922	H2A119KUb1 targets
chr11	96355850	96356824	chr11:96355850-96356824	.	.	96355850	96356824	0	1	974	96355841	H2A119KUb1 targets
chr11	118501102	118517530	chr11:118501102-118517530	.	.	118501102	118517530	0	1	16428	118501101	H2A119KUb1 targets
chr17	6856492	6868516	chr17:6856492-6868516	.	.	6856492	6868516	0	1	12024	6856486	H2A119KUb1 targets
chr7	99533944	99543937	chr7:99533944-99543937	.	.	99533944	99543937	0	1	9993	99533935	H2A119KUb1 targets
chr2	74668460	74671207	chr2:74668460-74671207	.	.	74668460	74671207	0	1	2747	74668453	H2A119KUb1 targets
chr5	28465152	28469413	chr5:28465152-28469413	.	.	28465152	28469413	0	1	4261	28465150	H2A119KUb1 targets
chr4	136072549	136078275	chr4:136072549-136078275	.	.	136072549	136078275	0	1	5726	136072548	H2A119KUb1 targets
chr7	30522662	30530772	chr7:30522662-30530772	.	.	30522662	30530772	0	1	8110	30522659	H2A119KUb1 targets
chr19	55591350	55597645	chr19:55591350-55597645	.	.	55591350	55597645	0	1	6295	55591345	H2A119KUb1 targets
chr11	63126944	63136977	chr11:63126944-63136977	.	.	63126944	63136977	0	1	10033	63126938	H2A119KUb1 targets
chr12	27314597	27315198	chr12:27314597-27315198	.	.	27314597	27315198	0	1	601	27314595	H2A119KUb1 targets
chr11	88187976	88189285	chr11:88187976-88189285	.	.	88187976	88189285	0	1	1309	88187968	H2A119KUb1 targets
chr13	94876115	94878223	chr13:94876115-94878223	.	.	94876115	94878223	0	1	2108	94876106	H2A119KUb1 targets
chr11	69440992	69443006	chr11:69440992-69443006	.	.	69440992	69443006	0	1	2014	69440986	H2A119KUb1 targets
chr1	75484277	75487478	chr1:75484277-75487478	.	.	75484277	75487478	0	1	3201	75484270	H2A119KUb1 targets
chr18	82477461	82482946	chr18:82477461-82482946	.	.	82477461	82482946	0	1	5485	82477453	H2A119KUb1 targets
chr2	31878892	31890810	chr2:31878892-31890810	.	.	31878892	31890810	0	1	11918	31878889	H2A119KUb1 targets
chr9	61366724	61370310	chr9:61366724-61370310	.	.	61366724	61370310	0	1	3586	61366718	H2A119KUb1 targets
chr11	120301477	120307728	chr11:120301477-120307728	.	.	120301477	120307728	0	1	6251	120301476	H2A119KUb1 targets
chr4	136951794	136952489	chr4:136951794-136952489	.	.	136951794	136952489	0	1	695	136951793	H2A119KUb1 targets
chr17	27513418	27522691	chr17:27513418-27522691	.	.	27513418	27522691	0	1	9273	27513416	H2A119KUb1 targets
chr2	122358968	122363342	chr2:122358968-122363342	.	.	122358968	122363342	0	1	4374	122358967	H2A119KUb1 targets
chr5	123165525	123166767	chr5:123165525-123166767	.	.	123165525	123166767	0	1	1242	123165524	H2A119KUb1 targets
chr11	32843104	32849812	chr11:32843104-32849812	.	.	32843104	32849812	0	1	6708	32843101	H2A119KUb1 targets
chr1	120597255	120603113	chr1:120597255-120603113	.	.	120597255	120603113	0	1	5858	120597254	H2A119KUb1 targets
chr11	117884618	117885106	chr11:117884618-117885106	.	.	117884618	117885106	0	1	488	117884617	H2A119KUb1 targets
chr6	48496047	48499714	chr6:48496047-48499714	.	.	48496047	48499714	0	1	3667	48496043	H2A119KUb1 targets
chr2	71524704	71529442	chr2:71524704-71529442	.	.	71524704	71529442	0	1	4738	71524697	H2A119KUb1 targets
chr2	122345588	122348403	chr2:122345588-122348403	.	.	122345588	122348403	0	1	2815	122345587	H2A119KUb1 targets
chr1	87150226	87158906	chr1:87150226-87158906	.	.	87150226	87158906	0	1	8680	87150218	H2A119KUb1 targets
chr2	105127119	105135622	chr2:105127119-105135622	.	.	105127119	105135622	0	1	8503	105127118	H2A119KUb1 targets
chr14	70549825	70558560	chr14:70549825-70558560	.	.	70549825	70558560	0	1	8735	70549818	H2A119KUb1 targets
chr9	102255614	102262730	chr9:102255614-102262730	.	.	102255614	102262730	0	1	7116	102255613	H2A119KUb1 targets
chr10	87491419	87495516	chr10:87491419-87495516	.	.	87491419	87495516	0	1	4097	87491411	H2A119KUb1 targets
chr8	84782091	84782960	chr8:84782091-84782960	.	.	84782091	84782960	0	1	869	84782083	H2A119KUb1 targets
chr11	82384845	82393138	chr11:82384845-82393138	.	.	82384845	82393138	0	1	8293	82384837	H2A119KUb1 targets
chr11	77508275	77510852	chr11:77508275-77510852	.	.	77508275	77510852	0	1	2577	77508268	H2A119KUb1 targets
chr2	74743340	74744655	chr2:74743340-74744655	.	.	74743340	74744655	0	1	1315	74743333	H2A119KUb1 targets
chr18	80705603	80717207	chr18:80705603-80717207	.	.	80705603	80717207	0	1	11604	80705595	H2A119KUb1 targets
chr19	5555163	5564755	chr19:5555163-5564755	.	.	5555163	5564755	0	1	9592	5555158	H2A119KUb1 targets
chr15	98796717	98799036	chr15:98796717-98799036	.	.	98796717	98799036	0	1	2319	98796708	H2A119KUb1 targets
chr6	4737300	4743144	chr6:4737300-4743144	.	.	4737300	4743144	0	1	5844	4737296	H2A119KUb1 targets
chr11	75792273	75801887	chr11:75792273-75801887	.	.	75792273	75801887	0	1	9614	75792266	H2A119KUb1 targets
chr12	113146542	113147896	chr12:113146542-113147896	.	.	113146542	113147896	0	1	1354	113146541	H2A119KUb1 targets
chr11	63525134	63529496	chr11:63525134-63529496	.	.	63525134	63529496	0	1	4362	63525128	H2A119KUb1 targets
chr6	52258290	52260193	chr6:52258290-52260193	.	.	52258290	52260193	0	1	1903	52258285	H2A119KUb1 targets
chr2	165220299	165225371	chr2:165220299-165225371	.	.	165220299	165225371	0	1	5072	165220298	H2A119KUb1 targets
chr8	84776621	84780493	chr8:84776621-84780493	.	.	84776621	84780493	0	1	3872	84776613	H2A119KUb1 targets
chr11	102441963	102443178	chr11:102441963-102443178	.	.	102441963	102443178	0	1	1215	102441962	H2A119KUb1 targets
chr2	74694947	74701532	chr2:74694947-74701532	.	.	74694947	74701532	0	1	6585	74694940	H2A119KUb1 targets
chr15	74516602	74521806	chr15:74516602-74521806	.	.	74516602	74521806	0	1	5204	74516595	H2A119KUb1 targets
chr1	75445112	75455064	chr1:75445112-75455064	.	.	75445112	75455064	0	1	9952	75445105	H2A119KUb1 targets
chr8	91798129	91801888	chr8:91798129-91801888	.	.	91798129	91801888	0	1	3759	91798120	H2A119KUb1 targets
chr17	37069129	37070848	chr17:37069129-37070848	.	.	37069129	37070848	0	1	1719	37069126	H2A119KUb1 targets
chr16	91225356	91234537	chr16:91225356-91234537	.	.	91225356	91234537	0	1	9181	91225347	H2A119KUb1 targets
chr11	95823696	95826615	chr11:95823696-95826615	.	.	95823696	95826615	0	1	2919	95823687	H2A119KUb1 targets
chr15	75995402	75999840	chr15:75995402-75999840	.	.	75995402	75999840	0	1	4438	75995395	H2A119KUb1 targets
chr19	45139977	45149121	chr19:45139977-45149121	.	.	45139977	45149121	0	1	9144	45139973	H2A119KUb1 targets
chr12	112188381	112202422	chr12:112188381-112202422	.	.	112188381	112202422	0	1	14041	112188380	H2A119KUb1 targets
chr18	84763177	84769303	chr18:84763177-84769303	.	.	84763177	84769303	0	1	6126	84763169	H2A119KUb1 targets
chr9	74856671	74861584	chr9:74856671-74861584	.	.	74856671	74861584	0	1	4913	74856664	H2A119KUb1 targets
chr16	78260377	78269434	chr16:78260377-78269434	.	.	78260377	78269434	0	1	9057	78260370	H2A119KUb1 targets
chr18	84770041	84773307	chr18:84770041-84773307	.	.	84770041	84773307	0	1	3266	84770033	H2A119KUb1 targets
chr10	78394427	78399292	chr10:78394427-78399292	.	.	78394427	78399292	0	1	4865	78394420	H2A119KUb1 targets
chr11	95119868	95124811	chr11:95119868-95124811	.	.	95119868	95124811	0	1	4943	95119859	H2A119KUb1 targets
chr2	9880233	9889151	chr2:9880233-9889151	.	.	9880233	9889151	0	1	8918	9880224	H2A119KUb1 targets
chr11	94488378	94490223	chr11:94488378-94490223	.	.	94488378	94490223	0	1	1845	94488369	H2A119KUb1 targets
chr9	69761747	69766928	chr9:69761747-69766928	.	.	69761747	69766928	0	1	5181	69761741	H2A119KUb1 targets
chr8	91802476	91808985	chr8:91802476-91808985	.	.	91802476	91808985	0	1	6509	91802467	H2A119KUb1 targets
chr2	146215974	146224431	chr2:146215974-146224431	.	.	146215974	146224431	0	1	8457	146215973	H2A119KUb1 targets
chr11	119553553	119556850	chr11:119553553-119556850	.	.	119553553	119556850	0	1	3297	119553552	H2A119KUb1 targets
chr6	88187152	88189583	chr6:88187152-88189583	.	.	88187152	88189583	0	1	2431	88187144	H2A119KUb1 targets
chr11	119121108	119130889	chr11:119121108-119130889	.	.	119121108	119130889	0	1	9781	119121107	H2A119KUb1 targets
chr11	76669683	76674685	chr11:76669683-76674685	.	.	76669683	76674685	0	1	5002	76669676	H2A119KUb1 targets
chr11	107791839	107800110	chr11:107791839-107800110	.	.	107791839	107800110	0	1	8271	107791838	H2A119KUb1 targets
chr2	30720186	30728553	chr2:30720186-30728553	.	.	30720186	30728553	0	1	8367	30720183	H2A119KUb1 targets
chr1	74880985	74887920	chr1:74880985-74887920	.	.	74880985	74887920	0	1	6935	74880978	H2A119KUb1 targets
chr10	78384695	78386232	chr10:78384695-78386232	.	.	78384695	78386232	0	1	1537	78384688	H2A119KUb1 targets
chr2	180505451	180506959	chr2:180505451-180506959	.	.	180505451	180506959	0	1	1508	180505450	H2A119KUb1 targets
chr6	127146040	127147347	chr6:127146040-127147347	.	.	127146040	127147347	0	1	1307	127146039	H2A119KUb1 targets
chr9	88338421	88342950	chr9:88338421-88342950	.	.	88338421	88342950	0	1	4529	88338413	H2A119KUb1 targets
chr11	119142647	119146733	chr11:119142647-119146733	.	.	119142647	119146733	0	1	4086	119142646	H2A119KUb1 targets
chr5	106456698	106458208	chr5:106456698-106458208	.	.	106456698	106458208	0	1	1510	106456697	H2A119KUb1 targets
chr11	116232688	116238958	chr11:116232688-116238958	.	.	116232688	116238958	0	1	6270	116232687	H2A119KUb1 targets
chr8	84793581	84794877	chr8:84793581-84794877	.	.	84793581	84794877	0	1	1296	84793573	H2A119KUb1 targets
chr11	60192360	60194405	chr11:60192360-60194405	.	.	60192360	60194405	0	1	2045	60192354	H2A119KUb1 targets
chr1	120603540	120607129	chr1:120603540-120607129	.	.	120603540	120607129	0	1	3589	120603539	H2A119KUb1 targets
chr11	95125471	95127311	chr11:95125471-95127311	.	.	95125471	95127311	0	1	1840	95125462	H2A119KUb1 targets
chr7	99325688	99332004	chr7:99325688-99332004	.	.	99325688	99332004	0	1	6316	99325679	H2A119KUb1 targets
chr12	56687941	56695429	chr12:56687941-56695429	.	.	56687941	56695429	0	1	7488	56687936	H2A119KUb1 targets
chr11	95071316	95073203	chr11:95071316-95073203	.	.	95071316	95073203	0	1	1887	95071307	H2A119KUb1 targets
chr6	23251577	23252328	chr6:23251577-23252328	.	.	23251577	23252328	0	1	751	23251575	H2A119KUb1 targets
chr14	21982210	21987499	chr14:21982210-21987499	.	.	21982210	21987499	0	1	5289	21982208	H2A119KUb1 targets
chr12	110274649	110278081	chr12:110274649-110278081	.	.	110274649	110278081	0	1	3432	110274648	H2A119KUb1 targets
chr4	44709082	44710397	chr4:44709082-44710397	.	.	44709082	44710397	0	1	1315	44709078	H2A119KUb1 targets
chr8	92361456	92368548	chr8:92361456-92368548	.	.	92361456	92368548	0	1	7092	92361447	H2A119KUb1 targets
chr4	136108021	136113152	chr4:136108021-136113152	.	.	136108021	136113152	0	1	5131	136108020	H2A119KUb1 targets
chr11	117927039	117933151	chr11:117927039-117933151	.	.	117927039	117933151	0	1	6112	117927038	H2A119KUb1 targets
chr12	27315965	27318004	chr12:27315965-27318004	.	.	27315965	27318004	0	1	2039	27315963	H2A119KUb1 targets
chr11	112969279	112970079	chr11:112969279-112970079	.	.	112969279	112970079	0	1	800	112969278	H2A119KUb1 targets
chr7	73388099	73394245	chr7:73388099-73394245	.	.	73388099	73394245	0	1	6146	73388092	H2A119KUb1 targets
chr11	76663539	76668281	chr11:76663539-76668281	.	.	76663539	76668281	0	1	4742	76663532	H2A119KUb1 targets
chr13	54949523	54955764	chr13:54949523-54955764	.	.	54949523	54955764	0	1	6241	54949518	H2A119KUb1 targets
chr11	20459911	20461400	chr11:20459911-20461400	.	.	20459911	20461400	0	1	1489	20459909	H2A119KUb1 targets
chr2	74665955	74667917	chr2:74665955-74667917	.	.	74665955	74667917	0	1	1962	74665948	H2A119KUb1 targets
chr11	88186168	88187257	chr11:88186168-88187257	.	.	88186168	88187257	0	1	1089	88186160	H2A119KUb1 targets
chr11	84532819	84535889	chr11:84532819-84535889	.	.	84532819	84535889	0	1	3070	84532811	H2A119KUb1 targets
chr11	95218506	95219817	chr11:95218506-95219817	.	.	95218506	95219817	0	1	1311	95218497	H2A119KUb1 targets
chr2	33591533	33599821	chr2:33591533-33599821	.	.	33591533	33599821	0	1	8288	33591530	H2A119KUb1 targets
chr6	83707834	83710740	chr6:83707834-83710740	.	.	83707834	83710740	0	1	2906	83707826	H2A119KUb1 targets
chr13	54789661	54792156	chr13:54789661-54792156	.	.	54789661	54792156	0	1	2495	54789656	H2A119KUb1 targets
chr8	105276806	105280443	chr8:105276806-105280443	.	.	105276806	105280443	0	1	3637	105276805	H2A119KUb1 targets
chr17	56470578	56478745	chr17:56470578-56478745	.	.	56470578	56478745	0	1	8167	56470573	H2A119KUb1 targets
chr6	119320235	119321190	chr6:119320235-119321190	.	.	119320235	119321190	0	1	955	119320234	H2A119KUb1 targets
chr11	116529960	116537330	chr11:116529960-116537330	.	.	116529960	116537330	0	1	7370	116529959	H2A119KUb1 targets
chr6	88207140	88210299	chr6:88207140-88210299	.	.	88207140	88210299	0	1	3159	88207132	H2A119KUb1 targets
chr17	23737428	23746105	chr17:23737428-23746105	.	.	23737428	23746105	0	1	8677	23737426	H2A119KUb1 targets
chr4	109983387	109988005	chr4:109983387-109988005	.	.	109983387	109988005	0	1	4618	109983386	H2A119KUb1 targets
chr11	97134521	97142352	chr11:97134521-97142352	.	.	97134521	97142352	0	1	7831	97134512	H2A119KUb1 targets
chr15	76185164	76186683	chr15:76185164-76186683	.	.	76185164	76186683	0	1	1519	76185157	H2A119KUb1 targets
chr2	147179201	147183101	chr2:147179201-147183101	.	.	147179201	147183101	0	1	3900	147179200	H2A119KUb1 targets
chr13	51902908	51909964	chr13:51902908-51909964	.	.	51902908	51909964	0	1	7056	51902903	H2A119KUb1 targets
chr19	46319626	46321210	chr19:46319626-46321210	.	.	46319626	46321210	0	1	1584	46319622	H2A119KUb1 targets
chr11	95091841	95093387	chr11:95091841-95093387	.	.	95091841	95093387	0	1	1546	95091832	H2A119KUb1 targets
chr1	88249678	88250771	chr1:88249678-88250771	.	.	88249678	88250771	0	1	1093	88249670	H2A119KUb1 targets
chr6	118190732	118201626	chr6:118190732-118201626	.	.	118190732	118201626	0	1	10894	118190731	H2A119KUb1 targets
chr17	27496927	27498552	chr17:27496927-27498552	.	.	27496927	27498552	0	1	1625	27496925	H2A119KUb1 targets
chr8	92356417	92360946	chr8:92356417-92360946	.	.	92356417	92360946	0	1	4529	92356408	H2A119KUb1 targets
chr6	114280949	114288252	chr6:114280949-114288252	.	.	114280949	114288252	0	1	7303	114280948	H2A119KUb1 targets
chr13	40741122	40746051	chr13:40741122-40746051	.	.	40741122	40746051	0	1	4929	40741118	H2A119KUb1 targets
chr15	84277099	84286235	chr15:84277099-84286235	.	.	84277099	84286235	0	1	9136	84277091	H2A119KUb1 targets
chr11	60172845	60181719	chr11:60172845-60181719	.	.	60172845	60181719	0	1	8874	60172839	H2A119KUb1 targets
chr4	115971275	115972495	chr4:115971275-115972495	.	.	115971275	115972495	0	1	1220	115971274	H2A119KUb1 targets
chr10	42589682	42595023	chr10:42589682-42595023	.	.	42589682	42595023	0	1	5341	42589678	H2A119KUb1 targets
chr2	168207788	168218936	chr2:168207788-168218936	.	.	168207788	168218936	0	1	11148	168207787	H2A119KUb1 targets
chr18	82475258	82476965	chr18:82475258-82476965	.	.	82475258	82476965	0	1	1707	82475250	H2A119KUb1 targets
chrX	12074271	12080435	chrX:12074271-12080435	.	.	12074271	12080435	0	1	6164	12074270	H2A119KUb1 targets
chr9	102263432	102269446	chr9:102263432-102269446	.	.	102263432	102269446	0	1	6014	102263431	H2A119KUb1 targets
chrX	51680817	51684638	chrX:51680817-51684638	.	.	51680817	51684638	0	1	3821	51680812	H2A119KUb1 targets
chr8	120531109	120532321	chr8:120531109-120532321	.	.	120531109	120532321	0	1	1212	120531108	H2A119KUb1 targets
chr11	59303222	59312773	chr11:59303222-59312773	.	.	59303222	59312773	0	1	9551	59303217	H2A119KUb1 targets
chr11	120298700	120300298	chr11:120298700-120300298	.	.	120298700	120300298	0	1	1598	120298699	H2A119KUb1 targets
chr5	142125171	142129748	chr5:142125171-142129748	.	.	142125171	142129748	0	1	4577	142125170	H2A119KUb1 targets
chr11	103780224	103783562	chr11:103780224-103783562	.	.	103780224	103783562	0	1	3338	103780223	H2A119KUb1 targets
chr7	25004835	25016064	chr7:25004835-25016064	.	.	25004835	25016064	0	1	11229	25004833	H2A119KUb1 targets
chr15	103007996	103008626	chr15:103007996-103008626	.	.	103007996	103008626	0	1	630	103007995	H2A119KUb1 targets
chr6	52204792	52208444	chr6:52204792-52208444	.	.	52204792	52208444	0	1	3652	52204787	H2A119KUb1 targets
chr4	136949386	136951047	chr4:136949386-136951047	.	.	136949386	136951047	0	1	1661	136949385	H2A119KUb1 targets
chr11	68152183	68153131	chr11:68152183-68153131	.	.	68152183	68153131	0	1	948	68152177	H2A119KUb1 targets
chr4	133249165	133253688	chr4:133249165-133253688	.	.	133249165	133253688	0	1	4523	133249164	H2A119KUb1 targets
chrX	12128776	12135346	chrX:12128776-12135346	.	.	12128776	12135346	0	1	6570	12128775	H2A119KUb1 targets
chr5	124176113	124182880	chr5:124176113-124182880	.	.	124176113	124182880	0	1	6767	124176112	H2A119KUb1 targets
chr4	119493440	119502529	chr4:119493440-119502529	.	.	119493440	119502529	0	1	9089	119493439	H2A119KUb1 targets
chr11	118077842	118083979	chr11:118077842-118083979	.	.	118077842	118083979	0	1	6137	118077841	H2A119KUb1 targets
chr4	129750034	129756731	chr4:129750034-129756731	.	.	129750034	129756731	0	1	6697	129750033	H2A119KUb1 targets
chr9	14868072	14869116	chr9:14868072-14869116	.	.	14868072	14869116	0	1	1044	14868071	H2A119KUb1 targets
chr4	136099869	136101919	chr4:136099869-136101919	.	.	136099869	136101919	0	1	2050	136099868	H2A119KUb1 targets
chr2	153633148	153634953	chr2:153633148-153634953	.	.	153633148	153634953	0	1	1805	153633147	H2A119KUb1 targets
chr6	140603568	140605358	chr6:140603568-140605358	.	.	140603568	140605358	0	1	1790	140603567	H2A119KUb1 targets
chr13	54780004	54787877	chr13:54780004-54787877	.	.	54780004	54787877	0	1	7873	54779999	H2A119KUb1 targets
chr11	95229904	95230576	chr11:95229904-95230576	.	.	95229904	95230576	0	1	672	95229895	H2A119KUb1 targets
chr9	14880558	14883516	chr9:14880558-14883516	.	.	14880558	14883516	0	1	2958	14880557	H2A119KUb1 targets
chr1	155742408	155744081	chr1:155742408-155744081	.	.	155742408	155744081	0	1	1673	155742407	H2A119KUb1 targets
chr11	53457058	53459580	chr11:53457058-53459580	.	.	53457058	53459580	0	1	2522	53457053	H2A119KUb1 targets
chr13	40727778	40730922	chr13:40727778-40730922	.	.	40727778	40730922	0	1	3144	40727774	H2A119KUb1 targets
chr10	84851618	84854879	chr10:84851618-84854879	.	.	84851618	84854879	0	1	3261	84851610	H2A119KUb1 targets
chr1	74799224	74808222	chr1:74799224-74808222	.	.	74799224	74808222	0	1	8998	74799217	H2A119KUb1 targets
chr11	95196289	95203269	chr11:95196289-95203269	.	.	95196289	95203269	0	1	6980	95196280	H2A119KUb1 targets
chr11	120230048	120231457	chr11:120230048-120231457	.	.	120230048	120231457	0	1	1409	120230047	H2A119KUb1 targets
chr11	59129811	59141306	chr11:59129811-59141306	.	.	59129811	59141306	0	1	11495	59129806	H2A119KUb1 targets
chr4	125484931	125493585	chr4:125484931-125493585	.	.	125484931	125493585	0	1	8654	125484930	H2A119KUb1 targets
chr2	29249811	29256928	chr2:29249811-29256928	.	.	29249811	29256928	0	1	7117	29249809	H2A119KUb1 targets
chr4	130072306	130085694	chr4:130072306-130085694	.	.	130072306	130085694	0	1	13388	130072305	H2A119KUb1 targets
chr1	75482144	75483757	chr1:75482144-75483757	.	.	75482144	75483757	0	1	1613	75482137	H2A119KUb1 targets
chr11	97555702	97556876	chr11:97555702-97556876	.	.	97555702	97556876	0	1	1174	97555693	H2A119KUb1 targets
chr10	127513168	127519533	chr10:127513168-127519533	.	.	127513168	127519533	0	1	6365	127513167	H2A119KUb1 targets
chr10	80832852	80839026	chr10:80832852-80839026	.	.	80832852	80839026	0	1	6174	80832844	H2A119KUb1 targets
chr11	118905035	118913269	chr11:118905035-118913269	.	.	118905035	118913269	0	1	8234	118905034	H2A119KUb1 targets
chr4	136148398	136149468	chr4:136148398-136149468	.	.	136148398	136149468	0	1	1070	136148397	H2A119KUb1 targets
chr7	79541169	79547807	chr7:79541169-79547807	.	.	79541169	79547807	0	1	6638	79541162	H2A119KUb1 targets
chr5	119067911	119070218	chr5:119067911-119070218	.	.	119067911	119070218	0	1	2307	119067910	H2A119KUb1 targets
chr15	102988474	102993245	chr15:102988474-102993245	.	.	102988474	102993245	0	1	4771	102988473	H2A119KUb1 targets
chr12	110278694	110281971	chr12:110278694-110281971	.	.	110278694	110281971	0	1	3277	110278693	H2A119KUb1 targets
chr11	94941352	94944992	chr11:94941352-94944992	.	.	94941352	94944992	0	1	3640	94941343	H2A119KUb1 targets
chr11	112787739	112790639	chr11:112787739-112790639	.	.	112787739	112790639	0	1	2900	112787738	H2A119KUb1 targets
chr2	37787010	37796907	chr2:37787010-37796907	.	.	37787010	37796907	0	1	9897	37787007	H2A119KUb1 targets
chr19	46322169	46325017	chr19:46322169-46325017	.	.	46322169	46325017	0	1	2848	46322165	H2A119KUb1 targets
chr10	81584338	81584849	chr10:81584338-81584849	.	.	81584338	81584849	0	1	511	81584330	H2A119KUb1 targets
chr11	116527615	116529572	chr11:116527615-116529572	.	.	116527615	116529572	0	1	1957	116527614	H2A119KUb1 targets
chr18	37747534	37749829	chr18:37747534-37749829	.	.	37747534	37749829	0	1	2295	37747531	H2A119KUb1 targets
chr1	184722253	184732311	chr1:184722253-184732311	.	.	184722253	184732311	0	1	10058	184722252	H2A119KUb1 targets
chr11	117885764	117887090	chr11:117885764-117887090	.	.	117885764	117887090	0	1	1326	117885763	H2A119KUb1 targets
chr4	129744705	129747968	chr4:129744705-129747968	.	.	129744705	129747968	0	1	3263	129744704	H2A119KUb1 targets
chr7	144559109	144567865	chr7:144559109-144567865	.	.	144559109	144567865	0	1	8756	144559108	H2A119KUb1 targets
chr16	18592729	18593892	chr16:18592729-18593892	.	.	18592729	18593892	0	1	1163	18592728	H2A119KUb1 targets
chr1	119345310	119352430	chr1:119345310-119352430	.	.	119345310	119352430	0	1	7120	119345309	H2A119KUb1 targets
chr10	62128816	62137067	chr10:62128816-62137067	.	.	62128816	62137067	0	1	8251	62128810	H2A119KUb1 targets
chr9	74855538	74856019	chr9:74855538-74856019	.	.	74855538	74856019	0	1	481	74855531	H2A119KUb1 targets
chr5	147185255	147193410	chr5:147185255-147193410	.	.	147185255	147193410	0	1	8155	147185254	H2A119KUb1 targets
chr4	114898543	114908525	chr4:114898543-114908525	.	.	114898543	114908525	0	1	9982	114898542	H2A119KUb1 targets
chr19	5565337	5567270	chr19:5565337-5567270	.	.	5565337	5567270	0	1	1933	5565332	H2A119KUb1 targets
chr11	119936520	119937254	chr11:119936520-119937254	.	.	119936520	119937254	0	1	734	119936519	H2A119KUb1 targets
chr9	61370768	61371973	chr9:61370768-61371973	.	.	61370768	61371973	0	1	1205	61370762	H2A119KUb1 targets
chr7	73595607	73604517	chr7:73595607-73604517	.	.	73595607	73604517	0	1	8910	73595600	H2A119KUb1 targets
chr5	28172423	28172897	chr5:28172423-28172897	.	.	28172423	28172897	0	1	474	28172421	H2A119KUb1 targets
chr6	48480211	48487861	chr6:48480211-48487861	.	.	48480211	48487861	0	1	7650	48480207	H2A119KUb1 targets
chr9	61363892	61365104	chr9:61363892-61365104	.	.	61363892	61365104	0	1	1212	61363886	H2A119KUb1 targets
chr4	139815537	139818003	chr4:139815537-139818003	.	.	139815537	139818003	0	1	2466	139815536	H2A119KUb1 targets
chr8	71521968	71528983	chr8:71521968-71528983	.	.	71521968	71528983	0	1	7015	71521961	H2A119KUb1 targets
chr11	72955080	72957792	chr11:72955080-72957792	.	.	72955080	72957792	0	1	2712	72955073	H2A119KUb1 targets
chr9	121981813	121995758	chr9:121981813-121995758	.	.	121981813	121995758	0	1	13945	121981812	H2A119KUb1 targets
chr12	56695902	56699025	chr12:56695902-56699025	.	.	56695902	56699025	0	1	3123	56695897	H2A119KUb1 targets
chr11	75789524	75790552	chr11:75789524-75790552	.	.	75789524	75790552	0	1	1028	75789517	H2A119KUb1 targets
chr13	53459858	53466688	chr13:53459858-53466688	.	.	53459858	53466688	0	1	6830	53459853	H2A119KUb1 targets
chr11	5893849	5895342	chr11:5893849-5895342	.	.	5893849	5895342	0	1	1493	5893844	H2A119KUb1 targets
chr2	74745370	74749049	chr2:74745370-74749049	.	.	74745370	74749049	0	1	3679	74745363	H2A119KUb1 targets
chr4	136097982	136098755	chr4:136097982-136098755	.	.	136097982	136098755	0	1	773	136097981	H2A119KUb1 targets
chr2	165108492	165118304	chr2:165108492-165118304	.	.	165108492	165118304	0	1	9812	165108491	H2A119KUb1 targets
chr8	71520188	71521558	chr8:71520188-71521558	.	.	71520188	71521558	0	1	1370	71520181	H2A119KUb1 targets
chr4	137009386	137020760	chr4:137009386-137020760	.	.	137009386	137020760	0	1	11374	137009385	H2A119KUb1 targets
chr11	120308459	120309283	chr11:120308459-120309283	.	.	120308459	120309283	0	1	824	120308458	H2A119KUb1 targets
chr14	67238002	67240835	chr14:67238002-67240835	.	.	67238002	67240835	0	1	2833	67237996	H2A119KUb1 targets
chr9	58110017	58118823	chr9:58110017-58118823	.	.	58110017	58118823	0	1	8806	58110012	H2A119KUb1 targets
chr6	83436995	83441041	chr6:83436995-83441041	.	.	83436995	83441041	0	1	4046	83436987	H2A119KUb1 targets
chr7	34813087	34820394	chr7:34813087-34820394	.	.	34813087	34820394	0	1	7307	34813084	H2A119KUb1 targets
chr3	137547742	137549799	chr3:137547742-137549799	.	.	137547742	137549799	0	1	2057	137547741	H2A119KUb1 targets
chr11	95228379	95228884	chr11:95228379-95228884	.	.	95228379	95228884	0	1	505	95228370	H2A119KUb1 targets
chr17	15368945	15371087	chr17:15368945-15371087	.	.	15368945	15371087	0	1	2142	15368944	H2A119KUb1 targets
chr11	90386592	90390948	chr11:90386592-90390948	.	.	90386592	90390948	0	1	4356	90386583	H2A119KUb1 targets
chr5	33692823	33701531	chr5:33692823-33701531	.	.	33692823	33701531	0	1	8708	33692820	H2A119KUb1 targets
chr8	84783521	84791051	chr8:84783521-84791051	.	.	84783521	84791051	0	1	7530	84783513	H2A119KUb1 targets
chr1	155735374	155741954	chr1:155735374-155741954	.	.	155735374	155741954	0	1	6580	155735373	H2A119KUb1 targets
chr16	78270038	78272166	chr16:78270038-78272166	.	.	78270038	78272166	0	1	2128	78270031	H2A119KUb1 targets
chr11	102355471	102366732	chr11:102355471-102366732	.	.	102355471	102366732	0	1	11261	102355470	H2A119KUb1 targets
chr2	38704345	38715131	chr2:38704345-38715131	.	.	38704345	38715131	0	1	10786	38704342	H2A119KUb1 targets
chr6	117167144	117173881	chr6:117167144-117173881	.	.	117167144	117173881	0	1	6737	117167143	H2A119KUb1 targets
chr14	122474715	122479075	chr14:122474715-122479075	.	.	122474715	122479075	0	1	4360	122474714	H2A119KUb1 targets
chr2	148048967	148050375	chr2:148048967-148050375	.	.	148048967	148050375	0	1	1408	148048966	H2A119KUb1 targets
chr19	6844641	6845561	chr19:6844641-6845561	.	.	6844641	6845561	0	1	920	6844635	H2A119KUb1 targets
chr9	110723719	110732520	chr9:110723719-110732520	.	.	110723719	110732520	0	1	8801	110723718	H2A119KUb1 targets
chr13	72628983	72633239	chr13:72628983-72633239	.	.	72628983	72633239	0	1	4256	72628976	H2A119KUb1 targets
chr12	80523165	80524160	chr12:80523165-80524160	.	.	80523165	80524160	0	1	995	80523157	H2A119KUb1 targets
chr17	56468587	56470188	chr17:56468587-56470188	.	.	56468587	56470188	0	1	1601	56468582	H2A119KUb1 targets
chr2	22616456	22625884	chr2:22616456-22625884	.	.	22616456	22625884	0	1	9428	22616454	H2A119KUb1 targets
chr18	53463793	53470241	chr18:53463793-53470241	.	.	53463793	53470241	0	1	6448	53463788	H2A119KUb1 targets
chr11	57967849	57970292	chr11:57967849-57970292	.	.	57967849	57970292	0	1	2443	57967844	H2A119KUb1 targets
chr11	119943039	119946770	chr11:119943039-119946770	.	.	119943039	119946770	0	1	3731	119943038	H2A119KUb1 targets
chr7	70362371	70363872	chr7:70362371-70363872	.	.	70362371	70363872	0	1	1501	70362364	H2A119KUb1 targets
chr18	65935473	65941162	chr18:65935473-65941162	.	.	65935473	65941162	0	1	5689	65935467	H2A119KUb1 targets
chr11	100752048	100752872	chr11:100752048-100752872	.	.	100752048	100752872	0	1	824	100752047	H2A119KUb1 targets
chr2	74702811	74704653	chr2:74702811-74704653	.	.	74702811	74704653	0	1	1842	74702804	H2A119KUb1 targets
chr4	136092945	136096983	chr4:136092945-136096983	.	.	136092945	136096983	0	1	4038	136092944	H2A119KUb1 targets
chr11	119071807	119074889	chr11:119071807-119074889	.	.	119071807	119074889	0	1	3082	119071806	H2A119KUb1 targets
chr10	84762140	84762884	chr10:84762140-84762884	.	.	84762140	84762884	0	1	744	84762132	H2A119KUb1 targets
chr15	79512143	79513032	chr15:79512143-79513032	.	.	79512143	79513032	0	1	889	79512136	H2A119KUb1 targets
chr5	37240333	37249782	chr5:37240333-37249782	.	.	37240333	37249782	0	1	9449	37240330	H2A119KUb1 targets
chr6	124857578	124860261	chr6:124857578-124860261	.	.	124857578	124860261	0	1	2683	124857577	H2A119KUb1 targets
chr8	46215914	46220029	chr8:46215914-46220029	.	.	46215914	46220029	0	1	4115	46215910	H2A119KUb1 targets
chr2	29245793	29249297	chr2:29245793-29249297	.	.	29245793	29249297	0	1	3504	29245791	H2A119KUb1 targets
chr14	57554021	57554744	chr14:57554021-57554744	.	.	57554021	57554744	0	1	723	57554016	H2A119KUb1 targets
chr1	87160117	87160754	chr1:87160117-87160754	.	.	87160117	87160754	0	1	637	87160109	H2A119KUb1 targets
chr8	124791475	124799755	chr8:124791475-124799755	.	.	124791475	124799755	0	1	8280	124791474	H2A119KUb1 targets
chr12	56518372	56525639	chr12:56518372-56525639	.	.	56518372	56525639	0	1	7267	56518367	H2A119KUb1 targets
chr6	23249789	23251037	chr6:23249789-23251037	.	.	23249789	23251037	0	1	1248	23249787	H2A119KUb1 targets
chr5	111619622	111629217	chr5:111619622-111629217	.	.	111619622	111629217	0	1	9595	111619621	H2A119KUb1 targets
chr9	61372492	61375271	chr9:61372492-61375271	.	.	61372492	61375271	0	1	2779	61372486	H2A119KUb1 targets
chr11	94480430	94483718	chr11:94480430-94483718	.	.	94480430	94483718	0	1	3288	94480421	H2A119KUb1 targets
chr2	37785289	37786360	chr2:37785289-37786360	.	.	37785289	37786360	0	1	1071	37785286	H2A119KUb1 targets
chr6	115964856	115969698	chr6:115964856-115969698	.	.	115964856	115969698	0	1	4842	115964855	H2A119KUb1 targets
chr3	127625589	127634041	chr3:127625589-127634041	.	.	127625589	127634041	0	1	8452	127625588	H2A119KUb1 targets
chr16	18577932	18578860	chr16:18577932-18578860	.	.	18577932	18578860	0	1	928	18577931	H2A119KUb1 targets
chr6	117193849	117202166	chr6:117193849-117202166	.	.	117193849	117202166	0	1	8317	117193848	H2A119KUb1 targets
chr6	52176218	52180375	chr6:52176218-52180375	.	.	52176218	52180375	0	1	4157	52176213	H2A119KUb1 targets
chr8	120483364	120490694	chr8:120483364-120490694	.	.	120483364	120490694	0	1	7330	120483363	H2A119KUb1 targets
chr2	167550253	167551990	chr2:167550253-167551990	.	.	167550253	167551990	0	1	1737	167550252	H2A119KUb1 targets
chr11	102757541	102765958	chr11:102757541-102765958	.	.	102757541	102765958	0	1	8417	102757540	H2A119KUb1 targets
chr11	85903426	85905080	chr11:85903426-85905080	.	.	85903426	85905080	0	1	1654	85903418	H2A119KUb1 targets
chr2	146826397	146829723	chr2:146826397-146829723	.	.	146826397	146829723	0	1	3326	146826396	H2A119KUb1 targets
chr11	117882293	117883053	chr11:117882293-117883053	.	.	117882293	117883053	0	1	760	117882292	H2A119KUb1 targets
chr11	70216906	70220889	chr11:70216906-70220889	.	.	70216906	70220889	0	1	3983	70216899	H2A119KUb1 targets
chr12	80519213	80522648	chr12:80519213-80522648	.	.	80519213	80522648	0	1	3435	80519205	H2A119KUb1 targets
chr15	93519284	93524664	chr15:93519284-93524664	.	.	93519284	93524664	0	1	5380	93519275	H2A119KUb1 targets
chr11	95015325	95022473	chr11:95015325-95022473	.	.	95015325	95022473	0	1	7148	95015316	H2A119KUb1 targets
chr2	180889319	180896284	chr2:180889319-180896284	.	.	180889319	180896284	0	1	6965	180889318	H2A119KUb1 targets
chr11	75447958	75448399	chr11:75447958-75448399	.	.	75447958	75448399	0	1	441	75447951	H2A119KUb1 targets
chr7	35334182	35341878	chr7:35334182-35341878	.	.	35334182	35341878	0	1	7696	35334179	H2A119KUb1 targets
chr7	62446372	62446947	chr7:62446372-62446947	.	.	62446372	62446947	0	1	575	62446366	H2A119KUb1 targets
chr11	85844833	85847397	chr11:85844833-85847397	.	.	85844833	85847397	0	1	2564	85844825	H2A119KUb1 targets
chr7	131540222	131548917	chr7:131540222-131548917	.	.	131540222	131548917	0	1	8695	131540221	H2A119KUb1 targets
chr2	164941261	164945384	chr2:164941261-164945384	.	.	164941261	164945384	0	1	4123	164941260	H2A119KUb1 targets
chr11	102766908	102768006	chr11:102766908-102768006	.	.	102766908	102768006	0	1	1098	102766907	H2A119KUb1 targets
chr6	88232826	88236439	chr6:88232826-88236439	.	.	88232826	88236439	0	1	3613	88232818	H2A119KUb1 targets
chr14	79767272	79776012	chr14:79767272-79776012	.	.	79767272	79776012	0	1	8740	79767265	H2A119KUb1 targets
chr11	50598127	50598969	chr11:50598127-50598969	.	.	50598127	50598969	0	1	842	50598122	H2A119KUb1 targets
chr13	34243153	34248877	chr13:34243153-34248877	.	.	34243153	34248877	0	1	5724	34243150	H2A119KUb1 targets
chr3	53651751	53657049	chr3:53651751-53657049	.	.	53651751	53657049	0	1	5298	53651746	H2A119KUb1 targets
chr2	122294888	122302555	chr2:122294888-122302555	.	.	122294888	122302555	0	1	7667	122294887	H2A119KUb1 targets
chr11	83415893	83423328	chr11:83415893-83423328	.	.	83415893	83423328	0	1	7435	83415885	H2A119KUb1 targets
chr11	117393818	117399906	chr11:117393818-117399906	.	.	117393818	117399906	0	1	6088	117393817	H2A119KUb1 targets
chr6	64726694	64736757	chr6:64726694-64736757	.	.	64726694	64736757	0	1	10063	64726688	H2A119KUb1 targets
chr10	87484493	87489010	chr10:87484493-87489010	.	.	87484493	87489010	0	1	4517	87484485	H2A119KUb1 targets
chr7	139586846	139587806	chr7:139586846-139587806	.	.	139586846	139587806	0	1	960	139586845	H2A119KUb1 targets
chr11	61006629	61013555	chr11:61006629-61013555	.	.	61006629	61013555	0	1	6926	61006623	H2A119KUb1 targets
chr15	93525159	93525699	chr15:93525159-93525699	.	.	93525159	93525699	0	1	540	93525150	H2A119KUb1 targets
chr12	108315990	108323456	chr12:108315990-108323456	.	.	108315990	108323456	0	1	7466	108315989	H2A119KUb1 targets
chr11	115160457	115162787	chr11:115160457-115162787	.	.	115160457	115162787	0	1	2330	115160456	H2A119KUb1 targets
chr11	20461821	20463218	chr11:20461821-20463218	.	.	20461821	20463218	0	1	1397	20461819	H2A119KUb1 targets
chr17	28351294	28355015	chr17:28351294-28355015	.	.	28351294	28355015	0	1	3721	28351292	H2A119KUb1 targets
chr4	124654182	124657319	chr4:124654182-124657319	.	.	124654182	124657319	0	1	3137	124654181	H2A119KUb1 targets
chr7	143448711	143449229	chr7:143448711-143449229	.	.	143448711	143449229	0	1	518	143448710	H2A119KUb1 targets
chr6	115962793	115964370	chr6:115962793-115964370	.	.	115962793	115964370	0	1	1577	115962792	H2A119KUb1 targets
chr4	48044177	48054064	chr4:48044177-48054064	.	.	48044177	48054064	0	1	9887	48044173	H2A119KUb1 targets
chr15	98788473	98794321	chr15:98788473-98794321	.	.	98788473	98794321	0	1	5848	98788464	H2A119KUb1 targets
chr9	14870031	14871120	chr9:14870031-14871120	.	.	14870031	14871120	0	1	1089	14870030	H2A119KUb1 targets
chr2	165228888	165237042	chr2:165228888-165237042	.	.	165228888	165237042	0	1	8154	165228887	H2A119KUb1 targets
chr11	95024401	95028834	chr11:95024401-95028834	.	.	95024401	95028834	0	1	4433	95024392	H2A119KUb1 targets
chr17	29233574	29244062	chr17:29233574-29244062	.	.	29233574	29244062	0	1	10488	29233572	H2A119KUb1 targets
chr11	116658900	116664966	chr11:116658900-116664966	.	.	116658900	116664966	0	1	6066	116658899	H2A119KUb1 targets
chr13	112986082	112991969	chr13:112986082-112991969	.	.	112986082	112991969	0	1	5887	112986081	H2A119KUb1 targets
chr16	31885020	31894155	chr16:31885020-31894155	.	.	31885020	31894155	0	1	9135	31885017	H2A119KUb1 targets
chr11	119023247	119029812	chr11:119023247-119029812	.	.	119023247	119029812	0	1	6565	119023246	H2A119KUb1 targets
chr18	34553794	34556570	chr18:34553794-34556570	.	.	34553794	34556570	0	1	2776	34553791	H2A119KUb1 targets
chr2	180108368	180108958	chr2:180108368-180108958	.	.	180108368	180108958	0	1	590	180108367	H2A119KUb1 targets
chr10	80343456	80345536	chr10:80343456-80345536	.	.	80343456	80345536	0	1	2080	80343448	H2A119KUb1 targets
chr15	102959524	102960914	chr15:102959524-102960914	.	.	102959524	102960914	0	1	1390	102959523	H2A119KUb1 targets
chr4	136133651	136140088	chr4:136133651-136140088	.	.	136133651	136140088	0	1	6437	136133650	H2A119KUb1 targets
chr11	120233409	120239477	chr11:120233409-120239477	.	.	120233409	120239477	0	1	6068	120233408	H2A119KUb1 targets
chr9	48831604	48836067	chr9:48831604-48836067	.	.	48831604	48836067	0	1	4463	48831600	H2A119KUb1 targets
chr6	140605885	140608849	chr6:140605885-140608849	.	.	140605885	140608849	0	1	2964	140605884	H2A119KUb1 targets
chr9	71759732	71761273	chr9:71759732-71761273	.	.	71759732	71761273	0	1	1541	71759725	H2A119KUb1 targets
chr13	53469178	53478055	chr13:53469178-53478055	.	.	53469178	53478055	0	1	8877	53469173	H2A119KUb1 targets
chr11	44614946	44617123	chr11:44614946-44617123	.	.	44614946	44617123	0	1	2177	44614942	H2A119KUb1 targets
chr7	98843168	98844911	chr7:98843168-98844911	.	.	98843168	98844911	0	1	1743	98843159	H2A119KUb1 targets
chr6	88237161	88237800	chr6:88237161-88237800	.	.	88237161	88237800	0	1	639	88237153	H2A119KUb1 targets
chr19	43619440	43620771	chr19:43619440-43620771	.	.	43619440	43620771	0	1	1331	43619436	H2A119KUb1 targets
chr2	165211624	165219816	chr2:165211624-165219816	.	.	165211624	165219816	0	1	8192	165211623	H2A119KUb1 targets
chr2	180887861	180888903	chr2:180887861-180888903	.	.	180887861	180888903	0	1	1042	180887860	H2A119KUb1 targets
chr6	140601808	140603066	chr6:140601808-140603066	.	.	140601808	140603066	0	1	1258	140601807	H2A119KUb1 targets
chr3	87994036	87997733	chr3:87994036-87997733	.	.	87994036	87997733	0	1	3697	87994028	H2A119KUb1 targets
chr11	68405096	68408218	chr11:68405096-68408218	.	.	68405096	68408218	0	1	3122	68405090	H2A119KUb1 targets
chr2	91928222	91929550	chr2:91928222-91929550	.	.	91928222	91929550	0	1	1328	91928213	H2A119KUb1 targets
chr8	71374444	71381537	chr8:71374444-71381537	.	.	71374444	71381537	0	1	7093	71374437	H2A119KUb1 targets
chr12	9571089	9583682	chr12:9571089-9583682	.	.	9571089	9583682	0	1	12593	9571080	H2A119KUb1 targets
chr2	158608769	158617192	chr2:158608769-158617192	.	.	158608769	158617192	0	1	8423	158608768	H2A119KUb1 targets
chr11	95639107	95647971	chr11:95639107-95647971	.	.	95639107	95647971	0	1	8864	95639098	H2A119KUb1 targets
chr11	33117707	33125440	chr11:33117707-33125440	.	.	33117707	33125440	0	1	7733	33117704	H2A119KUb1 targets
chr6	124860877	124867797	chr6:124860877-124867797	.	.	124860877	124867797	0	1	6920	124860876	H2A119KUb1 targets
chr2	164945857	164950373	chr2:164945857-164950373	.	.	164945857	164950373	0	1	4516	164945856	H2A119KUb1 targets
chr1	119343792	119344567	chr1:119343792-119344567	.	.	119343792	119344567	0	1	775	119343791	H2A119KUb1 targets
chr5	119078092	119078918	chr5:119078092-119078918	.	.	119078092	119078918	0	1	826	119078091	H2A119KUb1 targets
chr15	84618245	84620128	chr15:84618245-84620128	.	.	84618245	84620128	0	1	1883	84618237	H2A119KUb1 targets
chr18	82472708	82474846	chr18:82472708-82474846	.	.	82472708	82474846	0	1	2138	82472700	H2A119KUb1 targets
chr9	122293024	122294328	chr9:122293024-122294328	.	.	122293024	122294328	0	1	1304	122293023	H2A119KUb1 targets
chr5	111416142	111416722	chr5:111416142-111416722	.	.	111416142	111416722	0	1	580	111416141	H2A119KUb1 targets
chr11	117001734	117002619	chr11:117001734-117002619	.	.	117001734	117002619	0	1	885	117001733	H2A119KUb1 targets
chr5	29479048	29481119	chr5:29479048-29481119	.	.	29479048	29481119	0	1	2071	29479046	H2A119KUb1 targets
chr5	33440810	33445341	chr5:33440810-33445341	.	.	33440810	33445341	0	1	4531	33440807	H2A119KUb1 targets
chr8	121116421	121121464	chr8:121116421-121121464	.	.	121116421	121121464	0	1	5043	121116420	H2A119KUb1 targets
chr11	53469116	53469831	chr11:53469116-53469831	.	.	53469116	53469831	0	1	715	53469111	H2A119KUb1 targets
chr7	24928632	24935413	chr7:24928632-24935413	.	.	24928632	24935413	0	1	6781	24928630	H2A119KUb1 targets
chr2	26504556	26507324	chr2:26504556-26507324	.	.	26504556	26507324	0	1	2768	26504554	H2A119KUb1 targets
chrX	12071673	12073567	chrX:12071673-12073567	.	.	12071673	12073567	0	1	1894	12071672	H2A119KUb1 targets
chr6	89377649	89385056	chr6:89377649-89385056	.	.	89377649	89385056	0	1	7407	89377641	H2A119KUb1 targets
chr11	84513803	84516937	chr11:84513803-84516937	.	.	84513803	84516937	0	1	3134	84513795	H2A119KUb1 targets
chr11	94484280	94487955	chr11:94484280-94487955	.	.	94484280	94487955	0	1	3675	94484271	H2A119KUb1 targets
chr5	140616117	140616834	chr5:140616117-140616834	.	.	140616117	140616834	0	1	717	140616116	H2A119KUb1 targets
chr2	127718150	127721323	chr2:127718150-127721323	.	.	127718150	127721323	0	1	3173	127718149	H2A119KUb1 targets
chr11	117875248	117878470	chr11:117875248-117878470	.	.	117875248	117878470	0	1	3222	117875247	H2A119KUb1 targets
chr11	5156297	5157396	chr11:5156297-5157396	.	.	5156297	5157396	0	1	1099	5156292	H2A119KUb1 targets
chr4	131919192	131925132	chr4:131919192-131925132	.	.	131919192	131925132	0	1	5940	131919191	H2A119KUb1 targets
chr6	122618620	122620005	chr6:122618620-122620005	.	.	122618620	122620005	0	1	1385	122618619	H2A119KUb1 targets
chrX	51685194	51687958	chrX:51685194-51687958	.	.	51685194	51687958	0	1	2764	51685189	H2A119KUb1 targets
chr8	90851804	90856041	chr8:90851804-90856041	.	.	90851804	90856041	0	1	4237	90851795	H2A119KUb1 targets
chr15	74534502	74535299	chr15:74534502-74535299	.	.	74534502	74535299	0	1	797	74534495	H2A119KUb1 targets
chr11	94491183	94501588	chr11:94491183-94501588	.	.	94491183	94501588	0	1	10405	94491174	H2A119KUb1 targets
chr11	119094265	119097392	chr11:119094265-119097392	.	.	119094265	119097392	0	1	3127	119094264	H2A119KUb1 targets
chr12	73044250	73046973	chr12:73044250-73046973	.	.	73044250	73046973	0	1	2723	73044243	H2A119KUb1 targets
chr14	122480583	122485904	chr14:122480583-122485904	.	.	122480583	122485904	0	1	5321	122480582	H2A119KUb1 targets
chr2	116067559	116069406	chr2:116067559-116069406	.	.	116067559	116069406	0	1	1847	116067558	H2A119KUb1 targets
chr7	45169935	45172003	chr7:45169935-45172003	.	.	45169935	45172003	0	1	2068	45169931	H2A119KUb1 targets
chr4	136953139	136960377	chr4:136953139-136960377	.	.	136953139	136960377	0	1	7238	136953138	H2A119KUb1 targets
chr11	99143245	99149221	chr11:99143245-99149221	.	.	99143245	99149221	0	1	5976	99143236	H2A119KUb1 targets
chr11	4944528	4950853	chr11:4944528-4950853	.	.	4944528	4950853	0	1	6325	4944524	H2A119KUb1 targets
chr6	23252907	23255888	chr6:23252907-23255888	.	.	23252907	23255888	0	1	2981	23252905	H2A119KUb1 targets
chr4	133241917	133248665	chr4:133241917-133248665	.	.	133241917	133248665	0	1	6748	133241916	H2A119KUb1 targets
chr4	99156545	99164826	chr4:99156545-99164826	.	.	99156545	99164826	0	1	8281	99156536	H2A119KUb1 targets
chr1	74788338	74795768	chr1:74788338-74795768	.	.	74788338	74795768	0	1	7430	74788331	H2A119KUb1 targets
chr11	53470389	53471513	chr11:53470389-53471513	.	.	53470389	53471513	0	1	1124	53470384	H2A119KUb1 targets
chr7	19091531	19093104	chr7:19091531-19093104	.	.	19091531	19093104	0	1	1573	19091530	H2A119KUb1 targets
chr11	95222061	95226705	chr11:95222061-95226705	.	.	95222061	95226705	0	1	4644	95222052	H2A119KUb1 targets
chr11	53466799	53468297	chr11:53466799-53468297	.	.	53466799	53468297	0	1	1498	53466794	H2A119KUb1 targets
chr11	115826289	115838784	chr11:115826289-115838784	.	.	115826289	115838784	0	1	12495	115826288	H2A119KUb1 targets
chr8	70371511	70380120	chr8:70371511-70380120	.	.	70371511	70380120	0	1	8609	70371504	H2A119KUb1 targets
chr6	108662808	108666348	chr6:108662808-108666348	.	.	108662808	108666348	0	1	3540	108662807	H2A119KUb1 targets
chr11	75190877	75197751	chr11:75190877-75197751	.	.	75190877	75197751	0	1	6874	75190870	H2A119KUb1 targets
chr11	103191693	103201996	chr11:103191693-103201996	.	.	103191693	103201996	0	1	10303	103191692	H2A119KUb1 targets
chr7	44349784	44350954	chr7:44349784-44350954	.	.	44349784	44350954	0	1	1170	44349780	H2A119KUb1 targets
chr5	28173291	28173941	chr5:28173291-28173941	.	.	28173291	28173941	0	1	650	28173289	H2A119KUb1 targets
chr9	63133858	63135869	chr9:63133858-63135869	.	.	63133858	63135869	0	1	2011	63133852	H2A119KUb1 targets
chr11	85916260	85919190	chr11:85916260-85919190	.	.	85916260	85919190	0	1	2930	85916252	H2A119KUb1 targets
chr19	5752585	5753837	chr19:5752585-5753837	.	.	5752585	5753837	0	1	1252	5752580	H2A119KUb1 targets
chr9	110751114	110752704	chr9:110751114-110752704	.	.	110751114	110752704	0	1	1590	110751113	H2A119KUb1 targets
chr12	111267760	111277557	chr12:111267760-111277557	.	.	111267760	111277557	0	1	9797	111267759	H2A119KUb1 targets
chr11	95591668	95600469	chr11:95591668-95600469	.	.	95591668	95600469	0	1	8801	95591659	H2A119KUb1 targets
chr4	130134780	130145361	chr4:130134780-130145361	.	.	130134780	130145361	0	1	10581	130134779	H2A119KUb1 targets
chr12	111452957	111454706	chr12:111452957-111454706	.	.	111452957	111454706	0	1	1749	111452956	H2A119KUb1 targets
chr2	127711566	127717720	chr2:127711566-127717720	.	.	127711566	127717720	0	1	6154	127711565	H2A119KUb1 targets
chr12	108326038	108331138	chr12:108326038-108331138	.	.	108326038	108331138	0	1	5100	108326037	H2A119KUb1 targets
chr4	154960972	154964101	chr4:154960972-154964101	.	.	154960972	154964101	0	1	3129	154960971	H2A119KUb1 targets
chr5	101665580	101669233	chr5:101665580-101669233	.	.	101665580	101669233	0	1	3653	101665579	H2A119KUb1 targets
chr2	36216287	36217827	chr2:36216287-36217827	.	.	36216287	36217827	0	1	1540	36216284	H2A119KUb1 targets
chr2	74705716	74706985	chr2:74705716-74706985	.	.	74705716	74706985	0	1	1269	74705709	H2A119KUb1 targets
chr5	111629803	111631426	chr5:111629803-111631426	.	.	111629803	111631426	0	1	1623	111629802	H2A119KUb1 targets
chr7	79533742	79539409	chr7:79533742-79539409	.	.	79533742	79539409	0	1	5667	79533735	H2A119KUb1 targets
chr15	76522787	76525305	chr15:76522787-76525305	.	.	76522787	76525305	0	1	2518	76522780	H2A119KUb1 targets
chr2	31839853	31847528	chr2:31839853-31847528	.	.	31839853	31847528	0	1	7675	31839850	H2A119KUb1 targets
chr5	29471167	29478563	chr5:29471167-29478563	.	.	29471167	29478563	0	1	7396	29471165	H2A119KUb1 targets
chr17	47914273	47916653	chr17:47914273-47916653	.	.	47914273	47916653	0	1	2380	47914269	H2A119KUb1 targets
chr9	48836586	48840237	chr9:48836586-48840237	.	.	48836586	48840237	0	1	3651	48836582	H2A119KUb1 targets
chr4	152152931	152153662	chr4:152152931-152153662	.	.	152152931	152153662	0	1	731	152152930	H2A119KUb1 targets
chr7	101294921	101301735	chr7:101294921-101301735	.	.	101294921	101301735	0	1	6814	101294920	H2A119KUb1 targets
chr11	118575436	118577595	chr11:118575436-118577595	.	.	118575436	118577595	0	1	2159	118575435	H2A119KUb1 targets
chr11	116526162	116527027	chr11:116526162-116527027	.	.	116526162	116527027	0	1	865	116526161	H2A119KUb1 targets
chr11	102769093	102773499	chr11:102769093-102773499	.	.	102769093	102773499	0	1	4406	102769092	H2A119KUb1 targets
chr11	120711449	120712351	chr11:120711449-120712351	.	.	120711449	120712351	0	1	902	120711448	H2A119KUb1 targets
chr11	68339451	68343378	chr11:68339451-68343378	.	.	68339451	68343378	0	1	3927	68339445	H2A119KUb1 targets
chr1	119388963	119392128	chr1:119388963-119392128	.	.	119388963	119392128	0	1	3165	119388962	H2A119KUb1 targets
chr10	80183551	80188025	chr10:80183551-80188025	.	.	80183551	80188025	0	1	4474	80183543	H2A119KUb1 targets
chr2	74733879	74742469	chr2:74733879-74742469	.	.	74733879	74742469	0	1	8590	74733872	H2A119KUb1 targets
chr11	118084688	118087420	chr11:118084688-118087420	.	.	118084688	118087420	0	1	2732	118084687	H2A119KUb1 targets
chr9	14872182	14878950	chr9:14872182-14878950	.	.	14872182	14878950	0	1	6768	14872181	H2A119KUb1 targets
chr2	164966014	164974925	chr2:164966014-164974925	.	.	164966014	164974925	0	1	8911	164966013	H2A119KUb1 targets
chr5	111413332	111415344	chr5:111413332-111415344	.	.	111413332	111415344	0	1	2012	111413331	H2A119KUb1 targets
chr15	76173987	76175612	chr15:76173987-76175612	.	.	76173987	76175612	0	1	1625	76173980	H2A119KUb1 targets
chr12	56295566	56303057	chr12:56295566-56303057	.	.	56295566	56303057	0	1	7491	56295561	H2A119KUb1 targets
chr6	88231166	88232154	chr6:88231166-88232154	.	.	88231166	88232154	0	1	988	88231158	H2A119KUb1 targets
chr4	124657835	124662324	chr4:124657835-124662324	.	.	124657835	124662324	0	1	4489	124657834	H2A119KUb1 targets
chr6	23245476	23249254	chr6:23245476-23249254	.	.	23245476	23249254	0	1	3778	23245474	H2A119KUb1 targets
chr11	33139443	33140829	chr11:33139443-33140829	.	.	33139443	33140829	0	1	1386	33139440	H2A119KUb1 targets
chr4	11384077	11394009	chr4:11384077-11394009	.	.	11384077	11394009	0	1	9932	11384076	H2A119KUb1 targets
chr10	76069116	76072642	chr10:76069116-76072642	.	.	76069116	76072642	0	1	3526	76069109	H2A119KUb1 targets
chr11	120310185	120310678	chr11:120310185-120310678	.	.	120310185	120310678	0	1	493	120310184	H2A119KUb1 targets
chr5	126747026	126748430	chr5:126747026-126748430	.	.	126747026	126748430	0	1	1404	126747025	H2A119KUb1 targets
chr6	120488288	120489240	chr6:120488288-120489240	.	.	120488288	120489240	0	1	952	120488287	H2A119KUb1 targets
chr12	112146569	112151596	chr12:112146569-112151596	.	.	112146569	112151596	0	1	5027	112146568	H2A119KUb1 targets
chr14	34889841	34895828	chr14:34889841-34895828	.	.	34889841	34895828	0	1	5987	34889838	H2A119KUb1 targets
chr1	119407701	119414536	chr1:119407701-119414536	.	.	119407701	119414536	0	1	6835	119407700	H2A119KUb1 targets
chr3	129206726	129210610	chr3:129206726-129210610	.	.	129206726	129210610	0	1	3884	129206725	H2A119KUb1 targets
chr11	118358720	118359948	chr11:118358720-118359948	.	.	118358720	118359948	0	1	1228	118358719	H2A119KUb1 targets
chr11	69554451	69564129	chr11:69554451-69564129	.	.	69554451	69564129	0	1	9678	69554445	H2A119KUb1 targets
chr1	88236707	88241522	chr1:88236707-88241522	.	.	88236707	88241522	0	1	4815	88236699	H2A119KUb1 targets
chr1	152933895	152940830	chr1:152933895-152940830	.	.	152933895	152940830	0	1	6935	152933894	H2A119KUb1 targets
chr12	110282459	110285349	chr12:110282459-110285349	.	.	110282459	110285349	0	1	2890	110282458	H2A119KUb1 targets
chr12	108309950	108312125	chr12:108309950-108312125	.	.	108309950	108312125	0	1	2175	108309949	H2A119KUb1 targets
chr5	53467466	53469939	chr5:53467466-53469939	.	.	53467466	53469939	0	1	2473	53467461	H2A119KUb1 targets
chr1	88246961	88249254	chr1:88246961-88249254	.	.	88246961	88249254	0	1	2293	88246953	H2A119KUb1 targets
chr11	100754872	100758294	chr11:100754872-100758294	.	.	100754872	100758294	0	1	3422	100754871	H2A119KUb1 targets
chr11	102604161	102612764	chr11:102604161-102612764	.	.	102604161	102612764	0	1	8603	102604160	H2A119KUb1 targets
chr11	94465112	94467678	chr11:94465112-94467678	.	.	94465112	94467678	0	1	2566	94465103	H2A119KUb1 targets
chr11	94991079	95001259	chr11:94991079-95001259	.	.	94991079	95001259	0	1	10180	94991070	H2A119KUb1 targets
chr12	111436306	111436926	chr12:111436306-111436926	.	.	111436306	111436926	0	1	620	111436305	H2A119KUb1 targets
chr10	76064690	76068689	chr10:76064690-76068689	.	.	76064690	76068689	0	1	3999	76064683	H2A119KUb1 targets
chr14	28511700	28513442	chr14:28511700-28513442	.	.	28511700	28513442	0	1	1742	28511698	H2A119KUb1 targets
chr15	102966924	102969143	chr15:102966924-102969143	.	.	102966924	102969143	0	1	2219	102966923	H2A119KUb1 targets
chr19	45240339	45241225	chr19:45240339-45241225	.	.	45240339	45241225	0	1	886	45240335	H2A119KUb1 targets
chr11	114061101	114070469	chr11:114061101-114070469	.	.	114061101	114070469	0	1	9368	114061100	H2A119KUb1 targets
chr17	29391225	29393171	chr17:29391225-29393171	.	.	29391225	29393171	0	1	1946	29391223	H2A119KUb1 targets
chr11	121151919	121158513	chr11:121151919-121158513	.	.	121151919	121158513	0	1	6594	121151918	H2A119KUb1 targets
chr11	74517582	74526155	chr11:74517582-74526155	.	.	74517582	74526155	0	1	8573	74517575	H2A119KUb1 targets
chr11	69432436	69439176	chr11:69432436-69439176	.	.	69432436	69439176	0	1	6740	69432430	H2A119KUb1 targets
chr11	96262171	96265198	chr11:96262171-96265198	.	.	96262171	96265198	0	1	3027	96262162	H2A119KUb1 targets
chr11	90391350	90393091	chr11:90391350-90393091	.	.	90391350	90393091	0	1	1741	90391341	H2A119KUb1 targets
chr4	44705041	44705798	chr4:44705041-44705798	.	.	44705041	44705798	0	1	757	44705037	H2A119KUb1 targets
chr19	6846059	6851271	chr19:6846059-6851271	.	.	6846059	6851271	0	1	5212	6846053	H2A119KUb1 targets
chr8	57324751	57328827	chr8:57324751-57328827	.	.	57324751	57328827	0	1	4076	57324746	H2A119KUb1 targets
chr1	120607794	120608928	chr1:120607794-120608928	.	.	120607794	120608928	0	1	1134	120607793	H2A119KUb1 targets
chr11	69447128	69449788	chr11:69447128-69449788	.	.	69447128	69449788	0	1	2660	69447122	H2A119KUb1 targets
chr11	4754501	4756955	chr11:4754501-4756955	.	.	4754501	4756955	0	1	2454	4754497	H2A119KUb1 targets
chr11	85905624	85906062	chr11:85905624-85906062	.	.	85905624	85906062	0	1	438	85905616	H2A119KUb1 targets
chr6	29439239	29440593	chr6:29439239-29440593	.	.	29439239	29440593	0	1	1354	29439237	H2A119KUb1 targets
chr9	106650150	106652453	chr9:106650150-106652453	.	.	106650150	106652453	0	1	2303	106650149	H2A119KUb1 targets
chr11	32217724	32225928	chr11:32217724-32225928	.	.	32217724	32225928	0	1	8204	32217721	H2A119KUb1 targets
chr4	135152853	135158402	chr4:135152853-135158402	.	.	135152853	135158402	0	1	5549	135152852	H2A119KUb1 targets
chr1	133395032	133401315	chr1:133395032-133401315	.	.	133395032	133401315	0	1	6283	133395031	H2A119KUb1 targets
chr15	79501935	79505713	chr15:79501935-79505713	.	.	79501935	79505713	0	1	3778	79501928	H2A119KUb1 targets
chr5	139322281	139325234	chr5:139322281-139325234	.	.	139322281	139325234	0	1	2953	139322280	H2A119KUb1 targets
chr10	80310826	80317688	chr10:80310826-80317688	.	.	80310826	80317688	0	1	6862	80310818	H2A119KUb1 targets
chr5	111417148	111422339	chr5:111417148-111422339	.	.	111417148	111422339	0	1	5191	111417147	H2A119KUb1 targets
chr11	103746222	103753675	chr11:103746222-103753675	.	.	103746222	103753675	0	1	7453	103746221	H2A119KUb1 targets
chr11	77924012	77927400	chr11:77924012-77927400	.	.	77924012	77927400	0	1	3388	77924005	H2A119KUb1 targets
chr4	129971187	129975792	chr4:129971187-129975792	.	.	129971187	129975792	0	1	4605	129971186	H2A119KUb1 targets
chr11	100967415	100972346	chr11:100967415-100972346	.	.	100967415	100972346	0	1	4931	100967414	H2A119KUb1 targets
chr11	120528033	120535173	chr11:120528033-120535173	.	.	120528033	120535173	0	1	7140	120528032	H2A119KUb1 targets
chr2	105122901	105126352	chr2:105122901-105126352	.	.	105122901	105126352	0	1	3451	105122900	H2A119KUb1 targets
chr11	117887656	117892268	chr11:117887656-117892268	.	.	117887656	117892268	0	1	4612	117887655	H2A119KUb1 targets
chr16	35152648	35154682	chr16:35152648-35154682	.	.	35152648	35154682	0	1	2034	35152645	H2A119KUb1 targets
chr10	80304595	80308216	chr10:80304595-80308216	.	.	80304595	80308216	0	1	3621	80304587	H2A119KUb1 targets
chr3	137550255	137552267	chr3:137550255-137552267	.	.	137550255	137552267	0	1	2012	137550254	H2A119KUb1 targets
chr4	126294998	126295671	chr4:126294998-126295671	.	.	126294998	126295671	0	1	673	126294997	H2A119KUb1 targets
chr11	4951466	4954262	chr11:4951466-4954262	.	.	4951466	4954262	0	1	2796	4951462	H2A119KUb1 targets
chr11	101970171	101971127	chr11:101970171-101971127	.	.	101970171	101971127	0	1	956	101970170	H2A119KUb1 targets
chr19	24071324	24079163	chr19:24071324-24079163	.	.	24071324	24079163	0	1	7839	24071322	H2A119KUb1 targets
chr11	95022923	95023784	chr11:95022923-95023784	.	.	95022923	95023784	0	1	861	95022914	H2A119KUb1 targets
chr6	125352870	125354386	chr6:125352870-125354386	.	.	125352870	125354386	0	1	1516	125352869	H2A119KUb1 targets
chr7	131550704	131557739	chr7:131550704-131557739	.	.	131550704	131557739	0	1	7035	131550703	H2A119KUb1 targets
chr6	84572155	84573847	chr6:84572155-84573847	.	.	84572155	84573847	0	1	1692	84572147	H2A119KUb1 targets
chr2	30790208	30793439	chr2:30790208-30793439	.	.	30790208	30793439	0	1	3231	30790205	H2A119KUb1 targets
chr12	80115802	80116740	chr12:80115802-80116740	.	.	80115802	80116740	0	1	938	80115794	H2A119KUb1 targets
chr17	56138303	56150671	chr17:56138303-56150671	.	.	56138303	56150671	0	1	12368	56138298	H2A119KUb1 targets
chr2	36214879	36215758	chr2:36214879-36215758	.	.	36214879	36215758	0	1	879	36214876	H2A119KUb1 targets
chr2	28755678	28759464	chr2:28755678-28759464	.	.	28755678	28759464	0	1	3786	28755676	H2A119KUb1 targets
chr7	79587691	79594919	chr7:79587691-79594919	.	.	79587691	79594919	0	1	7228	79587684	H2A119KUb1 targets
chr6	125319163	125324056	chr6:125319163-125324056	.	.	125319163	125324056	0	1	4893	125319162	H2A119KUb1 targets
chr18	65941601	65942082	chr18:65941601-65942082	.	.	65941601	65942082	0	1	481	65941595	H2A119KUb1 targets
chr6	70968133	70971858	chr6:70968133-70971858	.	.	70968133	70971858	0	1	3725	70968126	H2A119KUb1 targets
chr11	94425212	94428995	chr11:94425212-94428995	.	.	94425212	94428995	0	1	3783	94425203	H2A119KUb1 targets
chr11	68378715	68380073	chr11:68378715-68380073	.	.	68378715	68380073	0	1	1358	68378709	H2A119KUb1 targets
chr11	69445809	69446451	chr11:69445809-69446451	.	.	69445809	69446451	0	1	642	69445803	H2A119KUb1 targets
chr2	180502441	180504146	chr2:180502441-180504146	.	.	180502441	180504146	0	1	1705	180502440	H2A119KUb1 targets
chr11	78791721	78795851	chr11:78791721-78795851	.	.	78791721	78795851	0	1	4130	78791714	H2A119KUb1 targets
chr3	137543041	137547093	chr3:137543041-137547093	.	.	137543041	137547093	0	1	4052	137543040	H2A119KUb1 targets
chr11	69942631	69943148	chr11:69942631-69943148	.	.	69942631	69943148	0	1	517	69942625	H2A119KUb1 targets
chr11	95117369	95119476	chr11:95117369-95119476	.	.	95117369	95119476	0	1	2107	95117360	H2A119KUb1 targets
chr15	102957019	102958463	chr15:102957019-102958463	.	.	102957019	102958463	0	1	1444	102957018	H2A119KUb1 targets
chr7	28292297	28298928	chr7:28292297-28298928	.	.	28292297	28298928	0	1	6631	28292295	H2A119KUb1 targets
chr11	74527027	74528511	chr11:74527027-74528511	.	.	74527027	74528511	0	1	1484	74527020	H2A119KUb1 targets
chr11	101075953	101082358	chr11:101075953-101082358	.	.	101075953	101082358	0	1	6405	101075952	H2A119KUb1 targets
chr15	78677904	78679070	chr15:78677904-78679070	.	.	78677904	78679070	0	1	1166	78677897	H2A119KUb1 targets
chr2	31838061	31839100	chr2:31838061-31839100	.	.	31838061	31839100	0	1	1039	31838058	H2A119KUb1 targets
chr15	74513913	74516212	chr15:74513913-74516212	.	.	74513913	74516212	0	1	2299	74513906	H2A119KUb1 targets
chr11	97558165	97563357	chr11:97558165-97563357	.	.	97558165	97563357	0	1	5192	97558156	H2A119KUb1 targets
chr11	102437228	102441254	chr11:102437228-102441254	.	.	102437228	102441254	0	1	4026	102437227	H2A119KUb1 targets
chr1	75479645	75480430	chr1:75479645-75480430	.	.	75479645	75480430	0	1	785	75479638	H2A119KUb1 targets
chr18	65933854	65934621	chr18:65933854-65934621	.	.	65933854	65934621	0	1	767	65933848	H2A119KUb1 targets
chr11	75199636	75204094	chr11:75199636-75204094	.	.	75199636	75204094	0	1	4458	75199629	H2A119KUb1 targets
chr9	94664184	94668453	chr9:94664184-94668453	.	.	94664184	94668453	0	1	4269	94664175	H2A119KUb1 targets
chr15	93517389	93518426	chr15:93517389-93518426	.	.	93517389	93518426	0	1	1037	93517380	H2A119KUb1 targets
chr8	120525511	120528611	chr8:120525511-120528611	.	.	120525511	120528611	0	1	3100	120525510	H2A119KUb1 targets
chr12	80117656	80118814	chr12:80117656-80118814	.	.	80117656	80118814	0	1	1158	80117648	H2A119KUb1 targets
chr9	74862219	74867845	chr9:74862219-74867845	.	.	74862219	74867845	0	1	5626	74862212	H2A119KUb1 targets
chr7	139574578	139578621	chr7:139574578-139578621	.	.	139574578	139578621	0	1	4043	139574577	H2A119KUb1 targets
chr11	5148970	5152860	chr11:5148970-5152860	.	.	5148970	5152860	0	1	3890	5148965	H2A119KUb1 targets
chr16	35150359	35151963	chr16:35150359-35151963	.	.	35150359	35151963	0	1	1604	35150356	H2A119KUb1 targets
chr11	69443572	69445415	chr11:69443572-69445415	.	.	69443572	69445415	0	1	1843	69443566	H2A119KUb1 targets
chr17	85680215	85683784	chr17:85680215-85683784	.	.	85680215	85683784	0	1	3569	85680207	H2A119KUb1 targets
chr2	105684943	105689662	chr2:105684943-105689662	.	.	105684943	105689662	0	1	4719	105684942	H2A119KUb1 targets
chr17	29410000	29410782	chr17:29410000-29410782	.	.	29410000	29410782	0	1	782	29409998	H2A119KUb1 targets
chr4	115975115	115980840	chr4:115975115-115980840	.	.	115975115	115980840	0	1	5725	115975114	H2A119KUb1 targets
chr6	83444933	83447038	chr6:83444933-83447038	.	.	83444933	83447038	0	1	2105	83444925	H2A119KUb1 targets
chr1	133392635	133393712	chr1:133392635-133393712	.	.	133392635	133393712	0	1	1077	133392634	H2A119KUb1 targets
chr11	116645799	116646359	chr11:116645799-116646359	.	.	116645799	116646359	0	1	560	116645798	H2A119KUb1 targets
chr11	119205290	119205889	chr11:119205290-119205889	.	.	119205290	119205889	0	1	599	119205289	H2A119KUb1 targets
chr2	30705160	30710089	chr2:30705160-30710089	.	.	30705160	30710089	0	1	4929	30705157	H2A119KUb1 targets
chr1	75488300	75494024	chr1:75488300-75494024	.	.	75488300	75494024	0	1	5724	75488293	H2A119KUb1 targets
chr11	3161186	3161622	chr11:3161186-3161622	.	.	3161186	3161622	0	1	436	3161183	H2A119KUb1 targets
chr11	77475673	77478050	chr11:77475673-77478050	.	.	77475673	77478050	0	1	2377	77475666	H2A119KUb1 targets
chr11	99141267	99142680	chr11:99141267-99142680	.	.	99141267	99142680	0	1	1413	99141258	H2A119KUb1 targets
chr11	116992816	117001261	chr11:116992816-117001261	.	.	116992816	117001261	0	1	8445	116992815	H2A119KUb1 targets
chr11	57962620	57965847	chr11:57962620-57965847	.	.	57962620	57965847	0	1	3227	57962615	H2A119KUb1 targets
chr2	180232920	180234352	chr2:180232920-180234352	.	.	180232920	180234352	0	1	1432	180232919	H2A119KUb1 targets
chr11	69342735	69348290	chr11:69342735-69348290	.	.	69342735	69348290	0	1	5555	69342729	H2A119KUb1 targets
chr6	97040316	97043538	chr6:97040316-97043538	.	.	97040316	97043538	0	1	3222	97040307	H2A119KUb1 targets
chr1	180925800	180928849	chr1:180925800-180928849	.	.	180925800	180928849	0	1	3049	180925799	H2A119KUb1 targets
chr3	131110399	131114137	chr3:131110399-131114137	.	.	131110399	131114137	0	1	3738	131110398	H2A119KUb1 targets
chr12	108443789	108445422	chr12:108443789-108445422	.	.	108443789	108445422	0	1	1633	108443788	H2A119KUb1 targets
chr7	44351547	44356098	chr7:44351547-44356098	.	.	44351547	44356098	0	1	4551	44351543	H2A119KUb1 targets
chr4	136961133	136966055	chr4:136961133-136966055	.	.	136961133	136966055	0	1	4922	136961132	H2A119KUb1 targets
chr3	87800730	87803921	chr3:87800730-87803921	.	.	87800730	87803921	0	1	3191	87800722	H2A119KUb1 targets
chr2	155625506	155626509	chr2:155625506-155626509	.	.	155625506	155626509	0	1	1003	155625505	H2A119KUb1 targets
chr7	139127981	139133222	chr7:139127981-139133222	.	.	139127981	139133222	0	1	5241	139127980	H2A119KUb1 targets
chr5	75067681	75070918	chr5:75067681-75070918	.	.	75067681	75070918	0	1	3237	75067674	H2A119KUb1 targets
chr15	97999670	98006346	chr15:97999670-98006346	.	.	97999670	98006346	0	1	6676	97999661	H2A119KUb1 targets
chr4	115895493	115897321	chr4:115895493-115897321	.	.	115895493	115897321	0	1	1828	115895492	H2A119KUb1 targets
chr10	79919891	79923722	chr10:79919891-79923722	.	.	79919891	79923722	0	1	3831	79919884	H2A119KUb1 targets
chr9	61361956	61362848	chr9:61361956-61362848	.	.	61361956	61362848	0	1	892	61361950	H2A119KUb1 targets
chr7	45174489	45185151	chr7:45174489-45185151	.	.	45174489	45185151	0	1	10662	45174485	H2A119KUb1 targets
chrX	12086135	12092959	chrX:12086135-12092959	.	.	12086135	12092959	0	1	6824	12086134	H2A119KUb1 targets
chr13	51858352	51860868	chr13:51858352-51860868	.	.	51858352	51860868	0	1	2516	51858347	H2A119KUb1 targets
chr5	147270332	147278849	chr5:147270332-147278849	.	.	147270332	147278849	0	1	8517	147270331	H2A119KUb1 targets
chr8	106868223	106874791	chr8:106868223-106874791	.	.	106868223	106874791	0	1	6568	106868222	H2A119KUb1 targets
chr4	99155058	99155685	chr4:99155058-99155685	.	.	99155058	99155685	0	1	627	99155049	H2A119KUb1 targets
chr6	91281777	91289743	chr6:91281777-91289743	.	.	91281777	91289743	0	1	7966	91281768	H2A119KUb1 targets
chr11	60111154	60115065	chr11:60111154-60115065	.	.	60111154	60115065	0	1	3911	60111148	H2A119KUb1 targets
chr13	54945970	54948787	chr13:54945970-54948787	.	.	54945970	54948787	0	1	2817	54945965	H2A119KUb1 targets
chr1	119392723	119396558	chr1:119392723-119396558	.	.	119392723	119396558	0	1	3835	119392722	H2A119KUb1 targets
chr9	24774776	24780609	chr9:24774776-24780609	.	.	24774776	24780609	0	1	5833	24774774	H2A119KUb1 targets
chr13	53458358	53459399	chr13:53458358-53459399	.	.	53458358	53459399	0	1	1041	53458353	H2A119KUb1 targets
chr11	118008398	118017406	chr11:118008398-118017406	.	.	118008398	118017406	0	1	9008	118008397	H2A119KUb1 targets
chr17	29884681	29892061	chr17:29884681-29892061	.	.	29884681	29892061	0	1	7380	29884679	H2A119KUb1 targets
chr4	130104761	130105198	chr4:130104761-130105198	.	.	130104761	130105198	0	1	437	130104760	H2A119KUb1 targets
chr11	96991324	97003026	chr11:96991324-97003026	.	.	96991324	97003026	0	1	11702	96991315	H2A119KUb1 targets
chr18	42394007	42403451	chr18:42394007-42403451	.	.	42394007	42403451	0	1	9444	42394003	H2A119KUb1 targets
chr17	25427613	25433757	chr17:25427613-25433757	.	.	25427613	25433757	0	1	6144	25427611	H2A119KUb1 targets
chr7	70339322	70340291	chr7:70339322-70340291	.	.	70339322	70340291	0	1	969	70339315	H2A119KUb1 targets
chr7	73409416	73413817	chr7:73409416-73413817	.	.	73409416	73413817	0	1	4401	73409409	H2A119KUb1 targets
chr7	44356692	44358505	chr7:44356692-44358505	.	.	44356692	44358505	0	1	1813	44356688	H2A119KUb1 targets
chr19	7161680	7162700	chr19:7161680-7162700	.	.	7161680	7162700	0	1	1020	7161673	H2A119KUb1 targets
chr6	88238491	88242392	chr6:88238491-88242392	.	.	88238491	88242392	0	1	3901	88238483	H2A119KUb1 targets
chr11	85913282	85915621	chr11:85913282-85915621	.	.	85913282	85915621	0	1	2339	85913274	H2A119KUb1 targets
chr11	103789535	103790788	chr11:103789535-103790788	.	.	103789535	103790788	0	1	1253	103789534	H2A119KUb1 targets
chr11	77964678	77967057	chr11:77964678-77967057	.	.	77964678	77967057	0	1	2379	77964671	H2A119KUb1 targets
chr5	33689974	33691192	chr5:33689974-33691192	.	.	33689974	33691192	0	1	1218	33689971	H2A119KUb1 targets
chr19	5740327	5747759	chr19:5740327-5747759	.	.	5740327	5747759	0	1	7432	5740322	H2A119KUb1 targets
chr10	127509507	127512704	chr10:127509507-127512704	.	.	127509507	127512704	0	1	3197	127509506	H2A119KUb1 targets
chr6	83441837	83444511	chr6:83441837-83444511	.	.	83441837	83444511	0	1	2674	83441829	H2A119KUb1 targets
chr8	108726659	108734686	chr8:108726659-108734686	.	.	108726659	108734686	0	1	8027	108726658	H2A119KUb1 targets
chr17	8429300	8438555	chr17:8429300-8438555	.	.	8429300	8438555	0	1	9255	8429292	H2A119KUb1 targets
chr6	52306703	52307822	chr6:52306703-52307822	.	.	52306703	52307822	0	1	1119	52306698	H2A119KUb1 targets
chr2	180497262	180502040	chr2:180497262-180502040	.	.	180497262	180502040	0	1	4778	180497261	H2A119KUb1 targets
chr2	74731627	74733213	chr2:74731627-74733213	.	.	74731627	74733213	0	1	1586	74731620	H2A119KUb1 targets
chr19	46141932	46144250	chr19:46141932-46144250	.	.	46141932	46144250	0	1	2318	46141928	H2A119KUb1 targets
chr9	107547513	107554343	chr9:107547513-107554343	.	.	107547513	107554343	0	1	6830	107547512	H2A119KUb1 targets
chr7	140055719	140062789	chr7:140055719-140062789	.	.	140055719	140062789	0	1	7070	140055718	H2A119KUb1 targets
chr6	4734581	4735402	chr6:4734581-4735402	.	.	4734581	4735402	0	1	821	4734577	H2A119KUb1 targets
chr2	155627408	155633594	chr2:155627408-155633594	.	.	155627408	155633594	0	1	6186	155627407	H2A119KUb1 targets
chr5	139325966	139330502	chr5:139325966-139330502	.	.	139325966	139330502	0	1	4536	139325965	H2A119KUb1 targets
chr2	122292257	122292926	chr2:122292257-122292926	.	.	122292257	122292926	0	1	669	122292256	H2A119KUb1 targets
chr11	82933200	82935131	chr11:82933200-82935131	.	.	82933200	82935131	0	1	1931	82933192	H2A119KUb1 targets
chr5	139948895	139949981	chr5:139948895-139949981	.	.	139948895	139949981	0	1	1086	139948894	H2A119KUb1 targets
chr4	138262702	138265444	chr4:138262702-138265444	.	.	138262702	138265444	0	1	2742	138262701	H2A119KUb1 targets
chr10	80840627	80847151	chr10:80840627-80847151	.	.	80840627	80847151	0	1	6524	80840619	H2A119KUb1 targets
chr11	94419466	94424411	chr11:94419466-94424411	.	.	94419466	94424411	0	1	4945	94419457	H2A119KUb1 targets
chr13	54956527	54958077	chr13:54956527-54958077	.	.	54956527	54958077	0	1	1550	54956522	H2A119KUb1 targets
chr13	51926740	51932073	chr13:51926740-51932073	.	.	51926740	51932073	0	1	5333	51926735	H2A119KUb1 targets
chr19	7159872	7160536	chr19:7159872-7160536	.	.	7159872	7160536	0	1	664	7159865	H2A119KUb1 targets
chr2	25172641	25181766	chr2:25172641-25181766	.	.	25172641	25181766	0	1	9125	25172639	H2A119KUb1 targets
chr1	134205221	134215895	chr1:134205221-134215895	.	.	134205221	134215895	0	1	10674	134205220	H2A119KUb1 targets
chr11	116332829	116340559	chr11:116332829-116340559	.	.	116332829	116340559	0	1	7730	116332828	H2A119KUb1 targets
chr14	25453545	25457444	chr14:25453545-25457444	.	.	25453545	25457444	0	1	3899	25453543	H2A119KUb1 targets
chr11	94937651	94938580	chr11:94937651-94938580	.	.	94937651	94938580	0	1	929	94937642	H2A119KUb1 targets
chr11	87761081	87767984	chr11:87761081-87767984	.	.	87761081	87767984	0	1	6903	87761073	H2A119KUb1 targets
chr11	97526184	97527050	chr11:97526184-97527050	.	.	97526184	97527050	0	1	866	97526175	H2A119KUb1 targets
chr9	71771614	71772164	chr9:71771614-71772164	.	.	71771614	71772164	0	1	550	71771607	H2A119KUb1 targets
chr6	52159382	52160209	chr6:52159382-52160209	.	.	52159382	52160209	0	1	827	52159377	H2A119KUb1 targets
chr18	11048508	11056897	chr18:11048508-11056897	.	.	11048508	11056897	0	1	8389	11048507	H2A119KUb1 targets
chr2	28905616	28907649	chr2:28905616-28907649	.	.	28905616	28907649	0	1	2033	28905614	H2A119KUb1 targets
chr1	172317338	172326239	chr1:172317338-172326239	.	.	172317338	172326239	0	1	8901	172317337	H2A119KUb1 targets
chr13	40700370	40709168	chr13:40700370-40709168	.	.	40700370	40709168	0	1	8798	40700366	H2A119KUb1 targets
chr2	84836446	84842614	chr2:84836446-84842614	.	.	84836446	84842614	0	1	6168	84836438	H2A119KUb1 targets
chr11	57970989	57974600	chr11:57970989-57974600	.	.	57970989	57974600	0	1	3611	57970984	H2A119KUb1 targets
chr14	34896409	34898396	chr14:34896409-34898396	.	.	34896409	34898396	0	1	1987	34896406	H2A119KUb1 targets
chr10	84863315	84866802	chr10:84863315-84866802	.	.	84863315	84866802	0	1	3487	84863307	H2A119KUb1 targets
chr11	72958594	72963925	chr11:72958594-72963925	.	.	72958594	72963925	0	1	5331	72958587	H2A119KUb1 targets
chr6	88226384	88227661	chr6:88226384-88227661	.	.	88226384	88227661	0	1	1277	88226376	H2A119KUb1 targets
chr9	74853275	74854504	chr9:74853275-74854504	.	.	74853275	74854504	0	1	1229	74853268	H2A119KUb1 targets
chr2	9872675	9878411	chr2:9872675-9878411	.	.	9872675	9878411	0	1	5736	9872666	H2A119KUb1 targets
chr10	79917092	79919450	chr10:79917092-79919450	.	.	79917092	79919450	0	1	2358	79917085	H2A119KUb1 targets
chr11	44618131	44621619	chr11:44618131-44621619	.	.	44618131	44621619	0	1	3488	44618127	H2A119KUb1 targets
chr13	94881108	94883095	chr13:94881108-94883095	.	.	94881108	94883095	0	1	1987	94881099	H2A119KUb1 targets
chr11	44611266	44614459	chr11:44611266-44614459	.	.	44611266	44614459	0	1	3193	44611262	H2A119KUb1 targets
chr11	90393766	90395734	chr11:90393766-90395734	.	.	90393766	90395734	0	1	1968	90393757	H2A119KUb1 targets
chr11	104130136	104137155	chr11:104130136-104137155	.	.	104130136	104137155	0	1	7019	104130135	H2A119KUb1 targets
chr11	85907155	85909319	chr11:85907155-85909319	.	.	85907155	85909319	0	1	2164	85907147	H2A119KUb1 targets
chr5	106447317	106456180	chr5:106447317-106456180	.	.	106447317	106456180	0	1	8863	106447316	H2A119KUb1 targets
chr11	50599465	50607884	chr11:50599465-50607884	.	.	50599465	50607884	0	1	8419	50599460	H2A119KUb1 targets
chr4	134738416	134738803	chr4:134738416-134738803	.	.	134738416	134738803	0	1	387	134738415	H2A119KUb1 targets
chr9	44498306	44501939	chr9:44498306-44501939	.	.	44498306	44501939	0	1	3633	44498302	H2A119KUb1 targets
chr5	107719331	107727408	chr5:107719331-107727408	.	.	107719331	107727408	0	1	8077	107719330	H2A119KUb1 targets
chr17	5321370	5328814	chr17:5321370-5328814	.	.	5321370	5328814	0	1	7444	5321365	H2A119KUb1 targets
chr11	98383176	98393086	chr11:98383176-98393086	.	.	98383176	98393086	0	1	9910	98383167	H2A119KUb1 targets
chr9	119558641	119559790	chr9:119558641-119559790	.	.	119558641	119559790	0	1	1149	119558640	H2A119KUb1 targets
chr7	70328880	70334725	chr7:70328880-70334725	.	.	70328880	70334725	0	1	5845	70328873	H2A119KUb1 targets
chr11	95188194	95195112	chr11:95188194-95195112	.	.	95188194	95195112	0	1	6918	95188185	H2A119KUb1 targets
chr6	148595936	148601920	chr6:148595936-148601920	.	.	148595936	148601920	0	1	5984	148595935	H2A119KUb1 targets
chr1	193726875	193735736	chr1:193726875-193735736	.	.	193726875	193735736	0	1	8861	193726874	H2A119KUb1 targets
chr11	120041108	120049794	chr11:120041108-120049794	.	.	120041108	120049794	0	1	8686	120041107	H2A119KUb1 targets
chr11	20463651	20468081	chr11:20463651-20468081	.	.	20463651	20468081	0	1	4430	20463649	H2A119KUb1 targets
chr8	121088236	121092680	chr8:121088236-121092680	.	.	121088236	121092680	0	1	4444	121088235	H2A119KUb1 targets
chr1	131965754	131967857	chr1:131965754-131967857	.	.	131965754	131967857	0	1	2103	131965753	H2A119KUb1 targets
chr4	120273664	120274944	chr4:120273664-120274944	.	.	120273664	120274944	0	1	1280	120273663	H2A119KUb1 targets
chr4	131912615	131918583	chr4:131912615-131918583	.	.	131912615	131918583	0	1	5968	131912614	H2A119KUb1 targets
chr13	72634752	72636891	chr13:72634752-72636891	.	.	72634752	72636891	0	1	2139	72634745	H2A119KUb1 targets
chr15	102994732	102998110	chr15:102994732-102998110	.	.	102994732	102998110	0	1	3378	102994731	H2A119KUb1 targets
chr6	89038877	89045542	chr6:89038877-89045542	.	.	89038877	89045542	0	1	6665	89038869	H2A119KUb1 targets
chr18	61045445	61047141	chr18:61045445-61047141	.	.	61045445	61047141	0	1	1696	61045439	H2A119KUb1 targets
chr8	122264934	122269371	chr8:122264934-122269371	.	.	122264934	122269371	0	1	4437	122264933	H2A119KUb1 targets
chr6	145180171	145182266	chr6:145180171-145182266	.	.	145180171	145182266	0	1	2095	145180170	H2A119KUb1 targets
chr7	70335222	70337759	chr7:70335222-70337759	.	.	70335222	70337759	0	1	2537	70335215	H2A119KUb1 targets
chr11	120535908	120539010	chr11:120535908-120539010	.	.	120535908	120539010	0	1	3102	120535907	H2A119KUb1 targets
chr11	95203839	95206872	chr11:95203839-95206872	.	.	95203839	95206872	0	1	3033	95203830	H2A119KUb1 targets
chr11	5153447	5155856	chr11:5153447-5155856	.	.	5153447	5155856	0	1	2409	5153442	H2A119KUb1 targets
chr2	118695963	118698203	chr2:118695963-118698203	.	.	118695963	118698203	0	1	2240	118695962	H2A119KUb1 targets
chr11	117602337	117603276	chr11:117602337-117603276	.	.	117602337	117603276	0	1	939	117602336	H2A119KUb1 targets
chr12	111401705	111402791	chr12:111401705-111402791	.	.	111401705	111402791	0	1	1086	111401704	H2A119KUb1 targets
chr15	82209756	82213809	chr15:82209756-82213809	.	.	82209756	82213809	0	1	4053	82209748	H2A119KUb1 targets
chr19	45743253	45746463	chr19:45743253-45746463	.	.	45743253	45746463	0	1	3210	45743249	H2A119KUb1 targets
chr16	94077418	94081040	chr16:94077418-94081040	.	.	94077418	94081040	0	1	3622	94077409	H2A119KUb1 targets
chr13	96657275	96665044	chr13:96657275-96665044	.	.	96657275	96665044	0	1	7769	96657266	H2A119KUb1 targets
chr4	140638278	140642672	chr4:140638278-140642672	.	.	140638278	140642672	0	1	4394	140638277	H2A119KUb1 targets
chr2	119481813	119489552	chr2:119481813-119489552	.	.	119481813	119489552	0	1	7739	119481812	H2A119KUb1 targets
chr11	102938757	102940803	chr11:102938757-102940803	.	.	102938757	102940803	0	1	2046	102938756	H2A119KUb1 targets
chr11	102443738	102449617	chr11:102443738-102449617	.	.	102443738	102449617	0	1	5879	102443737	H2A119KUb1 targets
chr14	21993213	21995536	chr14:21993213-21995536	.	.	21993213	21995536	0	1	2323	21993211	H2A119KUb1 targets
chr18	65942839	65943835	chr18:65942839-65943835	.	.	65942839	65943835	0	1	996	65942833	H2A119KUb1 targets
chr17	35197847	35205172	chr17:35197847-35205172	.	.	35197847	35205172	0	1	7325	35197844	H2A119KUb1 targets
chr14	25616306	25617383	chr14:25616306-25617383	.	.	25616306	25617383	0	1	1077	25616304	H2A119KUb1 targets
chr13	71961753	71963495	chr13:71961753-71963495	.	.	71961753	71963495	0	1	1742	71961746	H2A119KUb1 targets
chr11	77513591	77520991	chr11:77513591-77520991	.	.	77513591	77520991	0	1	7400	77513584	H2A119KUb1 targets
chr4	132150461	132151621	chr4:132150461-132151621	.	.	132150461	132151621	0	1	1160	132150460	H2A119KUb1 targets
chr19	6492729	6493632	chr19:6492729-6493632	.	.	6492729	6493632	0	1	903	6492723	H2A119KUb1 targets
chr4	114909509	114910173	chr4:114909509-114910173	.	.	114909509	114910173	0	1	664	114909508	H2A119KUb1 targets
chr6	6851178	6853559	chr6:6851178-6853559	.	.	6851178	6853559	0	1	2381	6851172	H2A119KUb1 targets
chr4	65251993	65255716	chr4:65251993-65255716	.	.	65251993	65255716	0	1	3723	65251987	H2A119KUb1 targets
chr1	152951785	152954442	chr1:152951785-152954442	.	.	152951785	152954442	0	1	2657	152951784	H2A119KUb1 targets
chr18	37737398	37739419	chr18:37737398-37739419	.	.	37737398	37739419	0	1	2021	37737395	H2A119KUb1 targets
chr2	158606910	158608293	chr2:158606910-158608293	.	.	158606910	158608293	0	1	1383	158606909	H2A119KUb1 targets
chr11	5157913	5159038	chr11:5157913-5159038	.	.	5157913	5159038	0	1	1125	5157908	H2A119KUb1 targets
chr7	141458904	141461512	chr7:141458904-141461512	.	.	141458904	141461512	0	1	2608	141458903	H2A119KUb1 targets
chr19	16869919	16878024	chr19:16869919-16878024	.	.	16869919	16878024	0	1	8105	16869918	H2A119KUb1 targets
chr11	121159627	121162104	chr11:121159627-121162104	.	.	121159627	121162104	0	1	2477	121159626	H2A119KUb1 targets
chr11	111841388	111846157	chr11:111841388-111846157	.	.	111841388	111846157	0	1	4769	111841387	H2A119KUb1 targets
chr10	59983569	59984556	chr10:59983569-59984556	.	.	59983569	59984556	0	1	987	59983564	H2A119KUb1 targets
chr8	12396625	12404523	chr8:12396625-12404523	.	.	12396625	12404523	0	1	7898	12396624	H2A119KUb1 targets
chr5	24597924	24598643	chr5:24597924-24598643	.	.	24597924	24598643	0	1	719	24597922	H2A119KUb1 targets
chr5	139535343	139539725	chr5:139535343-139539725	.	.	139535343	139539725	0	1	4382	139535342	H2A119KUb1 targets
chr8	25513201	25515435	chr8:25513201-25515435	.	.	25513201	25515435	0	1	2234	25513199	H2A119KUb1 targets
chr11	115349498	115351777	chr11:115349498-115351777	.	.	115349498	115351777	0	1	2279	115349497	H2A119KUb1 targets
chr4	130167604	130170664	chr4:130167604-130170664	.	.	130167604	130170664	0	1	3060	130167603	H2A119KUb1 targets
chr11	21988774	21990270	chr11:21988774-21990270	.	.	21988774	21990270	0	1	1496	21988772	H2A119KUb1 targets
chr6	119334110	119337907	chr6:119334110-119337907	.	.	119334110	119337907	0	1	3797	119334109	H2A119KUb1 targets
chr9	14886697	14894554	chr9:14886697-14894554	.	.	14886697	14894554	0	1	7857	14886696	H2A119KUb1 targets
chr6	31548579	31550684	chr6:31548579-31550684	.	.	31548579	31550684	0	1	2105	31548576	H2A119KUb1 targets
chr11	80482408	80484617	chr11:80482408-80484617	.	.	80482408	80484617	0	1	2209	80482400	H2A119KUb1 targets
chr2	37758831	37761249	chr2:37758831-37761249	.	.	37758831	37761249	0	1	2418	37758828	H2A119KUb1 targets
chr6	91407365	91414838	chr6:91407365-91414838	.	.	91407365	91414838	0	1	7473	91407356	H2A119KUb1 targets
chr6	88916440	88919368	chr6:88916440-88919368	.	.	88916440	88919368	0	1	2928	88916432	H2A119KUb1 targets
chr19	7163121	7169404	chr19:7163121-7169404	.	.	7163121	7169404	0	1	6283	7163114	H2A119KUb1 targets
chr2	37783285	37784854	chr2:37783285-37784854	.	.	37783285	37784854	0	1	1569	37783282	H2A119KUb1 targets
chr15	101046810	101048482	chr15:101046810-101048482	.	.	101046810	101048482	0	1	1672	101046809	H2A119KUb1 targets
chr12	117256998	117258819	chr12:117256998-117258819	.	.	117256998	117258819	0	1	1821	117256997	H2A119KUb1 targets
chr11	98047756	98048374	chr11:98047756-98048374	.	.	98047756	98048374	0	1	618	98047747	H2A119KUb1 targets
chr11	95127884	95131411	chr11:95127884-95131411	.	.	95127884	95131411	0	1	3527	95127875	H2A119KUb1 targets
chr4	45525446	45526529	chr4:45525446-45526529	.	.	45525446	45526529	0	1	1083	45525442	H2A119KUb1 targets
chr17	24204696	24211245	chr17:24204696-24211245	.	.	24204696	24211245	0	1	6549	24204694	H2A119KUb1 targets
chr1	132877618	132884522	chr1:132877618-132884522	.	.	132877618	132884522	0	1	6904	132877617	H2A119KUb1 targets
chr15	84620548	84622089	chr15:84620548-84622089	.	.	84620548	84622089	0	1	1541	84620540	H2A119KUb1 targets
chr17	47912764	47913484	chr17:47912764-47913484	.	.	47912764	47913484	0	1	720	47912760	H2A119KUb1 targets
chr10	127087193	127087707	chr10:127087193-127087707	.	.	127087193	127087707	0	1	514	127087192	H2A119KUb1 targets
chr14	12335370	12337930	chr14:12335370-12337930	.	.	12335370	12337930	0	1	2560	12335369	H2A119KUb1 targets
chr4	120266614	120271156	chr4:120266614-120271156	.	.	120266614	120271156	0	1	4542	120266613	H2A119KUb1 targets
chr5	142135181	142141683	chr5:142135181-142141683	.	.	142135181	142141683	0	1	6502	142135180	H2A119KUb1 targets
chr5	124172107	124175354	chr5:124172107-124175354	.	.	124172107	124175354	0	1	3247	124172106	H2A119KUb1 targets
chr7	19518490	19525861	chr7:19518490-19525861	.	.	19518490	19525861	0	1	7371	19518489	H2A119KUb1 targets
chr14	57733604	57739113	chr14:57733604-57739113	.	.	57733604	57739113	0	1	5509	57733599	H2A119KUb1 targets
chr6	52202437	52203554	chr6:52202437-52203554	.	.	52202437	52203554	0	1	1117	52202432	H2A119KUb1 targets
chr4	136150360	136151634	chr4:136150360-136151634	.	.	136150360	136151634	0	1	1274	136150359	H2A119KUb1 targets
chr4	132148682	132149572	chr4:132148682-132149572	.	.	132148682	132149572	0	1	890	132148681	H2A119KUb1 targets
chr8	90845465	90851084	chr8:90845465-90851084	.	.	90845465	90851084	0	1	5619	90845456	H2A119KUb1 targets
chr2	26496171	26503674	chr2:26496171-26503674	.	.	26496171	26503674	0	1	7503	26496169	H2A119KUb1 targets
chr18	38568507	38571336	chr18:38568507-38571336	.	.	38568507	38571336	0	1	2829	38568504	H2A119KUb1 targets
chr11	115241297	115242544	chr11:115241297-115242544	.	.	115241297	115242544	0	1	1247	115241296	H2A119KUb1 targets
chr2	167552559	167553289	chr2:167552559-167553289	.	.	167552559	167553289	0	1	730	167552558	H2A119KUb1 targets
chr2	91930766	91931686	chr2:91930766-91931686	.	.	91930766	91931686	0	1	920	91930757	H2A119KUb1 targets
chr4	134246047	134254583	chr4:134246047-134254583	.	.	134246047	134254583	0	1	8536	134246046	H2A119KUb1 targets
chr11	97127733	97133470	chr11:97127733-97133470	.	.	97127733	97133470	0	1	5737	97127724	H2A119KUb1 targets
chr1	74895792	74901633	chr1:74895792-74901633	.	.	74895792	74901633	0	1	5841	74895785	H2A119KUb1 targets
chr11	50847399	50854337	chr11:50847399-50854337	.	.	50847399	50854337	0	1	6938	50847394	H2A119KUb1 targets
chr7	79494085	79494984	chr7:79494085-79494984	.	.	79494085	79494984	0	1	899	79494078	H2A119KUb1 targets
chr2	165238480	165238968	chr2:165238480-165238968	.	.	165238480	165238968	0	1	488	165238479	H2A119KUb1 targets
chr11	82935843	82937341	chr11:82935843-82937341	.	.	82935843	82937341	0	1	1498	82935835	H2A119KUb1 targets
chr15	103004210	103006263	chr15:103004210-103006263	.	.	103004210	103006263	0	1	2053	103004209	H2A119KUb1 targets
chr11	116330892	116332422	chr11:116330892-116332422	.	.	116330892	116332422	0	1	1530	116330891	H2A119KUb1 targets
chr2	167553781	167555468	chr2:167553781-167555468	.	.	167553781	167555468	0	1	1687	167553780	H2A119KUb1 targets
chr11	114768151	114772517	chr11:114768151-114772517	.	.	114768151	114772517	0	1	4366	114768150	H2A119KUb1 targets
chr12	112140617	112146027	chr12:112140617-112146027	.	.	112140617	112146027	0	1	5410	112140616	H2A119KUb1 targets
chr8	71382269	71384048	chr8:71382269-71384048	.	.	71382269	71384048	0	1	1779	71382262	H2A119KUb1 targets
chr1	88244932	88246394	chr1:88244932-88246394	.	.	88244932	88246394	0	1	1462	88244924	H2A119KUb1 targets
chr11	72484582	72493636	chr11:72484582-72493636	.	.	72484582	72493636	0	1	9054	72484575	H2A119KUb1 targets
chr10	81562547	81568017	chr10:81562547-81568017	.	.	81562547	81568017	0	1	5470	81562539	H2A119KUb1 targets
chr7	34808049	34812675	chr7:34808049-34812675	.	.	34808049	34812675	0	1	4626	34808046	H2A119KUb1 targets
chr19	10387006	10388450	chr19:10387006-10388450	.	.	10387006	10388450	0	1	1444	10387005	H2A119KUb1 targets
chr19	10235755	10240740	chr19:10235755-10240740	.	.	10235755	10240740	0	1	4985	10235754	H2A119KUb1 targets
chr8	120492522	120494533	chr8:120492522-120494533	.	.	120492522	120494533	0	1	2011	120492521	H2A119KUb1 targets
chr13	51832284	51836150	chr13:51832284-51836150	.	.	51832284	51836150	0	1	3866	51832279	H2A119KUb1 targets
chr4	22488613	22497961	chr4:22488613-22497961	.	.	22488613	22497961	0	1	9348	22488611	H2A119KUb1 targets
chr6	115956905	115962333	chr6:115956905-115962333	.	.	115956905	115962333	0	1	5428	115956904	H2A119KUb1 targets
chr6	115970441	115975033	chr6:115970441-115975033	.	.	115970441	115975033	0	1	4592	115970440	H2A119KUb1 targets
chr11	80895661	80896812	chr11:80895661-80896812	.	.	80895661	80896812	0	1	1151	80895653	H2A119KUb1 targets
chr5	75080234	75085071	chr5:75080234-75085071	.	.	75080234	75085071	0	1	4837	75080227	H2A119KUb1 targets
chr11	80481510	80481967	chr11:80481510-80481967	.	.	80481510	80481967	0	1	457	80481502	H2A119KUb1 targets
chr6	125351251	125352246	chr6:125351251-125352246	.	.	125351251	125352246	0	1	995	125351250	H2A119KUb1 targets
chr2	70470474	70478949	chr2:70470474-70478949	.	.	70470474	70478949	0	1	8475	70470467	H2A119KUb1 targets
chr11	115865221	115866144	chr11:115865221-115866144	.	.	115865221	115866144	0	1	923	115865220	H2A119KUb1 targets
chr4	120741608	120743456	chr4:120741608-120743456	.	.	120741608	120743456	0	1	1848	120741607	H2A119KUb1 targets
chr11	83409932	83412857	chr11:83409932-83412857	.	.	83409932	83412857	0	1	2925	83409924	H2A119KUb1 targets
chr14	28502936	28511226	chr14:28502936-28511226	.	.	28502936	28511226	0	1	8290	28502934	H2A119KUb1 targets
chrX	99519533	99522024	chrX:99519533-99522024	.	.	99519533	99522024	0	1	2491	99519524	H2A119KUb1 targets
chr11	60170029	60171273	chr11:60170029-60171273	.	.	60170029	60171273	0	1	1244	60170023	H2A119KUb1 targets
chr11	117879257	117881748	chr11:117879257-117881748	.	.	117879257	117881748	0	1	2491	117879256	H2A119KUb1 targets
chr11	101069223	101072781	chr11:101069223-101072781	.	.	101069223	101072781	0	1	3558	101069222	H2A119KUb1 targets
chr13	48655971	48656531	chr13:48655971-48656531	.	.	48655971	48656531	0	1	560	48655967	H2A119KUb1 targets
chr11	69826682	69829391	chr11:69826682-69829391	.	.	69826682	69829391	0	1	2709	69826676	H2A119KUb1 targets
chr11	119131653	119142125	chr11:119131653-119142125	.	.	119131653	119142125	0	1	10472	119131652	H2A119KUb1 targets
chr4	125483482	125484470	chr4:125483482-125484470	.	.	125483482	125484470	0	1	988	125483481	H2A119KUb1 targets
chr3	87792407	87798564	chr3:87792407-87798564	.	.	87792407	87798564	0	1	6157	87792399	H2A119KUb1 targets
chr6	121378521	121384417	chr6:121378521-121384417	.	.	121378521	121384417	0	1	5896	121378520	H2A119KUb1 targets
chr11	61678352	61680719	chr11:61678352-61680719	.	.	61678352	61680719	0	1	2367	61678346	H2A119KUb1 targets
chr11	115171241	115172734	chr11:115171241-115172734	.	.	115171241	115172734	0	1	1493	115171240	H2A119KUb1 targets
chr15	98787611	98788008	chr15:98787611-98788008	.	.	98787611	98788008	0	1	397	98787602	H2A119KUb1 targets
chr18	37756362	37758304	chr18:37756362-37758304	.	.	37756362	37758304	0	1	1942	37756359	H2A119KUb1 targets
chr14	57555245	57558366	chr14:57555245-57558366	.	.	57555245	57558366	0	1	3121	57555240	H2A119KUb1 targets
chr11	82927802	82930906	chr11:82927802-82930906	.	.	82927802	82930906	0	1	3104	82927794	H2A119KUb1 targets
chr5	74962408	74964109	chr5:74962408-74964109	.	.	74962408	74964109	0	1	1701	74962401	H2A119KUb1 targets
chr6	125360478	125365195	chr6:125360478-125365195	.	.	125360478	125365195	0	1	4717	125360477	H2A119KUb1 targets
chr10	60827081	60833337	chr10:60827081-60833337	.	.	60827081	60833337	0	1	6256	60827075	H2A119KUb1 targets
chr7	101293216	101294367	chr7:101293216-101294367	.	.	101293216	101294367	0	1	1151	101293215	H2A119KUb1 targets
chr11	117595355	117601810	chr11:117595355-117601810	.	.	117595355	117601810	0	1	6455	117595354	H2A119KUb1 targets
chr6	31568350	31570582	chr6:31568350-31570582	.	.	31568350	31570582	0	1	2232	31568347	H2A119KUb1 targets
chr1	78194670	78196869	chr1:78194670-78196869	.	.	78194670	78196869	0	1	2199	78194663	H2A119KUb1 targets
chr12	109049271	109056180	chr12:109049271-109056180	.	.	109049271	109056180	0	1	6909	109049270	H2A119KUb1 targets
chr11	7061221	7063167	chr11:7061221-7063167	.	.	7061221	7063167	0	1	1946	7061214	H2A119KUb1 targets
chr11	120707894	120709902	chr11:120707894-120709902	.	.	120707894	120709902	0	1	2008	120707893	H2A119KUb1 targets
chr18	38188994	38193949	chr18:38188994-38193949	.	.	38188994	38193949	0	1	4955	38188991	H2A119KUb1 targets
chr15	53338328	53345884	chr15:53338328-53345884	.	.	53338328	53345884	0	1	7556	53338323	H2A119KUb1 targets
chr11	60501070	60507759	chr11:60501070-60507759	.	.	60501070	60507759	0	1	6689	60501064	H2A119KUb1 targets
chr6	120489669	120495401	chr6:120489669-120495401	.	.	120489669	120495401	0	1	5732	120489668	H2A119KUb1 targets
chrX	99515571	99519097	chrX:99515571-99519097	.	.	99515571	99519097	0	1	3526	99515562	H2A119KUb1 targets
chr11	103647243	103656130	chr11:103647243-103656130	.	.	103647243	103656130	0	1	8887	103647242	H2A119KUb1 targets
chr9	21031660	21033577	chr9:21031660-21033577	.	.	21031660	21033577	0	1	1917	21031658	H2A119KUb1 targets
chr11	69450200	69451458	chr11:69450200-69451458	.	.	69450200	69451458	0	1	1258	69450194	H2A119KUb1 targets
chr8	84795381	84799525	chr8:84795381-84799525	.	.	84795381	84799525	0	1	4144	84795373	H2A119KUb1 targets
chr19	46430678	46439221	chr19:46430678-46439221	.	.	46430678	46439221	0	1	8543	46430674	H2A119KUb1 targets
chr6	124856051	124857099	chr6:124856051-124857099	.	.	124856051	124857099	0	1	1048	124856050	H2A119KUb1 targets
chr5	147312896	147316503	chr5:147312896-147316503	.	.	147312896	147316503	0	1	3607	147312895	H2A119KUb1 targets
chr11	75788250	75788972	chr11:75788250-75788972	.	.	75788250	75788972	0	1	722	75788243	H2A119KUb1 targets
chr14	118227032	118230834	chr14:118227032-118230834	.	.	118227032	118230834	0	1	3802	118227031	H2A119KUb1 targets
chr11	119947338	119947939	chr11:119947338-119947939	.	.	119947338	119947939	0	1	601	119947337	H2A119KUb1 targets
chr16	18632408	18634039	chr16:18632408-18634039	.	.	18632408	18634039	0	1	1631	18632407	H2A119KUb1 targets
chr11	118063702	118070375	chr11:118063702-118070375	.	.	118063702	118070375	0	1	6673	118063701	H2A119KUb1 targets
chr9	107705308	107712193	chr9:107705308-107712193	.	.	107705308	107712193	0	1	6885	107705307	H2A119KUb1 targets
chr5	143251053	143257566	chr5:143251053-143257566	.	.	143251053	143257566	0	1	6513	143251052	H2A119KUb1 targets
chr11	74528986	74529616	chr11:74528986-74529616	.	.	74528986	74529616	0	1	630	74528979	H2A119KUb1 targets
chr11	90383438	90384888	chr11:90383438-90384888	.	.	90383438	90384888	0	1	1450	90383429	H2A119KUb1 targets
chr11	69337728	69341907	chr11:69337728-69341907	.	.	69337728	69341907	0	1	4179	69337722	H2A119KUb1 targets
chr19	24068694	24070221	chr19:24068694-24070221	.	.	24068694	24070221	0	1	1527	24068692	H2A119KUb1 targets
chr11	69830821	69837892	chr11:69830821-69837892	.	.	69830821	69837892	0	1	7071	69830815	H2A119KUb1 targets
chr15	35296288	35303854	chr15:35296288-35303854	.	.	35296288	35303854	0	1	7566	35296285	H2A119KUb1 targets
chr4	136242611	136245335	chr4:136242611-136245335	.	.	136242611	136245335	0	1	2724	136242610	H2A119KUb1 targets
chr4	120272050	120273121	chr4:120272050-120273121	.	.	120272050	120273121	0	1	1071	120272049	H2A119KUb1 targets
chr11	77486116	77489600	chr11:77486116-77489600	.	.	77486116	77489600	0	1	3484	77486109	H2A119KUb1 targets
chr2	167147837	167148427	chr2:167147837-167148427	.	.	167147837	167148427	0	1	590	167147836	H2A119KUb1 targets
chr11	72951704	72954622	chr11:72951704-72954622	.	.	72951704	72954622	0	1	2918	72951697	H2A119KUb1 targets
chr4	99655789	99658276	chr4:99655789-99658276	.	.	99655789	99658276	0	1	2487	99655780	H2A119KUb1 targets
chr18	56457883	56461826	chr18:56457883-56461826	.	.	56457883	56461826	0	1	3943	56457878	H2A119KUb1 targets
chr11	120265747	120266501	chr11:120265747-120266501	.	.	120265747	120266501	0	1	754	120265746	H2A119KUb1 targets
chr7	19422034	19423592	chr7:19422034-19423592	.	.	19422034	19423592	0	1	1558	19422033	H2A119KUb1 targets
chr11	98977483	98977913	chr11:98977483-98977913	.	.	98977483	98977913	0	1	430	98977474	H2A119KUb1 targets
chr11	95133922	95135630	chr11:95133922-95135630	.	.	95133922	95135630	0	1	1708	95133913	H2A119KUb1 targets
chr7	142965618	142972245	chr7:142965618-142972245	.	.	142965618	142972245	0	1	6627	142965617	H2A119KUb1 targets
chr7	144834833	144843397	chr7:144834833-144843397	.	.	144834833	144843397	0	1	8564	144834832	H2A119KUb1 targets
chr4	125280306	125282047	chr4:125280306-125282047	.	.	125280306	125282047	0	1	1741	125280305	H2A119KUb1 targets
chr11	69414451	69415845	chr11:69414451-69415845	.	.	69414451	69415845	0	1	1394	69414445	H2A119KUb1 targets
chr11	94931715	94937063	chr11:94931715-94937063	.	.	94931715	94937063	0	1	5348	94931706	H2A119KUb1 targets
chr11	115358906	115360759	chr11:115358906-115360759	.	.	115358906	115360759	0	1	1853	115358905	H2A119KUb1 targets
chr8	124082171	124091042	chr8:124082171-124091042	.	.	124082171	124091042	0	1	8871	124082170	H2A119KUb1 targets
chr5	34995237	35002016	chr5:34995237-35002016	.	.	34995237	35002016	0	1	6779	34995234	H2A119KUb1 targets
chr11	4232347	4234865	chr11:4232347-4234865	.	.	4232347	4234865	0	1	2518	4232343	H2A119KUb1 targets
chr4	130010966	130012622	chr4:130010966-130012622	.	.	130010966	130012622	0	1	1656	130010965	H2A119KUb1 targets
chr2	31647498	31648157	chr2:31647498-31648157	.	.	31647498	31648157	0	1	659	31647495	H2A119KUb1 targets
chr11	102774146	102781066	chr11:102774146-102781066	.	.	102774146	102781066	0	1	6920	102774145	H2A119KUb1 targets
chr11	114773676	114774377	chr11:114773676-114774377	.	.	114773676	114774377	0	1	701	114773675	H2A119KUb1 targets
chr11	69429157	69429768	chr11:69429157-69429768	.	.	69429157	69429768	0	1	611	69429151	H2A119KUb1 targets
chr12	117254067	117256418	chr12:117254067-117256418	.	.	117254067	117256418	0	1	2351	117254066	H2A119KUb1 targets
chr2	147362581	147368758	chr2:147362581-147368758	.	.	147362581	147368758	0	1	6177	147362580	H2A119KUb1 targets
chr11	103355829	103364562	chr11:103355829-103364562	.	.	103355829	103364562	0	1	8733	103355828	H2A119KUb1 targets
chr12	108333352	108333936	chr12:108333352-108333936	.	.	108333352	108333936	0	1	584	108333351	H2A119KUb1 targets
chr5	119070678	119071634	chr5:119070678-119071634	.	.	119070678	119071634	0	1	956	119070677	H2A119KUb1 targets
chr4	120265038	120266202	chr4:120265038-120266202	.	.	120265038	120266202	0	1	1164	120265037	H2A119KUb1 targets
chr11	70213267	70216483	chr11:70213267-70216483	.	.	70213267	70216483	0	1	3216	70213260	H2A119KUb1 targets
chr2	151753743	151755932	chr2:151753743-151755932	.	.	151753743	151755932	0	1	2189	151753742	H2A119KUb1 targets
chr14	63934596	63946100	chr14:63934596-63946100	.	.	63934596	63946100	0	1	11504	63934590	H2A119KUb1 targets
chr11	98055293	98056095	chr11:98055293-98056095	.	.	98055293	98056095	0	1	802	98055284	H2A119KUb1 targets
chr4	120743901	120747010	chr4:120743901-120747010	.	.	120743901	120747010	0	1	3109	120743900	H2A119KUb1 targets
chr2	116064708	116065689	chr2:116064708-116065689	.	.	116064708	116065689	0	1	981	116064707	H2A119KUb1 targets
chr2	37761672	37767142	chr2:37761672-37767142	.	.	37761672	37767142	0	1	5470	37761669	H2A119KUb1 targets
chr14	118231275	118233388	chr14:118231275-118233388	.	.	118231275	118233388	0	1	2113	118231274	H2A119KUb1 targets
chr11	115339111	115339967	chr11:115339111-115339967	.	.	115339111	115339967	0	1	856	115339110	H2A119KUb1 targets
chr5	53460106	53466825	chr5:53460106-53466825	.	.	53460106	53466825	0	1	6719	53460101	H2A119KUb1 targets
chr11	101260108	101266346	chr11:101260108-101266346	.	.	101260108	101266346	0	1	6238	101260107	H2A119KUb1 targets
chr11	116105458	116112283	chr11:116105458-116112283	.	.	116105458	116112283	0	1	6825	116105457	H2A119KUb1 targets
chr1	131742164	131752194	chr1:131742164-131752194	.	.	131742164	131752194	0	1	10030	131742163	H2A119KUb1 targets
chr12	104473576	104478559	chr12:104473576-104478559	.	.	104473576	104478559	0	1	4983	104473575	H2A119KUb1 targets
chr1	78197262	78199926	chr1:78197262-78199926	.	.	78197262	78199926	0	1	2664	78197255	H2A119KUb1 targets
chr2	9890113	9891189	chr2:9890113-9891189	.	.	9890113	9891189	0	1	1076	9890104	H2A119KUb1 targets
chr13	72626839	72628522	chr13:72626839-72628522	.	.	72626839	72628522	0	1	1683	72626832	H2A119KUb1 targets
chr7	79584504	79586241	chr7:79584504-79586241	.	.	79584504	79586241	0	1	1737	79584497	H2A119KUb1 targets
chr2	172731680	172733518	chr2:172731680-172733518	.	.	172731680	172733518	0	1	1838	172731679	H2A119KUb1 targets
chr11	43520558	43528281	chr11:43520558-43528281	.	.	43520558	43528281	0	1	7723	43520554	H2A119KUb1 targets
chr10	80340288	80342738	chr10:80340288-80342738	.	.	80340288	80342738	0	1	2450	80340280	H2A119KUb1 targets
chr5	139942454	139948194	chr5:139942454-139948194	.	.	139942454	139948194	0	1	5740	139942453	H2A119KUb1 targets
chr11	112855634	112857604	chr11:112855634-112857604	.	.	112855634	112857604	0	1	1970	112855633	H2A119KUb1 targets
chr13	112995855	112998776	chr13:112995855-112998776	.	.	112995855	112998776	0	1	2921	112995854	H2A119KUb1 targets
chr9	48828679	48829392	chr9:48828679-48829392	.	.	48828679	48829392	0	1	713	48828675	H2A119KUb1 targets
chr11	88202937	88203998	chr11:88202937-88203998	.	.	88202937	88203998	0	1	1061	88202929	H2A119KUb1 targets
chr6	125311804	125314873	chr6:125311804-125314873	.	.	125311804	125314873	0	1	3069	125311803	H2A119KUb1 targets
chr18	11956115	11957509	chr18:11956115-11957509	.	.	11956115	11957509	0	1	1394	11956114	H2A119KUb1 targets
chr9	98425129	98430178	chr9:98425129-98430178	.	.	98425129	98430178	0	1	5049	98425120	H2A119KUb1 targets
chr7	141462067	141467120	chr7:141462067-141467120	.	.	141462067	141467120	0	1	5053	141462066	H2A119KUb1 targets
chr11	54063537	54063990	chr11:54063537-54063990	.	.	54063537	54063990	0	1	453	54063532	H2A119KUb1 targets
chr6	48438247	48443106	chr6:48438247-48443106	.	.	48438247	48443106	0	1	4859	48438243	H2A119KUb1 targets
chr15	99588355	99590690	chr15:99588355-99590690	.	.	99588355	99590690	0	1	2335	99588346	H2A119KUb1 targets
chr14	48663465	48670935	chr14:48663465-48670935	.	.	48663465	48670935	0	1	7470	48663461	H2A119KUb1 targets
chr11	103727458	103736261	chr11:103727458-103736261	.	.	103727458	103736261	0	1	8803	103727457	H2A119KUb1 targets
chr2	33648391	33650028	chr2:33648391-33650028	.	.	33648391	33650028	0	1	1637	33648388	H2A119KUb1 targets
chr1	40677561	40681339	chr1:40677561-40681339	.	.	40677561	40681339	0	1	3778	40677557	H2A119KUb1 targets
chr1	180920445	180925349	chr1:180920445-180925349	.	.	180920445	180925349	0	1	4904	180920444	H2A119KUb1 targets
chr11	115857751	115863826	chr11:115857751-115863826	.	.	115857751	115863826	0	1	6075	115857750	H2A119KUb1 targets
chr15	74564018	74567158	chr15:74564018-74567158	.	.	74564018	74567158	0	1	3140	74564011	H2A119KUb1 targets
chr1	132190690	132195182	chr1:132190690-132195182	.	.	132190690	132195182	0	1	4492	132190689	H2A119KUb1 targets
chr3	87998150	88000289	chr3:87998150-88000289	.	.	87998150	88000289	0	1	2139	87998142	H2A119KUb1 targets
chr14	63243654	63249407	chr14:63243654-63249407	.	.	63243654	63249407	0	1	5753	63243648	H2A119KUb1 targets
chr8	105281777	105283964	chr8:105281777-105283964	.	.	105281777	105283964	0	1	2187	105281776	H2A119KUb1 targets
chr17	83215930	83223800	chr17:83215930-83223800	.	.	83215930	83223800	0	1	7870	83215922	H2A119KUb1 targets
chrX	51677182	51680349	chrX:51677182-51680349	.	.	51677182	51680349	0	1	3167	51677177	H2A119KUb1 targets
chr11	114763266	114767388	chr11:114763266-114767388	.	.	114763266	114767388	0	1	4122	114763265	H2A119KUb1 targets
chr4	138246446	138248074	chr4:138246446-138248074	.	.	138246446	138248074	0	1	1628	138246445	H2A119KUb1 targets
chr9	107713422	107714028	chr9:107713422-107714028	.	.	107713422	107714028	0	1	606	107713421	H2A119KUb1 targets
chr6	84225553	84232909	chr6:84225553-84232909	.	.	84225553	84232909	0	1	7356	84225545	H2A119KUb1 targets
chr11	118349707	118357551	chr11:118349707-118357551	.	.	118349707	118357551	0	1	7844	118349706	H2A119KUb1 targets
chr15	93527312	93529391	chr15:93527312-93529391	.	.	93527312	93529391	0	1	2079	93527303	H2A119KUb1 targets
chr11	88092054	88094801	chr11:88092054-88094801	.	.	88092054	88094801	0	1	2747	88092046	H2A119KUb1 targets
chr11	32850848	32851489	chr11:32850848-32851489	.	.	32850848	32851489	0	1	641	32850845	H2A119KUb1 targets
chr9	108832669	108835120	chr9:108832669-108835120	.	.	108832669	108835120	0	1	2451	108832668	H2A119KUb1 targets
chr11	62246724	62247360	chr11:62246724-62247360	.	.	62246724	62247360	0	1	636	62246718	H2A119KUb1 targets
chr2	30690712	30694619	chr2:30690712-30694619	.	.	30690712	30694619	0	1	3907	30690709	H2A119KUb1 targets
chr10	60822684	60824701	chr10:60822684-60824701	.	.	60822684	60824701	0	1	2017	60822678	H2A119KUb1 targets
chr6	127767057	127772110	chr6:127767057-127772110	.	.	127767057	127772110	0	1	5053	127767056	H2A119KUb1 targets
chr17	29411524	29412236	chr17:29411524-29412236	.	.	29411524	29412236	0	1	712	29411522	H2A119KUb1 targets
chr8	57329311	57330724	chr8:57329311-57330724	.	.	57329311	57330724	0	1	1413	57329306	H2A119KUb1 targets
chr7	30531295	30534941	chr7:30531295-30534941	.	.	30531295	30534941	0	1	3646	30531292	H2A119KUb1 targets
chr11	114775008	114777322	chr11:114775008-114777322	.	.	114775008	114777322	0	1	2314	114775007	H2A119KUb1 targets
chr11	24078259	24083714	chr11:24078259-24083714	.	.	24078259	24083714	0	1	5455	24078257	H2A119KUb1 targets
chr11	103098093	103102591	chr11:103098093-103102591	.	.	103098093	103102591	0	1	4498	103098092	H2A119KUb1 targets
chr15	84609424	84616518	chr15:84609424-84616518	.	.	84609424	84616518	0	1	7094	84609416	H2A119KUb1 targets
chr11	69225863	69235017	chr11:69225863-69235017	.	.	69225863	69235017	0	1	9154	69225857	H2A119KUb1 targets
chr4	99650428	99655244	chr4:99650428-99655244	.	.	99650428	99655244	0	1	4816	99650419	H2A119KUb1 targets
chr12	108331807	108332577	chr12:108331807-108332577	.	.	108331807	108332577	0	1	770	108331806	H2A119KUb1 targets
chr11	69469970	69473096	chr11:69469970-69473096	.	.	69469970	69473096	0	1	3126	69469964	H2A119KUb1 targets
chr19	55580201	55582120	chr19:55580201-55582120	.	.	55580201	55582120	0	1	1919	55580196	H2A119KUb1 targets
chr11	117924438	117926132	chr11:117924438-117926132	.	.	117924438	117926132	0	1	1694	117924437	H2A119KUb1 targets
chr11	62244234	62245957	chr11:62244234-62245957	.	.	62244234	62245957	0	1	1723	62244228	H2A119KUb1 targets
chr4	120280818	120283074	chr4:120280818-120283074	.	.	120280818	120283074	0	1	2256	120280817	H2A119KUb1 targets
chr1	131960476	131965150	chr1:131960476-131965150	.	.	131960476	131965150	0	1	4674	131960475	H2A119KUb1 targets
chr15	99085817	99090361	chr15:99085817-99090361	.	.	99085817	99090361	0	1	4544	99085808	H2A119KUb1 targets
chr9	57945058	57946785	chr9:57945058-57946785	.	.	57945058	57946785	0	1	1727	57945053	H2A119KUb1 targets
chr4	45822671	45826455	chr4:45822671-45826455	.	.	45822671	45826455	0	1	3784	45822667	H2A119KUb1 targets
chr8	25515906	25520630	chr8:25515906-25520630	.	.	25515906	25520630	0	1	4724	25515904	H2A119KUb1 targets
chr10	67532235	67537338	chr10:67532235-67537338	.	.	67532235	67537338	0	1	5103	67532229	H2A119KUb1 targets
chr18	11958158	11959376	chr18:11958158-11959376	.	.	11958158	11959376	0	1	1218	11958157	H2A119KUb1 targets
chr17	26837060	26844542	chr17:26837060-26844542	.	.	26837060	26844542	0	1	7482	26837058	H2A119KUb1 targets
chr5	33728755	33734926	chr5:33728755-33734926	.	.	33728755	33734926	0	1	6171	33728752	H2A119KUb1 targets
chr11	101267995	101269763	chr11:101267995-101269763	.	.	101267995	101269763	0	1	1768	101267994	H2A119KUb1 targets
chr11	57975553	57976099	chr11:57975553-57976099	.	.	57975553	57976099	0	1	546	57975548	H2A119KUb1 targets
chr11	115273402	115274510	chr11:115273402-115274510	.	.	115273402	115274510	0	1	1108	115273401	H2A119KUb1 targets
chr11	66962565	66965677	chr11:66962565-66965677	.	.	66962565	66965677	0	1	3112	66962559	H2A119KUb1 targets
chr6	125324693	125325691	chr6:125324693-125325691	.	.	125324693	125325691	0	1	998	125324692	H2A119KUb1 targets
chr2	118670611	118673391	chr2:118670611-118673391	.	.	118670611	118673391	0	1	2780	118670610	H2A119KUb1 targets
chr2	119489948	119493266	chr2:119489948-119493266	.	.	119489948	119493266	0	1	3318	119489947	H2A119KUb1 targets
chr11	96378423	96378961	chr11:96378423-96378961	.	.	96378423	96378961	0	1	538	96378414	H2A119KUb1 targets
chr2	151756353	151760434	chr2:151756353-151760434	.	.	151756353	151760434	0	1	4081	151756352	H2A119KUb1 targets
chr6	89359843	89362387	chr6:89359843-89362387	.	.	89359843	89362387	0	1	2544	89359835	H2A119KUb1 targets
chr5	33702140	33702842	chr5:33702140-33702842	.	.	33702140	33702842	0	1	702	33702137	H2A119KUb1 targets
chr12	80119294	80120179	chr12:80119294-80120179	.	.	80119294	80120179	0	1	885	80119286	H2A119KUb1 targets
chr12	56303445	56304257	chr12:56303445-56304257	.	.	56303445	56304257	0	1	812	56303440	H2A119KUb1 targets
chr11	52280399	52283103	chr11:52280399-52283103	.	.	52280399	52283103	0	1	2704	52280394	H2A119KUb1 targets
chr11	54065285	54073429	chr11:54065285-54073429	.	.	54065285	54073429	0	1	8144	54065280	H2A119KUb1 targets
chr11	50595820	50596764	chr11:50595820-50596764	.	.	50595820	50596764	0	1	944	50595815	H2A119KUb1 targets
chr11	120184325	120186240	chr11:120184325-120186240	.	.	120184325	120186240	0	1	1915	120184324	H2A119KUb1 targets
chr4	137277757	137280298	chr4:137277757-137280298	.	.	137277757	137280298	0	1	2541	137277756	H2A119KUb1 targets
chr7	98493561	98495536	chr7:98493561-98495536	.	.	98493561	98495536	0	1	1975	98493552	H2A119KUb1 targets
chrX	99522709	99524284	chrX:99522709-99524284	.	.	99522709	99524284	0	1	1575	99522700	H2A119KUb1 targets
chr6	83067394	83072811	chr6:83067394-83072811	.	.	83067394	83072811	0	1	5417	83067386	H2A119KUb1 targets
chr1	134238838	134239491	chr1:134238838-134239491	.	.	134238838	134239491	0	1	653	134238837	H2A119KUb1 targets
chr11	116538231	116539448	chr11:116538231-116539448	.	.	116538231	116539448	0	1	1217	116538230	H2A119KUb1 targets
chr11	6597555	6606406	chr11:6597555-6606406	.	.	6597555	6606406	0	1	8851	6597549	H2A119KUb1 targets
chr9	14857678	14864967	chr9:14857678-14864967	.	.	14857678	14864967	0	1	7289	14857677	H2A119KUb1 targets
chr1	75478269	75479189	chr1:75478269-75479189	.	.	75478269	75479189	0	1	920	75478262	H2A119KUb1 targets
chr6	117202630	117204929	chr6:117202630-117204929	.	.	117202630	117204929	0	1	2299	117202629	H2A119KUb1 targets
chr2	91924515	91926978	chr2:91924515-91926978	.	.	91924515	91926978	0	1	2463	91924506	H2A119KUb1 targets
chr11	69552754	69553868	chr11:69552754-69553868	.	.	69552754	69553868	0	1	1114	69552748	H2A119KUb1 targets
chr11	94237758	94240362	chr11:94237758-94240362	.	.	94237758	94240362	0	1	2604	94237749	H2A119KUb1 targets
chr2	29257547	29258335	chr2:29257547-29258335	.	.	29257547	29258335	0	1	788	29257545	H2A119KUb1 targets
chr5	28455891	28456560	chr5:28455891-28456560	.	.	28455891	28456560	0	1	669	28455889	H2A119KUb1 targets
chrX	101931984	101935348	chrX:101931984-101935348	.	.	101931984	101935348	0	1	3364	101931983	H2A119KUb1 targets
chr11	7063789	7069411	chr11:7063789-7069411	.	.	7063789	7069411	0	1	5622	7063782	H2A119KUb1 targets
chr13	34240274	34242652	chr13:34240274-34242652	.	.	34240274	34242652	0	1	2378	34240271	H2A119KUb1 targets
chr3	129200249	129204417	chr3:129200249-129204417	.	.	129200249	129204417	0	1	4168	129200248	H2A119KUb1 targets
chr11	53455007	53456611	chr11:53455007-53456611	.	.	53455007	53456611	0	1	1604	53455002	H2A119KUb1 targets
chr2	167556172	167557251	chr2:167556172-167557251	.	.	167556172	167557251	0	1	1079	167556171	H2A119KUb1 targets
chr17	47909548	47911811	chr17:47909548-47911811	.	.	47909548	47911811	0	1	2263	47909544	H2A119KUb1 targets
chr12	101002989	101004634	chr12:101002989-101004634	.	.	101002989	101004634	0	1	1645	101002988	H2A119KUb1 targets
chr6	89046951	89047787	chr6:89046951-89047787	.	.	89046951	89047787	0	1	836	89046943	H2A119KUb1 targets
chr5	119075106	119077647	chr5:119075106-119077647	.	.	119075106	119077647	0	1	2541	119075105	H2A119KUb1 targets
chr11	121699468	121705948	chr11:121699468-121705948	.	.	121699468	121705948	0	1	6480	121699467	H2A119KUb1 targets
chr1	88231174	88236026	chr1:88231174-88236026	.	.	88231174	88236026	0	1	4852	88231166	H2A119KUb1 targets
chr13	63568307	63575115	chr13:63568307-63575115	.	.	63568307	63575115	0	1	6808	63568301	H2A119KUb1 targets
chr6	145174151	145179253	chr6:145174151-145179253	.	.	145174151	145179253	0	1	5102	145174150	H2A119KUb1 targets
chr11	69126015	69127876	chr11:69126015-69127876	.	.	69126015	69127876	0	1	1861	69126009	H2A119KUb1 targets
chr11	102602110	102603730	chr11:102602110-102603730	.	.	102602110	102603730	0	1	1620	102602109	H2A119KUb1 targets
chr4	154170952	154176070	chr4:154170952-154176070	.	.	154170952	154176070	0	1	5118	154170951	H2A119KUb1 targets
chr4	154176677	154177837	chr4:154176677-154177837	.	.	154176677	154177837	0	1	1160	154176676	H2A119KUb1 targets
chr7	44345576	44346530	chr7:44345576-44346530	.	.	44345576	44346530	0	1	954	44345572	H2A119KUb1 targets
chr17	56119086	56125008	chr17:56119086-56125008	.	.	56119086	56125008	0	1	5922	56119081	H2A119KUb1 targets
chr11	69452475	69454606	chr11:69452475-69454606	.	.	69452475	69454606	0	1	2131	69452469	H2A119KUb1 targets
chr12	109045667	109047362	chr12:109045667-109047362	.	.	109045667	109047362	0	1	1695	109045666	H2A119KUb1 targets
chr11	99082229	99084600	chr11:99082229-99084600	.	.	99082229	99084600	0	1	2371	99082220	H2A119KUb1 targets
chr8	122269799	122271594	chr8:122269799-122271594	.	.	122269799	122271594	0	1	1795	122269798	H2A119KUb1 targets
chr4	152113936	152115297	chr4:152113936-152115297	.	.	152113936	152115297	0	1	1361	152113935	H2A119KUb1 targets
chr15	74526357	74532138	chr15:74526357-74532138	.	.	74526357	74532138	0	1	5781	74526350	H2A119KUb1 targets
chr15	101050157	101055149	chr15:101050157-101055149	.	.	101050157	101055149	0	1	4992	101050156	H2A119KUb1 targets
chr10	80384498	80387413	chr10:80384498-80387413	.	.	80384498	80387413	0	1	2915	80384490	H2A119KUb1 targets
chr12	80113590	80115384	chr12:80113590-80115384	.	.	80113590	80115384	0	1	1794	80113582	H2A119KUb1 targets
chr11	69796678	69798803	chr11:69796678-69798803	.	.	69796678	69798803	0	1	2125	69796672	H2A119KUb1 targets
chr2	146225154	146227084	chr2:146225154-146227084	.	.	146225154	146227084	0	1	1930	146225153	H2A119KUb1 targets
chr3	88208073	88209138	chr3:88208073-88209138	.	.	88208073	88209138	0	1	1065	88208065	H2A119KUb1 targets
chr1	178846438	178854047	chr1:178846438-178854047	.	.	178846438	178854047	0	1	7609	178846437	H2A119KUb1 targets
chrX	101935902	101938624	chrX:101935902-101938624	.	.	101935902	101938624	0	1	2722	101935901	H2A119KUb1 targets
chr1	87161653	87162789	chr1:87161653-87162789	.	.	87161653	87162789	0	1	1136	87161645	H2A119KUb1 targets
chr11	99138941	99140813	chr11:99138941-99140813	.	.	99138941	99140813	0	1	1872	99138932	H2A119KUb1 targets
chr11	94241481	94246734	chr11:94241481-94246734	.	.	94241481	94246734	0	1	5253	94241472	H2A119KUb1 targets
chr2	181034966	181043355	chr2:181034966-181043355	.	.	181034966	181043355	0	1	8389	181034965	H2A119KUb1 targets
chr11	115361558	115362739	chr11:115361558-115362739	.	.	115361558	115362739	0	1	1181	115361557	H2A119KUb1 targets
chr8	121124098	121130203	chr8:121124098-121130203	.	.	121124098	121130203	0	1	6105	121124097	H2A119KUb1 targets
chr11	57597867	57605308	chr11:57597867-57605308	.	.	57597867	57605308	0	1	7441	57597862	H2A119KUb1 targets
chr9	58820699	58822428	chr9:58820699-58822428	.	.	58820699	58822428	0	1	1729	58820694	H2A119KUb1 targets
chr1	75420370	75424728	chr1:75420370-75424728	.	.	75420370	75424728	0	1	4358	75420363	H2A119KUb1 targets
chr2	119335866	119337808	chr2:119335866-119337808	.	.	119335866	119337808	0	1	1942	119335865	H2A119KUb1 targets
chr11	58956949	58958048	chr11:58956949-58958048	.	.	58956949	58958048	0	1	1099	58956944	H2A119KUb1 targets
chr11	79646682	79654753	chr11:79646682-79654753	.	.	79646682	79654753	0	1	8071	79646675	H2A119KUb1 targets
chr10	76063051	76064264	chr10:76063051-76064264	.	.	76063051	76064264	0	1	1213	76063044	H2A119KUb1 targets
chr17	27429900	27435780	chr17:27429900-27435780	.	.	27429900	27435780	0	1	5880	27429898	H2A119KUb1 targets
chr11	120039619	120040079	chr11:120039619-120040079	.	.	120039619	120040079	0	1	460	120039618	H2A119KUb1 targets
chr2	70571256	70572877	chr2:70571256-70572877	.	.	70571256	70572877	0	1	1621	70571249	H2A119KUb1 targets
chr2	45107356	45109639	chr2:45107356-45109639	.	.	45107356	45109639	0	1	2283	45107352	H2A119KUb1 targets
chr10	80321433	80323944	chr10:80321433-80323944	.	.	80321433	80323944	0	1	2511	80321425	H2A119KUb1 targets
chr11	85909863	85912746	chr11:85909863-85912746	.	.	85909863	85912746	0	1	2883	85909855	H2A119KUb1 targets
chr11	120064849	120073223	chr11:120064849-120073223	.	.	120064849	120073223	0	1	8374	120064848	H2A119KUb1 targets
chr19	7170548	7172369	chr19:7170548-7172369	.	.	7170548	7172369	0	1	1821	7170541	H2A119KUb1 targets
chr11	102367984	102371290	chr11:102367984-102371290	.	.	102367984	102371290	0	1	3306	102367983	H2A119KUb1 targets
chr18	35650689	35657330	chr18:35650689-35657330	.	.	35650689	35657330	0	1	6641	35650686	H2A119KUb1 targets
chr11	63124569	63126303	chr11:63124569-63126303	.	.	63124569	63126303	0	1	1734	63124563	H2A119KUb1 targets
chr1	119385816	119388010	chr1:119385816-119388010	.	.	119385816	119388010	0	1	2194	119385815	H2A119KUb1 targets
chr5	24320695	24326962	chr5:24320695-24326962	.	.	24320695	24326962	0	1	6267	24320693	H2A119KUb1 targets
chr11	98934250	98934664	chr11:98934250-98934664	.	.	98934250	98934664	0	1	414	98934241	H2A119KUb1 targets
chr4	125494963	125495596	chr4:125494963-125495596	.	.	125494963	125495596	0	1	633	125494962	H2A119KUb1 targets
chr5	114570978	114576043	chr5:114570978-114576043	.	.	114570978	114576043	0	1	5065	114570977	H2A119KUb1 targets
chr11	60495917	60499824	chr11:60495917-60499824	.	.	60495917	60499824	0	1	3907	60495911	H2A119KUb1 targets
chr15	74536534	74541918	chr15:74536534-74541918	.	.	74536534	74541918	0	1	5384	74536527	H2A119KUb1 targets
chr8	4190205	4196795	chr8:4190205-4196795	.	.	4190205	4196795	0	1	6590	4190201	H2A119KUb1 targets
chr6	89127926	89129036	chr6:89127926-89129036	.	.	89127926	89129036	0	1	1110	89127918	H2A119KUb1 targets
chr11	63913546	63915998	chr11:63913546-63915998	.	.	63913546	63915998	0	1	2452	63913540	H2A119KUb1 targets
chr19	59167009	59174438	chr19:59167009-59174438	.	.	59167009	59174438	0	1	7429	59167004	H2A119KUb1 targets
chr13	34249495	34251842	chr13:34249495-34251842	.	.	34249495	34251842	0	1	2347	34249492	H2A119KUb1 targets
chr11	70225224	70230637	chr11:70225224-70230637	.	.	70225224	70230637	0	1	5413	70225217	H2A119KUb1 targets
chr11	117777844	117785957	chr11:117777844-117785957	.	.	117777844	117785957	0	1	8113	117777843	H2A119KUb1 targets
chr2	84834294	84835989	chr2:84834294-84835989	.	.	84834294	84835989	0	1	1695	84834286	H2A119KUb1 targets
chr9	102202479	102207076	chr9:102202479-102207076	.	.	102202479	102207076	0	1	4597	102202478	H2A119KUb1 targets
chr6	89048241	89049413	chr6:89048241-89049413	.	.	89048241	89049413	0	1	1172	89048233	H2A119KUb1 targets
chr6	89032912	89038441	chr6:89032912-89038441	.	.	89032912	89038441	0	1	5529	89032904	H2A119KUb1 targets
chr8	119629143	119630326	chr8:119629143-119630326	.	.	119629143	119630326	0	1	1183	119629142	H2A119KUb1 targets
chr5	30107883	30114013	chr5:30107883-30114013	.	.	30107883	30114013	0	1	6130	30107880	H2A119KUb1 targets
chr1	75381666	75383381	chr1:75381666-75383381	.	.	75381666	75383381	0	1	1715	75381659	H2A119KUb1 targets
chr4	140644064	140648484	chr4:140644064-140648484	.	.	140644064	140648484	0	1	4420	140644063	H2A119KUb1 targets
chr3	127637587	127638380	chr3:127637587-127638380	.	.	127637587	127638380	0	1	793	127637586	H2A119KUb1 targets
chr11	66966176	66971159	chr11:66966176-66971159	.	.	66966176	66971159	0	1	4983	66966170	H2A119KUb1 targets
chr8	121072227	121075398	chr8:121072227-121075398	.	.	121072227	121075398	0	1	3171	121072226	H2A119KUb1 targets
chr4	136943411	136948474	chr4:136943411-136948474	.	.	136943411	136948474	0	1	5063	136943410	H2A119KUb1 targets
chr12	117259413	117264111	chr12:117259413-117264111	.	.	117259413	117264111	0	1	4698	117259412	H2A119KUb1 targets
chr10	80935270	80939082	chr10:80935270-80939082	.	.	80935270	80939082	0	1	3812	80935262	H2A119KUb1 targets
chr12	104470000	104473167	chr12:104470000-104473167	.	.	104470000	104473167	0	1	3167	104469999	H2A119KUb1 targets
chr11	95185473	95187415	chr11:95185473-95187415	.	.	95185473	95187415	0	1	1942	95185464	H2A119KUb1 targets
chr7	44339821	44342025	chr7:44339821-44342025	.	.	44339821	44342025	0	1	2204	44339817	H2A119KUb1 targets
chr11	68277333	68278279	chr11:68277333-68278279	.	.	68277333	68278279	0	1	946	68277327	H2A119KUb1 targets
chr3	129205406	129206191	chr3:129205406-129206191	.	.	129205406	129206191	0	1	785	129205405	H2A119KUb1 targets
chr9	98430630	98432845	chr9:98430630-98432845	.	.	98430630	98432845	0	1	2215	98430621	H2A119KUb1 targets
chr9	102208912	102212505	chr9:102208912-102212505	.	.	102208912	102212505	0	1	3593	102208911	H2A119KUb1 targets
chr9	61378237	61379013	chr9:61378237-61379013	.	.	61378237	61379013	0	1	776	61378231	H2A119KUb1 targets
chr5	24327726	24333448	chr5:24327726-24333448	.	.	24327726	24333448	0	1	5722	24327724	H2A119KUb1 targets
chr9	48645596	48651231	chr9:48645596-48651231	.	.	48645596	48651231	0	1	5635	48645592	H2A119KUb1 targets
chr15	84445009	84445833	chr15:84445009-84445833	.	.	84445009	84445833	0	1	824	84445001	H2A119KUb1 targets
chr11	79708174	79714695	chr11:79708174-79714695	.	.	79708174	79714695	0	1	6521	79708167	H2A119KUb1 targets
chr11	115343481	115349043	chr11:115343481-115349043	.	.	115343481	115349043	0	1	5562	115343480	H2A119KUb1 targets
chr12	27307669	27314206	chr12:27307669-27314206	.	.	27307669	27314206	0	1	6537	27307667	H2A119KUb1 targets
chr1	120609395	120610117	chr1:120609395-120610117	.	.	120609395	120610117	0	1	722	120609394	H2A119KUb1 targets
chr1	134232214	134238112	chr1:134232214-134238112	.	.	134232214	134238112	0	1	5898	134232213	H2A119KUb1 targets
chr7	73375624	73378364	chr7:73375624-73378364	.	.	73375624	73378364	0	1	2740	73375617	H2A119KUb1 targets
chr11	102459385	102461870	chr11:102459385-102461870	.	.	102459385	102461870	0	1	2485	102459384	H2A119KUb1 targets
chr10	60684220	60690546	chr10:60684220-60690546	.	.	60684220	60690546	0	1	6326	60684214	H2A119KUb1 targets
chr4	136241214	136241967	chr4:136241214-136241967	.	.	136241214	136241967	0	1	753	136241213	H2A119KUb1 targets
chr4	126296364	126298824	chr4:126296364-126298824	.	.	126296364	126298824	0	1	2460	126296363	H2A119KUb1 targets
chr9	108826390	108832233	chr9:108826390-108832233	.	.	108826390	108832233	0	1	5843	108826389	H2A119KUb1 targets
chr11	58992952	59001814	chr11:58992952-59001814	.	.	58992952	59001814	0	1	8862	58992947	H2A119KUb1 targets
chr2	165239692	165241612	chr2:165239692-165241612	.	.	165239692	165241612	0	1	1920	165239691	H2A119KUb1 targets
chr18	37742216	37745882	chr18:37742216-37745882	.	.	37742216	37745882	0	1	3666	37742213	H2A119KUb1 targets
chr2	26507990	26511232	chr2:26507990-26511232	.	.	26507990	26511232	0	1	3242	26507988	H2A119KUb1 targets
chr15	99094636	99098994	chr15:99094636-99098994	.	.	99094636	99098994	0	1	4358	99094627	H2A119KUb1 targets
chr11	119117854	119120014	chr11:119117854-119120014	.	.	119117854	119120014	0	1	2160	119117853	H2A119KUb1 targets
chr11	68278694	68282806	chr11:68278694-68282806	.	.	68278694	68282806	0	1	4112	68278688	H2A119KUb1 targets
chr4	115054970	115059583	chr4:115054970-115059583	.	.	115054970	115059583	0	1	4613	115054969	H2A119KUb1 targets
chr9	102350144	102354691	chr9:102350144-102354691	.	.	102350144	102354691	0	1	4547	102350143	H2A119KUb1 targets
chr11	120073632	120074127	chr11:120073632-120074127	.	.	120073632	120074127	0	1	495	120073631	H2A119KUb1 targets
chr11	78820032	78822239	chr11:78820032-78822239	.	.	78820032	78822239	0	1	2207	78820025	H2A119KUb1 targets
chr19	45221647	45224540	chr19:45221647-45224540	.	.	45221647	45224540	0	1	2893	45221643	H2A119KUb1 targets
chr11	97015733	97024110	chr11:97015733-97024110	.	.	97015733	97024110	0	1	8377	97015724	H2A119KUb1 targets
chr11	69396551	69398535	chr11:69396551-69398535	.	.	69396551	69398535	0	1	1984	69396545	H2A119KUb1 targets
chr1	131968609	131973498	chr1:131968609-131973498	.	.	131968609	131973498	0	1	4889	131968608	H2A119KUb1 targets
chr4	154369403	154374214	chr4:154369403-154374214	.	.	154369403	154374214	0	1	4811	154369402	H2A119KUb1 targets
chr15	74511552	74513469	chr15:74511552-74513469	.	.	74511552	74513469	0	1	1917	74511545	H2A119KUb1 targets
chr11	115806475	115809870	chr11:115806475-115809870	.	.	115806475	115809870	0	1	3395	115806474	H2A119KUb1 targets
chrX	12126746	12128252	chrX:12126746-12128252	.	.	12126746	12128252	0	1	1506	12126745	H2A119KUb1 targets
chr11	4257161	4258560	chr11:4257161-4258560	.	.	4257161	4258560	0	1	1399	4257157	H2A119KUb1 targets
chr2	122342370	122344965	chr2:122342370-122344965	.	.	122342370	122344965	0	1	2595	122342369	H2A119KUb1 targets
chr11	120654220	120655076	chr11:120654220-120655076	.	.	120654220	120655076	0	1	856	120654219	H2A119KUb1 targets
chr2	25394222	25400683	chr2:25394222-25400683	.	.	25394222	25400683	0	1	6461	25394220	H2A119KUb1 targets
chr11	94946447	94952335	chr11:94946447-94952335	.	.	94946447	94952335	0	1	5888	94946438	H2A119KUb1 targets
chr2	45110458	45111348	chr2:45110458-45111348	.	.	45110458	45111348	0	1	890	45110454	H2A119KUb1 targets
chr6	83702466	83704896	chr6:83702466-83704896	.	.	83702466	83704896	0	1	2430	83702458	H2A119KUb1 targets
chr8	27082879	27090570	chr8:27082879-27090570	.	.	27082879	27090570	0	1	7691	27082877	H2A119KUb1 targets
chr1	119397068	119399086	chr1:119397068-119399086	.	.	119397068	119399086	0	1	2018	119397067	H2A119KUb1 targets
chr15	84446996	84450492	chr15:84446996-84450492	.	.	84446996	84450492	0	1	3496	84446988	H2A119KUb1 targets
chr6	89362892	89365341	chr6:89362892-89365341	.	.	89362892	89365341	0	1	2449	89362884	H2A119KUb1 targets
chr7	126272742	126278816	chr7:126272742-126278816	.	.	126272742	126278816	0	1	6074	126272741	H2A119KUb1 targets
chr5	143367894	143369196	chr5:143367894-143369196	.	.	143367894	143369196	0	1	1302	143367893	H2A119KUb1 targets
chr2	180110235	180110845	chr2:180110235-180110845	.	.	180110235	180110845	0	1	610	180110234	H2A119KUb1 targets
chr4	137021323	137022748	chr4:137021323-137022748	.	.	137021323	137022748	0	1	1425	137021322	H2A119KUb1 targets
chr4	125282844	125289685	chr4:125282844-125289685	.	.	125282844	125289685	0	1	6841	125282843	H2A119KUb1 targets
chr6	148602586	148603772	chr6:148602586-148603772	.	.	148602586	148603772	0	1	1186	148602585	H2A119KUb1 targets
chr11	59174419	59180137	chr11:59174419-59180137	.	.	59174419	59180137	0	1	5718	59174414	H2A119KUb1 targets
chr11	120050272	120052211	chr11:120050272-120052211	.	.	120050272	120052211	0	1	1939	120050271	H2A119KUb1 targets
chr16	18127880	18129992	chr16:18127880-18129992	.	.	18127880	18129992	0	1	2112	18127879	H2A119KUb1 targets
chr7	44310464	44313317	chr7:44310464-44313317	.	.	44310464	44313317	0	1	2853	44310460	H2A119KUb1 targets
chr19	6837165	6841759	chr19:6837165-6841759	.	.	6837165	6841759	0	1	4594	6837159	H2A119KUb1 targets
chr4	136939137	136939695	chr4:136939137-136939695	.	.	136939137	136939695	0	1	558	136939136	H2A119KUb1 targets
chr13	71956469	71961337	chr13:71956469-71961337	.	.	71956469	71961337	0	1	4868	71956462	H2A119KUb1 targets
chr11	116922008	116924774	chr11:116922008-116924774	.	.	116922008	116924774	0	1	2766	116922007	H2A119KUb1 targets
chr11	116239521	116240267	chr11:116239521-116240267	.	.	116239521	116240267	0	1	746	116239520	H2A119KUb1 targets
chr8	4201513	4203153	chr8:4201513-4203153	.	.	4201513	4203153	0	1	1640	4201509	H2A119KUb1 targets
chr4	130013087	130015299	chr4:130013087-130015299	.	.	130013087	130015299	0	1	2212	130013086	H2A119KUb1 targets
chr4	130006103	130010477	chr4:130006103-130010477	.	.	130006103	130010477	0	1	4374	130006102	H2A119KUb1 targets
chr11	115067251	115072404	chr11:115067251-115072404	.	.	115067251	115072404	0	1	5153	115067250	H2A119KUb1 targets
chr11	119186292	119194152	chr11:119186292-119194152	.	.	119186292	119194152	0	1	7860	119186291	H2A119KUb1 targets
chr9	71758390	71759139	chr9:71758390-71759139	.	.	71758390	71759139	0	1	749	71758383	H2A119KUb1 targets
chr11	95509174	95516536	chr11:95509174-95516536	.	.	95509174	95516536	0	1	7362	95509165	H2A119KUb1 targets
chr6	52261358	52267154	chr6:52261358-52267154	.	.	52261358	52267154	0	1	5796	52261353	H2A119KUb1 targets
chr7	130252227	130253884	chr7:130252227-130253884	.	.	130252227	130253884	0	1	1657	130252226	H2A119KUb1 targets
chr17	39847368	39848703	chr17:39847368-39848703	.	.	39847368	39848703	0	1	1335	39847365	H2A119KUb1 targets
chr10	80387890	80388902	chr10:80387890-80388902	.	.	80387890	80388902	0	1	1012	80387882	H2A119KUb1 targets
chr14	25458349	25462234	chr14:25458349-25462234	.	.	25458349	25462234	0	1	3885	25458347	H2A119KUb1 targets
chr4	137280699	137284962	chr4:137280699-137284962	.	.	137280699	137284962	0	1	4263	137280698	H2A119KUb1 targets
chr11	77970326	77979572	chr11:77970326-77979572	.	.	77970326	77979572	0	1	9246	77970319	H2A119KUb1 targets
chr17	27408284	27409120	chr17:27408284-27409120	.	.	27408284	27409120	0	1	836	27408282	H2A119KUb1 targets
chr8	84775032	84776209	chr8:84775032-84776209	.	.	84775032	84776209	0	1	1177	84775024	H2A119KUb1 targets
chr11	61671988	61674278	chr11:61671988-61674278	.	.	61671988	61674278	0	1	2290	61671982	H2A119KUb1 targets
chr7	19094301	19098278	chr7:19094301-19098278	.	.	19094301	19098278	0	1	3977	19094300	H2A119KUb1 targets
chr5	29469202	29470731	chr5:29469202-29470731	.	.	29469202	29470731	0	1	1529	29469200	H2A119KUb1 targets
chr12	112676811	112678750	chr12:112676811-112678750	.	.	112676811	112678750	0	1	1939	112676810	H2A119KUb1 targets
chr11	117892696	117893255	chr11:117892696-117893255	.	.	117892696	117893255	0	1	559	117892695	H2A119KUb1 targets
chr6	89120383	89127269	chr6:89120383-89127269	.	.	89120383	89127269	0	1	6886	89120375	H2A119KUb1 targets
chr17	39843192	39846830	chr17:39843192-39846830	.	.	39843192	39846830	0	1	3638	39843189	H2A119KUb1 targets
chr11	120296845	120297786	chr11:120296845-120297786	.	.	120296845	120297786	0	1	941	120296844	H2A119KUb1 targets
chr15	35293450	35295666	chr15:35293450-35295666	.	.	35293450	35295666	0	1	2216	35293447	H2A119KUb1 targets
chr6	127143115	127144820	chr6:127143115-127144820	.	.	127143115	127144820	0	1	1705	127143114	H2A119KUb1 targets
chr11	102349775	102354575	chr11:102349775-102354575	.	.	102349775	102354575	0	1	4800	102349774	H2A119KUb1 targets
chr15	102962471	102966166	chr15:102962471-102966166	.	.	102962471	102966166	0	1	3695	102962470	H2A119KUb1 targets
chr2	25288049	25292808	chr2:25288049-25292808	.	.	25288049	25292808	0	1	4759	25288047	H2A119KUb1 targets
chr11	120279065	120282478	chr11:120279065-120282478	.	.	120279065	120282478	0	1	3413	120279064	H2A119KUb1 targets
chr4	136940114	136943001	chr4:136940114-136943001	.	.	136940114	136943001	0	1	2887	136940113	H2A119KUb1 targets
chr14	32459727	32460535	chr14:32459727-32460535	.	.	32459727	32460535	0	1	808	32459724	H2A119KUb1 targets
chr17	85607595	85608422	chr17:85607595-85608422	.	.	85607595	85608422	0	1	827	85607587	H2A119KUb1 targets
chr2	172941072	172943688	chr2:172941072-172943688	.	.	172941072	172943688	0	1	2616	172941071	H2A119KUb1 targets
chr11	61664336	61671374	chr11:61664336-61671374	.	.	61664336	61671374	0	1	7038	61664330	H2A119KUb1 targets
chr17	47917768	47925285	chr17:47917768-47925285	.	.	47917768	47925285	0	1	7517	47917764	H2A119KUb1 targets
chr5	143369935	143372047	chr5:143369935-143372047	.	.	143369935	143372047	0	1	2112	143369934	H2A119KUb1 targets
chr11	98042075	98043791	chr11:98042075-98043791	.	.	98042075	98043791	0	1	1716	98042066	H2A119KUb1 targets
chr11	101923345	101927856	chr11:101923345-101927856	.	.	101923345	101927856	0	1	4511	101923344	H2A119KUb1 targets
chr11	61675616	61676505	chr11:61675616-61676505	.	.	61675616	61676505	0	1	889	61675610	H2A119KUb1 targets
chr11	115152574	115158917	chr11:115152574-115158917	.	.	115152574	115158917	0	1	6343	115152573	H2A119KUb1 targets
chr11	118088250	118089592	chr11:118088250-118089592	.	.	118088250	118089592	0	1	1342	118088249	H2A119KUb1 targets
chr11	19012449	19022927	chr11:19012449-19022927	.	.	19012449	19022927	0	1	10478	19012448	H2A119KUb1 targets
chr8	4210139	4211220	chr8:4210139-4211220	.	.	4210139	4211220	0	1	1081	4210135	H2A119KUb1 targets
chr1	36552394	36560512	chr1:36552394-36560512	.	.	36552394	36560512	0	1	8118	36552391	H2A119KUb1 targets
chr4	139636753	139638886	chr4:139636753-139638886	.	.	139636753	139638886	0	1	2133	139636752	H2A119KUb1 targets
chr7	70354667	70360855	chr7:70354667-70360855	.	.	70354667	70360855	0	1	6188	70354660	H2A119KUb1 targets
chr17	25434572	25436328	chr17:25434572-25436328	.	.	25434572	25436328	0	1	1756	25434570	H2A119KUb1 targets
chr18	37813795	37817913	chr18:37813795-37817913	.	.	37813795	37817913	0	1	4118	37813792	H2A119KUb1 targets
chr4	152270348	152277523	chr4:152270348-152277523	.	.	152270348	152277523	0	1	7175	152270347	H2A119KUb1 targets
chr11	115363640	115368709	chr11:115363640-115368709	.	.	115363640	115368709	0	1	5069	115363639	H2A119KUb1 targets
chr2	73278692	73280978	chr2:73278692-73280978	.	.	73278692	73280978	0	1	2286	73278685	H2A119KUb1 targets
chr8	46207511	46210747	chr8:46207511-46210747	.	.	46207511	46210747	0	1	3236	46207507	H2A119KUb1 targets
chr11	119258124	119265302	chr11:119258124-119265302	.	.	119258124	119265302	0	1	7178	119258123	H2A119KUb1 targets
chr2	74707585	74709107	chr2:74707585-74709107	.	.	74707585	74709107	0	1	1522	74707578	H2A119KUb1 targets
chr15	102952139	102956525	chr15:102952139-102956525	.	.	102952139	102956525	0	1	4386	102952138	H2A119KUb1 targets
chr11	4295845	4297770	chr11:4295845-4297770	.	.	4295845	4297770	0	1	1925	4295841	H2A119KUb1 targets
chr1	40681790	40684478	chr1:40681790-40684478	.	.	40681790	40684478	0	1	2688	40681786	H2A119KUb1 targets
chr9	24769481	24773983	chr9:24769481-24773983	.	.	24769481	24773983	0	1	4502	24769479	H2A119KUb1 targets
chr7	120842994	120848779	chr7:120842994-120848779	.	.	120842994	120848779	0	1	5785	120842993	H2A119KUb1 targets
chr8	122260230	122264514	chr8:122260230-122264514	.	.	122260230	122264514	0	1	4284	122260229	H2A119KUb1 targets
chr8	120521414	120522458	chr8:120521414-120522458	.	.	120521414	120522458	0	1	1044	120521413	H2A119KUb1 targets
chr8	84738027	84742770	chr8:84738027-84742770	.	.	84738027	84742770	0	1	4743	84738019	H2A119KUb1 targets
chr11	119184395	119185316	chr11:119184395-119185316	.	.	119184395	119185316	0	1	921	119184394	H2A119KUb1 targets
chr10	67537805	67541446	chr10:67537805-67541446	.	.	67537805	67541446	0	1	3641	67537799	H2A119KUb1 targets
chr11	99150145	99153033	chr11:99150145-99153033	.	.	99150145	99153033	0	1	2888	99150136	H2A119KUb1 targets
chr11	60085334	60088516	chr11:60085334-60088516	.	.	60085334	60088516	0	1	3182	60085328	H2A119KUb1 targets
chr11	59182516	59183159	chr11:59182516-59183159	.	.	59182516	59183159	0	1	643	59182511	H2A119KUb1 targets
chr11	115814318	115815856	chr11:115814318-115815856	.	.	115814318	115815856	0	1	1538	115814317	H2A119KUb1 targets
chr7	62444099	62445935	chr7:62444099-62445935	.	.	62444099	62445935	0	1	1836	62444093	H2A119KUb1 targets
chr8	25511380	25512793	chr8:25511380-25512793	.	.	25511380	25512793	0	1	1413	25511378	H2A119KUb1 targets
chr5	118436013	118436855	chr5:118436013-118436855	.	.	118436013	118436855	0	1	842	118436012	H2A119KUb1 targets
chr15	101044643	101046413	chr15:101044643-101046413	.	.	101044643	101046413	0	1	1770	101044642	H2A119KUb1 targets
chr11	115822371	115824954	chr11:115822371-115824954	.	.	115822371	115824954	0	1	2583	115822370	H2A119KUb1 targets
chr4	118734411	118738239	chr4:118734411-118738239	.	.	118734411	118738239	0	1	3828	118734410	H2A119KUb1 targets
chr11	94429421	94435341	chr11:94429421-94435341	.	.	94429421	94435341	0	1	5920	94429412	H2A119KUb1 targets
chr12	80023537	80026872	chr12:80023537-80026872	.	.	80023537	80026872	0	1	3335	80023529	H2A119KUb1 targets
chr14	63250193	63252403	chr14:63250193-63252403	.	.	63250193	63252403	0	1	2210	63250187	H2A119KUb1 targets
chr13	71964079	71967770	chr13:71964079-71967770	.	.	71964079	71967770	0	1	3691	71964072	H2A119KUb1 targets
chr10	127177987	127185603	chr10:127177987-127185603	.	.	127177987	127185603	0	1	7616	127177986	H2A119KUb1 targets
chr15	74560331	74563556	chr15:74560331-74563556	.	.	74560331	74563556	0	1	3225	74560324	H2A119KUb1 targets
chr15	99591155	99593061	chr15:99591155-99593061	.	.	99591155	99593061	0	1	1906	99591146	H2A119KUb1 targets
chr11	95003652	95005188	chr11:95003652-95005188	.	.	95003652	95005188	0	1	1536	95003643	H2A119KUb1 targets
chr9	43198576	43199470	chr9:43198576-43199470	.	.	43198576	43199470	0	1	894	43198572	H2A119KUb1 targets
chr14	70075119	70081041	chr14:70075119-70081041	.	.	70075119	70081041	0	1	5922	70075112	H2A119KUb1 targets
chr17	46451932	46457814	chr17:46451932-46457814	.	.	46451932	46457814	0	1	5882	46451928	H2A119KUb1 targets
chr4	45820971	45822258	chr4:45820971-45822258	.	.	45820971	45822258	0	1	1287	45820967	H2A119KUb1 targets
chr19	10229390	10234466	chr19:10229390-10234466	.	.	10229390	10234466	0	1	5076	10229389	H2A119KUb1 targets
chr17	8428278	8428856	chr17:8428278-8428856	.	.	8428278	8428856	0	1	578	8428270	H2A119KUb1 targets
chr1	88665278	88672566	chr1:88665278-88672566	.	.	88665278	88672566	0	1	7288	88665270	H2A119KUb1 targets
chr5	142118011	142123932	chr5:142118011-142123932	.	.	142118011	142123932	0	1	5921	142118010	H2A119KUb1 targets
chr2	35843621	35849295	chr2:35843621-35849295	.	.	35843621	35849295	0	1	5674	35843618	H2A119KUb1 targets
chr2	155623037	155624459	chr2:155623037-155624459	.	.	155623037	155624459	0	1	1422	155623036	H2A119KUb1 targets
chr6	52200873	52201848	chr6:52200873-52201848	.	.	52200873	52201848	0	1	975	52200868	H2A119KUb1 targets
chr11	75443583	75447459	chr11:75443583-75447459	.	.	75443583	75447459	0	1	3876	75443576	H2A119KUb1 targets
chr13	67856204	67857437	chr13:67856204-67857437	.	.	67856204	67857437	0	1	1233	67856198	H2A119KUb1 targets
chr4	129961059	129969140	chr4:129961059-129969140	.	.	129961059	129969140	0	1	8081	129961058	H2A119KUb1 targets
chr19	6406359	6407476	chr19:6406359-6407476	.	.	6406359	6407476	0	1	1117	6406353	H2A119KUb1 targets
chr11	97112504	97121108	chr11:97112504-97121108	.	.	97112504	97121108	0	1	8604	97112495	H2A119KUb1 targets
chr15	28018420	28020926	chr15:28018420-28020926	.	.	28018420	28020926	0	1	2506	28018418	H2A119KUb1 targets
chr2	159065541	159072835	chr2:159065541-159072835	.	.	159065541	159072835	0	1	7294	159065540	H2A119KUb1 targets
chr11	115173704	115180793	chr11:115173704-115180793	.	.	115173704	115180793	0	1	7089	115173703	H2A119KUb1 targets
chr18	37751674	37754807	chr18:37751674-37754807	.	.	37751674	37754807	0	1	3133	37751671	H2A119KUb1 targets
chr4	45826935	45829851	chr4:45826935-45829851	.	.	45826935	45829851	0	1	2916	45826931	H2A119KUb1 targets
chr11	101065185	101066680	chr11:101065185-101066680	.	.	101065185	101066680	0	1	1495	101065184	H2A119KUb1 targets
chr5	24479764	24480904	chr5:24479764-24480904	.	.	24479764	24480904	0	1	1140	24479762	H2A119KUb1 targets
chr17	14702637	14703936	chr17:14702637-14703936	.	.	14702637	14703936	0	1	1299	14702636	H2A119KUb1 targets
chr18	25568757	25572754	chr18:25568757-25572754	.	.	25568757	25572754	0	1	3997	25568755	H2A119KUb1 targets
chr1	74769349	74776472	chr1:74769349-74776472	.	.	74769349	74776472	0	1	7123	74769342	H2A119KUb1 targets
chr11	115163266	115168946	chr11:115163266-115168946	.	.	115163266	115168946	0	1	5680	115163265	H2A119KUb1 targets
chr2	74656230	74661886	chr2:74656230-74661886	.	.	74656230	74661886	0	1	5656	74656223	H2A119KUb1 targets
chr11	59239228	59246505	chr11:59239228-59246505	.	.	59239228	59246505	0	1	7277	59239223	H2A119KUb1 targets
chr11	59071468	59076936	chr11:59071468-59076936	.	.	59071468	59076936	0	1	5468	59071463	H2A119KUb1 targets
chr11	101082821	101083819	chr11:101082821-101083819	.	.	101082821	101083819	0	1	998	101082820	H2A119KUb1 targets
chr8	46220439	46222526	chr8:46220439-46222526	.	.	46220439	46222526	0	1	2087	46220435	H2A119KUb1 targets
chr17	56115451	56117288	chr17:56115451-56117288	.	.	56115451	56117288	0	1	1837	56115446	H2A119KUb1 targets
[truncated: 14,095 more rows]

## Sheet: PCGFs targets genes
#chrom	start	end	name	score	strand	thickStart	thickEnd	itemRGB	blockCount	blockSizes	blockStart	deepTools_group
[truncated: 6,974 more rows]
