# Supplementary material for: Histone H2AK119 Mono-Ubiquitination Is Essential for Polycomb-Mediated Transcriptional Repression
Source: Mol Cell. 2020 Feb 20;77(4):840–856.e5. doi: 10.1016/j.molcel.2019.11.021 (PMC7033561; doi:10.1016/j.molcel.2019.11.021)
Supplement: Table S3. RNA-Seq Analysis upon Loss of PRC1 Enzymatic Activity, Related to Figure 2 — List of all RefSeq genes and their corresponding RNA-seq results for the indicated cell lines at 72 h from EtOH (-OHT) or OHT (+OHT) treatment. [file mmc4.xlsx]

## Sheet: Parental vs I53S -OHT
Geneid	baseMean	log2FoldChange	lfcSE	pvalue	padj	DEG
Eif2s3y	327.28	-4.33	0.27	4.46414e-60	4.6935e-56	Downregulated
Rian	884.17	-4.73	0.33	1.50892e-47	3.04332e-43	Downregulated
Uty	210.54	-2.46	0.3	1.06073e-17	4.73969e-14	Downregulated
Usp26	287.41	2.65	0.36	4.42853e-15	1.43308e-11	Upregulated
Gm37899	114.46	-4.77	0.65	1.77716e-14	3.73694e-11	Downregulated
Mirg	69.22	-5	0.73	1.11773e-12	2.41133e-09	Downregulated
Clybl	1018.66	1.28	0.2	4.18495e-12	8.32743e-09	NotDE
Ipo5	5283.13	1.23	0.19	1.23794e-11	2.69299e-08	NotDE
Zic5	159	1.77	0.3	1.00871e-10	1.00566e-07	Upregulated
Uggt2	104.59	2.2	0.37	1.7879e-10	1.89723e-07	Upregulated
Meg3	791.46	0	0	1.01741e-10	1.9731e-07	NotDE
Zic2	123.43	1.92	0.33	1.8668e-10	1.9731e-07	Upregulated
Dnajc3	540.35	1.25	0.21	1.04439e-10	2.24045e-07	NotDE
Bora	501.7	1.11	0.19	2.06908e-10	4.12158e-07	NotDE
Tgds	325.81	1.62	0.3	2.03843e-09	1.21935e-06	Upregulated
Mest	1423.56	-1.14	0.21	1.2196e-09	1.32655e-06	NotDE
Uchl3	1496.76	0.99	0.18	1.87592e-09	1.65987e-06	NotDE
Rtl1	42.85	-5.23	0.93	6.05798e-09	4.35639e-06	Downregulated
Peg10	780.49	1.59	0.32	1.95078e-08	2.86332e-05	Upregulated
Nufip1	1062.79	0.97	0.2	3.55889e-08	3.09679e-05	NotDE
Tpt1	2724.03	0.98	0.2	5.76441e-08	3.82344e-05	NotDE
Zfy1	61.81	-1.87	0.39	9.10876e-08	4.18242e-05	Downregulated
H19	80.58	0	0	9.01408e-08	4.76367e-05	NotDE
AI662270	452.72	0	0	5.81776e-08	4.76367e-05	NotDE
Nxf3	173.38	1.78	0.39	2.02855e-07	8.53108e-05	Upregulated
Ncam1	288.4	1.23	0.27	2.29868e-07	9.38172e-05	NotDE
Naa16	344.09	1.14	0.24	1.45002e-07	0.000104711	NotDE
Pcca	301.21	1.12	0.25	3.32306e-07	0.000124778	NotDE
Pnma5	52.6	2.35	0.52	3.04843e-07	0.000136066	Upregulated
Xlr3a	61.03	3.15	0.71	3.85348e-07	0.000172186	Upregulated
Serpine2	1246.03	-0.83	0.19	4.1327e-07	0.000200531	NotDE
Naaa	324.75	1.16	0.27	6.08582e-07	0.000201811	NotDE
Trim47	287.69	0	0	6.61664e-07	0.000251901	NotDE
Mbnl2	689.43	0.9	0.21	5.55527e-07	0.000251901	NotDE
Gja1	1213.75	0.99	0.22	2.37723e-07	0.000273977	NotDE
Sugt1	1586.39	0.82	0.19	6.81896e-07	0.000329642	NotDE
Gpr180	97.95	1.46	0.35	1.01851e-06	0.000369005	NotDE
Esd	1535.42	0.86	0.2	8.0865e-07	0.000370342	NotDE
Sucla2	1364	1.03	0.24	9.76613e-07	0.000413187	NotDE
Commd6	508.35	0.87	0.21	1.17315e-06	0.000413187	NotDE
Ubac2	685.65	0.85	0.2	9.77478e-07	0.000414906	NotDE
Aldh1a3	75.64	0	0	1.40294e-06	0.00044777	NotDE
Anxa1	183.57	0	0	2.14824e-06	0.00044827	NotDE
Gtf2f2	670.03	0.95	0.23	1.23434e-06	0.000488211	NotDE
Mzt1	536.17	1.13	0.27	1.3775e-06	0.000532727	NotDE
Med4	786.46	0.86	0.21	1.76387e-06	0.000576789	NotDE
Slc25a30	198.39	1.22	0.31	3.268e-06	0.000737839	NotDE
Hmmr	1602.56	0.72	0.19	5.04756e-06	0.00158179	NotDE
Dnajc5g	49.24	2.13	0.57	6.57594e-06	0.00221253	Upregulated
Rassf4	157.62	1.25	0.35	1.35182e-05	0.00270872	NotDE
Snrpn	2002.1	-0.74	0.2	9.16089e-06	0.00270872	NotDE
B830012L14Rik	33.01	-4.79	1.16	1.08605e-05	0.00270872	Downregulated
Tm9sf2	2171.82	0.94	0.25	8.24924e-06	0.00270872	NotDE
Klf5	1637.12	0.68	0.19	1.18239e-05	0.00329362	NotDE
Uba1y	69.45	-1.68	0.49	1.83658e-05	0.00337316	Downregulated
Ppp2r2c	224.38	-1.04	0.31	3.23971e-05	0.00775507	NotDE
Gm26945	33.86	-2.62	0.78	3.42125e-05	0.00776928	Downregulated
Tdrd3	119.52	0.99	0.31	4.50504e-05	0.00816639	NotDE
Gpalpp1	354.16	0.9	0.27	2.30002e-05	0.00836592	NotDE
Wbp4	510.28	0.72	0.22	3.32461e-05	0.00836592	NotDE
Clasp1	875.91	-0.62	0.19	3.90165e-05	0.00931571	NotDE
Sgce	313.07	0.79	0.26	6.513e-05	0.00931571	NotDE
Fndc3a	342.79	0.88	0.27	3.27553e-05	0.00931571	NotDE
Zc3h13	716.26	0.91	0.27	2.41347e-05	0.0105166	NotDE
Tsc22d1	3905.38	0.9	0.28	4.56931e-05	0.0122339	NotDE
Rgcc	517.94	0.83	0.27	6.2572e-05	0.0142608	NotDE
Car8	356.85	-0.86	0.27	5.2115e-05	0.0151233	NotDE
Kif19a	51.33	0	0	9.78131e-05	0.0151233	NotDE
Foxn4	118.68	1.1	0.36	8.10898e-05	0.0152121	NotDE
Fxyd4	117.03	0	0	0.000123341	0.0185254	NotDE
Efna5	94.5	-1.35	0.47	0.000126191	0.0186865	NotDE
Spry2	851.24	1.04	0.31	3.46647e-05	0.0194208	NotDE
Tmtc4	272.65	0.81	0.29	0.000145114	0.0209	NotDE
Dnajc15	574.35	0.7	0.23	7.6422e-05	0.0225382	NotDE
Stk24	183.8	0.8	0.28	0.000126938	0.0226881	NotDE
Cntnap2	110.18	1.28	0.45	0.000137361	0.0233949	NotDE
Dis3	322.23	0.75	0.28	0.000200868	0.023407	NotDE
Gli2	679.65	0	0	0.000135845	0.0242587	NotDE
Lpin3	90.75	1.48	0.54	0.000197543	0.0262723	NotDE
Fbxl3	165.14	0.9	0.33	0.000199907	0.0262723	NotDE
Esrp1	137.42	0	0	0.000207469	0.0262806	NotDE
Adgra3	198.43	0	0	0.000204367	0.0262806	NotDE
Rcbtb2	76.15	1.29	0.46	0.00016796	0.0262806	NotDE
Capn2	127.78	-1.04	0.38	0.000183554	0.0265817	NotDE
Fras1	107.38	-1.32	0.48	0.000222488	0.0265817	NotDE
Inpp5j	68.43	0	0	0.000228259	0.0265817	NotDE
Elf1	116.85	0.99	0.37	0.000214367	0.0265817	NotDE
Mir17hg	140.36	1.06	0.38	0.00016965	0.0265817	NotDE
Ap1s2	313.76	0.74	0.29	0.000273779	0.0276017	NotDE
Cln5	400.7	0.87	0.31	0.000147692	0.0285589	NotDE
Pcdh19	40.48	0	0	0.000258927	0.0368304	NotDE
Sfmbt2	728.08	0.76	0.28	0.000199518	0.0373358	NotDE
Dzip1	133.03	0.99	0.38	0.000272971	0.0373358	NotDE
Il1r1	42.6	-1.68	0.62	0.000275518	0.0392906	Downregulated
Acpp	65.15	0	0	0.000308116	0.0419819	NotDE
Vwa8	411.06	0.77	0.29	0.000236436	0.0428617	NotDE
Akap11	425.03	0.64	0.25	0.000285376	0.0442541	NotDE
Gm11427	122.19	0	0	0.000348107	0.0450524	NotDE
Dazl	306.21	1	0.41	0.000424274	0.0450578	NotDE
BC067074	233.45	0	0	0.00044541	0.0472647	NotDE
Mtrf1	192.36	0.84	0.36	0.000550576	0.0489128	NotDE
2610528J11Rik	117.15	0	0	0.000400506	0.0508254	NotDE
Pibf1	169.27	0.84	0.35	0.000451718	0.0582246	NotDE
Heg1	139.41	0	0	0.000575945	0.0582246	NotDE
Epb41l5	669.33	-0.5	0.21	0.000477641	0.0633624	NotDE
Maml2	126.43	0.96	0.43	0.000658571	0.0653124	NotDE
Tcam1	67.6	-1.53	0.6	0.000420123	0.0653124	NotDE
Sema5a	233.24	0	0	0.000545757	0.0654105	NotDE
Map1b	1518.75	0.5	0.21	0.000482888	0.0666389	NotDE
Atf2	883.67	0.53	0.19	0.000193189	0.0708437	NotDE
Spint1	317.58	0	0	0.000586912	0.0708788	NotDE
Hand1	68.22	-2.04	0.81	0.000789172	0.0912063	NotDE
Sccpdh	762.93	0	0	0.000736804	0.0972199	NotDE
Cgnl1	65.19	1.43	0.63	0.000666616	0.0972199	NotDE
Trim62	43.34	-1.65	0.7	0.000642809	0.0998589	NotDE
Rbp4	193.91	-0.89	0.41	0.000864127	0.0998589	NotDE
Dpysl3	399.4	0.49	0.23	0.000791012	0.101696	NotDE
Hmga2	105	0	0	0.00115271	0.102706	NotDE
Cxcl12	42.63	0	0	0.000763184	0.103985	NotDE
Notum	124.88	0.76	0.37	0.000991974	0.103985	NotDE
Dock9	173.24	0.71	0.38	0.00138332	0.103985	NotDE
Halr1	57.94	1.02	0.54	0.0012863	0.106506	NotDE
Itga1	25.61	0	0	0.000995982	0.108546	NotDE
Dpep3	37.12	0	0	0.00103311	0.111684	NotDE
Plac8	839.63	0	0	0.000368015	0.118759	NotDE
Lef1	241.35	0.57	0.33	0.00173929	0.122884	NotDE
Itm2b	1664.39	0.7	0.28	0.000384137	0.122884	NotDE
Mmp9	73.37	-1.75	0.79	0.00121831	0.1273	NotDE
Ptprd	42.31	-1.78	0.79	0.000912601	0.1273	NotDE
Pkd1l2	27.97	0	0	0.00125096	0.128993	NotDE
Gas2l1	207.16	0	0	0.00198644	0.135029	NotDE
Enox1	140.7	0.7	0.4	0.00169187	0.135029	NotDE
Htr3a	37.11	0	0	0.00173567	0.137207	NotDE
Tsn	2411.54	-0.42	0.23	0.00147612	0.153439	NotDE
C1qtnf4	133.83	0	0	0.00163443	0.153555	NotDE
Nkx2-9	68.47	-2.3	0.96	0.00156762	0.154514	NotDE
Hpgd	149.58	0	0	0.00162597	0.159095	NotDE
Cldn7	737.08	0	0	0.0016188	0.162345	NotDE
Diaph3	273.3	0.46	0.29	0.00214632	0.162345	NotDE
Mycbp2	746.47	0.56	0.31	0.00154291	0.165066	NotDE
2310039H08Rik	486.91	0	0	0.00154728	0.165066	NotDE
Cdc42ep1	54.65	-1.41	0.75	0.00177034	0.167122	NotDE
Slc16a9	118.97	0	0	0.00189374	0.167964	NotDE
Gjb2	43.23	0	0	0.00242224	0.176853	NotDE
Fgf17	166.5	0.57	0.42	0.00286629	0.177369	NotDE
Phlda2	1524.05	0.39	0.23	0.00191582	0.182777	NotDE
Cpne7	55.24	0	0	0.0025731	0.18279	NotDE
Mal2	195.42	0	0	0.00200882	0.18279	NotDE
Hormad1	378.63	0.67	0.36	0.00131079	0.191991	NotDE
Lamc2	405.8	-0.49	0.28	0.0016918	0.196284	NotDE
Wls	218.98	0	0	0.00288499	0.200875	NotDE
Nsg1	149.38	-0.93	0.7	0.0034816	0.20418	NotDE
Cbx8	106.51	0	0	0.0023283	0.20418	NotDE
Smim22	131.81	0	0	0.00237938	0.207114	NotDE
Tmem40	519.27	0.41	0.26	0.00216916	0.210508	NotDE
Slc7a11	64.27	0	0	0.00260288	0.215974	NotDE
Gjb1	31.75	1.27	0.76	0.00191091	0.219017	NotDE
Gm5617	270.36	0	0	0.00385974	0.219193	NotDE
Ecel1	77.4	-1.46	0.88	0.00336037	0.222203	NotDE
Fmn1	147.59	0	0	0.00267094	0.222385	NotDE
Eif4g3	271.32	0	0	0.00276532	0.222385	NotDE
Vopp1	104.95	0	0	0.00343456	0.222902	NotDE
Klhl29	20.11	-2.35	0.94	0.000696708	0.226112	NotDE
Atp11a	243.54	0	0	0.00279892	0.228162	NotDE
Gm11620	102.48	0	0	0.0035807	0.228162	NotDE
Cldn11	26.19	-3.17	2.49	0.00299015	0.233161	NotDE
Pcyt1b	302.23	0.4	0.37	0.00372538	0.236718	NotDE
Serpinb5	27.38	-1.48	0.93	0.00312976	0.239716	NotDE
Abcc4	732.7	0.4	0.23	0.00185042	0.239716	NotDE
Prickle1	98.66	0	0	0.00426133	0.263545	NotDE
Cnn1	51.01	0	0	0.00273382	0.263573	NotDE
Dsc2	139.25	0	0	0.00430502	0.265597	NotDE
Pogk	45.07	-1.15	0.84	0.00357376	0.267393	NotDE
Ptger4	46.14	0	0	0.0036095	0.268515	NotDE
Dhrs7	455.06	0.51	0.34	0.00242242	0.269893	NotDE
Scnn1a	54.8	0	0	0.00361954	0.271061	NotDE
Hs3st3b1	83.89	0	0	0.00457427	0.271061	NotDE
Plk2	802.2	0	0	0.00284346	0.271061	NotDE
Slain1	49.85	0	0	0.00460436	0.271061	NotDE
Acp5	236.53	0.41	0.99	0.00470154	0.274616	NotDE
Tfcp2l1	11850.3	0	0	0.00365285	0.281107	NotDE
Cd24a	1281.11	0	0	0.00294642	0.281266	NotDE
Rb1	62.81	0.71	0.7	0.00397646	0.281266	NotDE
Fam102a	264.36	0	0	0.00498778	0.285002	NotDE
2610035F20Rik	18.37	1.68	0.85	0.00111691	0.285334	NotDE
Tmem108	184.51	0	0	0.00521857	0.297725	NotDE
Dner	73.24	0.7	0.83	0.00420577	0.301489	NotDE
Zfp750	142.38	0	0	0.00542049	0.303137	NotDE
Pou4f1	54.95	0	0	0.00350609	0.305836	NotDE
4933427D06Rik	31.6	0	0	0.00456226	0.309505	NotDE
Fam84b	36.96	0	0	0.00562266	0.309505	NotDE
Med12l	152.03	0	0	0.00577149	0.316042	NotDE
Coil	992.49	0.41	0.34	0.00354686	0.319825	NotDE
Inafm2	170.89	0	0	0.00595221	0.320924	NotDE
Gm10699	33.02	0	0	0.00465281	0.320924	NotDE
Prss16	79.85	-0.63	1.24	0.00505722	0.327255	NotDE
Otx1	108.95	-0.96	0.94	0.00485513	0.330371	NotDE
Dok1	154.87	0	0	0.00489143	0.33116	NotDE
Atp5g3	3366.36	0.37	0.32	0.0037921	0.33163	NotDE
Ptpn13	200.8	0	0	0.0063603	0.334354	NotDE
Ace	88.76	0	0	0.00635465	0.335485	NotDE
Haus4	406.43	-0.32	0.56	0.00454812	0.337986	NotDE
St3gal6	50.52	0	0	0.00530057	0.337986	NotDE
Epha7	100.79	0	0	0.00544314	0.338416	NotDE
Nrk	167.24	0	0	0.00807015	0.353227	NotDE
Slc6a1	86.93	0	0	0.00562222	0.353274	NotDE
Aqp3	634.7	0.46	0.54	0.00425358	0.357611	NotDE
C78283	177.54	0	0	0.00720758	0.364322	NotDE
Tuba3a	1286.57	0.49	0.7	0.0045576	0.369041	NotDE
Lrrfip1	452.51	0	0	0.00358997	0.373081	NotDE
Cmtm7	471.08	0	0	0.0045749	0.377334	NotDE
Hrh1	30	0	0	0.00625245	0.379963	NotDE
Gm53	138.72	0	0	0.00901915	0.379963	NotDE
Pcsk6	567.62	0	0	0.00586718	0.381887	NotDE
Gm12925	115.54	0	0	0.00779843	0.384898	NotDE
Chd5	122.25	0	0	0.00668961	0.392806	NotDE
Arpin	117.6	0	0	0.00831122	0.404562	NotDE
Crip1	1533.67	0	0	0.00585673	0.404562	NotDE
Thbs4	34.56	0	0	0.00669232	0.409637	NotDE
Parva	121.83	0	0	0.00874555	0.414547	NotDE
Dpysl4	67.98	0	0	0.00910167	0.414547	NotDE
Jarid2	6387.79	0	0	0.00528811	0.414547	NotDE
Col1a1	94.6	0	0	0.00711487	0.425781	NotDE
Fas	25.5	-2.11	1.36	0.0073485	0.425781	NotDE
Fkbp6	258.36	0	0	0.0107131	0.427228	NotDE
Mfap3l	46.42	0	0	0.0095768	0.428058	NotDE
Crygs	55.94	0	0	0.00742265	0.438329	NotDE
Aebp1	129.28	0	0	0.00793315	0.441308	NotDE
Wif1	68.02	0	0	0.0101081	0.44283	NotDE
Cog3	128.41	0	0	0.00791374	0.44283	NotDE
Grhl2	147.28	0	0	0.00965602	0.44283	NotDE
Ar	97.87	0	0	0.00793694	0.44283	NotDE
Mup6	144.05	0	0	0.00772449	0.443729	NotDE
Tmem109	516.79	0	0	0.0069028	0.443729	NotDE
Npnt	129.29	0	0	0.00786072	0.447347	NotDE
Pon2	68.35	0	0	0.00640368	0.447347	NotDE
Amfr	131.5	0	0	0.00794423	0.449335	NotDE
Arhgef16	296.1	0	0	0.0102886	0.454506	NotDE
Alox15	83.74	0	0	0.0104085	0.457878	NotDE
Tuba3b	87.67	0	0	0.0106064	0.458904	NotDE
Crispld2	121.37	0	0	0.010528	0.458904	NotDE
Shank3	90.93	0	0	0.00878131	0.458904	NotDE
Glis3	174.33	0	0	0.0104558	0.458904	NotDE
Slfn9	150.26	0	0	0.0105734	0.459834	NotDE
Cables2	178.13	0	0	0.0109375	0.473727	NotDE
Tlnrd1	103.55	0	0	0.0087329	0.475872	NotDE
Zfp975	385.23	0	0	0.00627564	0.495384	NotDE
Tdgf1	5343.3	0	0	0.00735237	0.501718	NotDE
Grin2a	16.12	0	0	0.00236162	0.501731	NotDE
Ly6h	97.32	0	0	0.011835	0.502348	NotDE
Dgkh	454.45	0	0	0.00599125	0.520927	NotDE
Nell2	21.38	0	0	0.00285606	0.535642	NotDE
Dusp26	46.63	0	0	0.0101133	0.535844	NotDE
Rab17	47.11	0	0	0.0102217	0.537968	NotDE
Hey1	73.43	0	0	0.010598	0.537968	NotDE
Serpinb9b	182.27	0	0	0.0134575	0.550706	NotDE
Zfp36l3	25.55	0	0	0.0134615	0.550706	NotDE
Pter	108.85	0	0	0.0106316	0.55239	NotDE
Slc43a3	188.5	0	0	0.0113015	0.564818	NotDE
Cd109	140.78	0	0	0.0139009	0.567343	NotDE
Fgfr3	39.94	0	0	0.00942536	0.590839	NotDE
Plbd1	201.47	0	0	0.0172344	0.590839	NotDE
Unc13d	178.92	0	0	0.0115696	0.590839	NotDE
Rbm26	758.9	0	0	0.00563694	0.593216	NotDE
Cfp	95.03	0	0	0.0148116	0.593216	NotDE
Rnf24	125.38	0	0	0.0150063	0.598087	NotDE
Trank1	83.42	0	0	0.0151886	0.598087	NotDE
Rims1	46.67	0	0	0.0125578	0.603067	NotDE
Eif4e3	103.83	0	0	0.0128608	0.603067	NotDE
Gm45774	139.83	0	0	0.0153993	0.603067	NotDE
Pmaip1	1064.66	0	0	0.0096572	0.603067	NotDE
Plagl1	930.37	0	0	0.0118327	0.605008	NotDE
Tmem30b	111.71	0	0	0.0157096	0.605008	NotDE
Mst1	69.02	0	0	0.0130169	0.608412	NotDE
Etv4	37.93	0	0	0.0101907	0.608412	NotDE
Lrch1	152.75	0	0	0.0129709	0.608412	NotDE
Phldb2	84.41	0	0	0.0130198	0.608412	NotDE
Lif	50.91	0	0	0.0126193	0.608494	NotDE
Tmem185b	281.93	0	0	0.019274	0.61675	NotDE
Fam184a	53.4	0	0	0.012914	0.61675	NotDE
Svil	372.78	0	0	0.0115214	0.61675	NotDE
Mmgt2	110.78	0	0	0.0168567	0.624664	NotDE
Dennd3	113.99	0	0	0.0136223	0.624664	NotDE
Morc1	1309.8	0	0	0.0104829	0.624664	NotDE
Ap1m2	724.08	0	0	0.00643494	0.629673	NotDE
Saa3	78.23	0	0	0.0180559	0.637741	NotDE
Wfdc2	1115.13	0	0	0.0134518	0.644652	NotDE
Gm15706	39.74	0	0	0.0113935	0.644652	NotDE
Atf5	54.44	0	0	0.0177955	0.644652	NotDE
Pmp22	136.16	0	0	0.0208299	0.644652	NotDE
Ntrk2	77.62	0	0	0.0140424	0.644652	NotDE
Mep1b	89.27	0	0	0.0138092	0.644652	NotDE
Slc4a4	70.29	0	0	0.0146414	0.646824	NotDE
P2ry14	28.91	0	0	0.0183867	0.655302	NotDE
Crabp2	230.88	0	0	0.0183755	0.655302	NotDE
Btg2	1255.35	0	0	0.0114846	0.655812	NotDE
Sel1l3	26.55	-1.92	2.57	0.0146572	0.655812	NotDE
Npy	40.83	0	0	0.0109135	0.655812	NotDE
Tox3	38.98	0	0	0.0109701	0.655812	NotDE
Dglucy	88.35	0	0	0.0184183	0.655812	NotDE
Klf12	71.32	0	0	0.0187518	0.655812	NotDE
Spesp1	46.89	0	0	0.0148018	0.657016	NotDE
Pgr	50.08	0	0	0.0155212	0.66306	NotDE
Cdh3	540.17	0	0	0.0145256	0.665547	NotDE
Lacc1	34.24	0	0	0.0157892	0.667896	NotDE
Slc38a5	51.19	0	0	0.0202045	0.667896	NotDE
Ptpn18	130.92	0	0	0.0163819	0.670045	NotDE
Asz1	70.22	0	0	0.0155452	0.670045	NotDE
Snx33	39.12	0	0	0.0196896	0.670045	NotDE
Lgals9	71.13	0	0	0.012579	0.670045	NotDE
Krt17	292.74	0	0	0.0229353	0.670045	NotDE
Lhpp	542.3	0	0	0.0151289	0.675417	NotDE
Asb2	51.3	0	0	0.0128771	0.678266	NotDE
Sfn	621.86	0	0	0.0153378	0.679289	NotDE
Spata20	48.93	0	0	0.0165308	0.679289	NotDE
Tm4sf5	166.18	0	0	0.0239832	0.680999	NotDE
Krtcap3	203.47	0	0	0.0245235	0.688473	NotDE
Adamts7	154.16	0	0	0.0245074	0.688473	NotDE
Egfr	114.95	0	0	0.0164864	0.688473	NotDE
Mmd	96.81	0	0	0.0163932	0.688473	NotDE
Stat5a	206.02	0	0	0.0164374	0.688473	NotDE
Mcam	598.77	0	0	0.0102141	0.692275	NotDE
Tdgf1-ps1	450.04	0	0	0.0102975	0.695764	NotDE
Dmkn	57.63	0	0	0.0215426	0.699057	NotDE
Acss2	172.74	0	0	0.0170262	0.699685	NotDE
Bmp1	34.71	0	0	0.017068	0.699685	NotDE
Eno1b	2339.02	0	0	0.0151253	0.699685	NotDE
Klhl42	453.18	0	0	0.0131917	0.699926	NotDE
Dmtn	817.64	0	0	0.0136583	0.702562	NotDE
Prkx	159.29	0	0	0.0219132	0.704641	NotDE
Bnip3	1586.35	0	0	0.0134305	0.706138	NotDE
Cpa2	37.16	0	0	0.0223042	0.706331	NotDE
Ptpn4	295.64	0	0	0.0182167	0.708105	NotDE
Gm3325	495.63	0	0	0.0170014	0.709017	NotDE
Insig1	298.59	0	0	0.0265717	0.711563	NotDE
Dtnbp1	130.66	0	0	0.0184706	0.711563	NotDE
Tram1l1	109.9	0	0	0.01874	0.718063	NotDE
Wdfy4	49.84	0	0	0.0147215	0.718063	NotDE
Slc27a3	163.73	0	0	0.0229757	0.718546	NotDE
Galnt7	230.89	0	0	0.018225	0.718546	NotDE
Gm13067	34.49	0	0	0.0189854	0.720669	NotDE
2500004C02Rik	28.37	0	0	0.0150347	0.724753	NotDE
Cd68	262.91	0	0	0.0236442	0.724753	NotDE
Ddit4l	308.76	0	0	0.0278171	0.72557	NotDE
Coa4	198.63	0	0	0.019519	0.729664	NotDE
Gpt2	976.47	0	0	0.0181775	0.729664	NotDE
Tbc1d2b	91.89	0	0	0.0237821	0.729664	NotDE
Zmiz1	180.86	0	0	0.02404	0.733048	NotDE
Prrg4	305.06	0	0	0.0288903	0.738157	NotDE
Platr27	182.54	0	0	0.0200946	0.738157	NotDE
Ntf3	31.34	0	0	0.0201436	0.738157	NotDE
Bicc1	60.15	0	0	0.0195295	0.738157	NotDE
Nampt	1792.25	0	0	0.0186845	0.738157	NotDE
Fst	44.33	0	0	0.0193231	0.738157	NotDE
Tcp11x2	60.92	0	0	0.0195484	0.738157	NotDE
Tbx21	20.8	0	0	0.00498102	0.740164	NotDE
Ptges	262.17	0	0	0.0198009	0.741428	NotDE
Neat1	340.72	0	0	0.0190226	0.741428	NotDE
Snx7	102.1	0	0	0.0252371	0.745971	NotDE
1190005I06Rik	41.29	0	0	0.0207506	0.746106	NotDE
Ndrg2	760.99	0	0	0.0097174	0.750687	NotDE
Slc25a31	86.76	0	0	0.0258172	0.751159	NotDE
S100a13	252.38	0	0	0.0259554	0.751159	NotDE
Rbmx	235.5	0	0	0.0305562	0.751159	NotDE
Armcx1	427.24	0	0	0.0124669	0.751159	NotDE
Mcoln3	94.92	0	0	0.0206445	0.755895	NotDE
Ngfr	685.23	0	0	0.00994744	0.755895	NotDE
Psmb8	114.93	0	0	0.0215119	0.756662	NotDE
Dock10	14.36	0	0	0.00649966	0.757949	NotDE
Lipg	20.2	0	0	0.00588872	0.757949	NotDE
Dbndd1	43.8	0	0	0.0280609	0.761989	NotDE
Itga9	101.96	0	0	0.0218669	0.761989	NotDE
Ccbe1	24.73	0	0	0.0219668	0.762305	NotDE
Gimap9	82.94	0	0	0.0272472	0.765967	NotDE
Tmem213	39.95	0	0	0.0275329	0.771934	NotDE
Magi2	33.75	0	0	0.0227744	0.772026	NotDE
Atxn7l3b	311.38	0	0	0.0327368	0.772026	NotDE
Mylip	131.38	0	0	0.021751	0.772026	NotDE
Ninj1	792.3	0	0	0.0193774	0.772026	NotDE
Fndc1	85.05	0	0	0.0280502	0.772026	NotDE
Ppp2r2b	16.25	0	0	0.00613786	0.772026	NotDE
Nfatc1	68.28	0	0	0.0290937	0.772026	NotDE
Oas1a	152.6	0	0	0.0279645	0.774141	NotDE
Heph	63.95	0	0	0.029428	0.774141	NotDE
Adssl1	174.26	0	0	0.0280966	0.774409	NotDE
St8sia4	20.51	0	0	0.00569034	0.777835	NotDE
Laptm5	1219.08	0	0	0.00745234	0.777835	NotDE
Themis2	43.83	0	0	0.0183801	0.780983	NotDE
Kcnab3	106.98	0	0	0.0289782	0.781207	NotDE
Zeb1	120.39	0	0	0.0227072	0.781207	NotDE
Fam25c	1276.26	0	0	0.0182086	0.784096	NotDE
Ebag9	130.27	0	0	0.0289817	0.784096	NotDE
Stambpl1	144.87	0	0	0.0291623	0.784096	NotDE
Nptx1	32.59	0	0	0.0239199	0.785842	NotDE
Pax3	67.14	0	0	0.0233346	0.786512	NotDE
Cfap45	53.3	0	0	0.0313218	0.786512	NotDE
Ptgs1	63.06	0	0	0.0194705	0.786512	NotDE
Ica1	168.42	0	0	0.0299407	0.786512	NotDE
Rab38	171.97	0	0	0.0246406	0.786512	NotDE
Itgal	182.41	0	0	0.0357557	0.786512	NotDE
Gm21964	81.53	0	0	0.0241593	0.786512	NotDE
Pcolce2	601.35	0	0	0.0146442	0.786512	NotDE
Klhl40	50.12	0	0	0.0306712	0.786512	NotDE
Slc5a4b	92.33	0	0	0.0303274	0.786512	NotDE
2210409E12Rik	194.66	0	0	0.0234095	0.786512	NotDE
Tgfbi	322.7	0	0	0.0237964	0.786512	NotDE
Gng2	597.17	0	0	0.0184253	0.786512	NotDE
Lpp	521.11	0	0	0.0213143	0.786512	NotDE
Tap1	176	0	0	0.0299272	0.786512	NotDE
Tdrd1	93.55	0	0	0.0305384	0.786512	NotDE
Ube2l6	330.37	0	0	0.0215609	0.789101	NotDE
Epha8	60.95	0	0	0.0322791	0.789518	NotDE
Map3k5	79.04	0	0	0.0309666	0.789518	NotDE
Adamtsl1	55.62	0	0	0.0253204	0.791666	NotDE
Zfp771	206.48	0	0	0.0314051	0.795631	NotDE
Nsg2	42.06	0	0	0.0184448	0.79593	NotDE
Slc39a14	166.17	0	0	0.0369474	0.79593	NotDE
Mvk	290.99	0	0	0.0374686	0.799922	NotDE
Eva1a	63.36	0	0	0.0251224	0.799922	NotDE
Mir9-3hg	26.45	0	0	0.0251301	0.799922	NotDE
Kif23	1415.09	0	0	0.0199469	0.799922	NotDE
Zfp948	167.2	0	0	0.0321056	0.799922	NotDE
Fbn2	126.43	0	0	0.0267739	0.802791	NotDE
Arrb1	153.98	0	0	0.0383236	0.809102	NotDE
Ddx3y	99.47	0	0	0.0323913	0.809102	NotDE
Casp8	56.52	0	0	0.0327837	0.809109	NotDE
Ano1	28.3	0	0	0.0260903	0.813059	NotDE
Rgs9	300.11	0	0	0.0390484	0.813059	NotDE
Akr1e1	242.62	0	0	0.0260416	0.813059	NotDE
Prlr	57.16	0	0	0.0261235	0.813059	NotDE
Slc6a7	62.29	0	0	0.0333304	0.813059	NotDE
Mylpf	1742.41	0	0	0.00875524	0.815626	NotDE
Grtp1	755.68	0	0	0.0161537	0.815626	NotDE
Sptbn5	32.41	0	0	0.0278456	0.821038	NotDE
Lpar1	777.18	0	0	0.0129014	0.821038	NotDE
Sema4f	56.63	0	0	0.0355533	0.821038	NotDE
Piwil2	290.7	0	0	0.0340361	0.821038	NotDE
Hsf2bp	1054.54	0	0	0.0238571	0.821038	NotDE
4930502E18Rik	115.88	0	0	0.0278449	0.821038	NotDE
Ralb	1612.24	0	0	0.0215359	0.82555	NotDE
Vegfa	162.63	0	0	0.034256	0.82555	NotDE
Zp1	24.19	0	0	0.0347062	0.82555	NotDE
Slc2a1	4255.19	0	0	0.0264477	0.828591	NotDE
Arhgap23	351.88	0	0	0.0244559	0.828591	NotDE
Ercc4	242.15	0	0	0.0410936	0.828591	NotDE
E330020D12Rik	560.3	0	0	0.0265635	0.829601	NotDE
Pcyt1a	351.89	0	0	0.0266696	0.831053	NotDE
Platr12	77.98	0	0	0.0374481	0.838317	NotDE
Maml3	42.58	0	0	0.0210576	0.838317	NotDE
Trh	10578.6	0	0	0.0215918	0.838317	NotDE
Timp3	145.97	0	0	0.0420512	0.838317	NotDE
Rp2	269.72	0	0	0.0291458	0.838317	NotDE
Chst15	109.79	0	0	0.0295416	0.844125	NotDE
Vil1	43.64	0	0	0.036615	0.847934	NotDE
Gm4735	359.39	0	0	0.0278051	0.849335	NotDE
Cyren	45.41	0	0	0.0368351	0.849335	NotDE
Lmx1a	20.5	0	0	0.00825376	0.853123	NotDE
Angptl2	25.5	0	0	0.0237658	0.853123	NotDE
Asb7	172.95	0	0	0.0368644	0.853123	NotDE
Hdac10	109.96	0	0	0.0371137	0.853123	NotDE
Jph1	25.86	0	0	0.038241	0.853624	NotDE
Zbtb10	184.36	0	0	0.0378856	0.853624	NotDE
Ppm1l	63.1	0	0	0.0293683	0.853624	NotDE
Nlrp4a	21.43	0	0	0.00840625	0.853624	NotDE
Lpl	267.63	0	0	0.0306418	0.853624	NotDE
Anp32a	629.35	0	0	0.0183215	0.853624	NotDE
Hspa2	196.07	0	0	0.0442158	0.853624	NotDE
Dsp	169.4	0	0	0.0445481	0.853624	NotDE
Rnf144b	44.12	0	0	0.0377781	0.853624	NotDE
Rnf180	28.19	0	0	0.0309943	0.853624	NotDE
Eif4a2	5724.77	0	0	0.0288286	0.853624	NotDE
Pkib	16.39	0	0	0.00858549	0.859669	NotDE
Plxna2	133.91	0	0	0.0315031	0.860293	NotDE
Lrrc1	88.78	0	0	0.0383789	0.860293	NotDE
Ccdc184	77.89	0	0	0.0318853	0.868897	NotDE
Gm26707	44.87	0	0	0.0394181	0.870659	NotDE
Chst13	44.23	0	0	0.0411179	0.870769	NotDE
Rsad2	25.75	0	0	0.0398883	0.877357	NotDE
Peg12	140.99	0	0	0.0313914	0.878501	NotDE
Itpkb	41.04	0	0	0.0315241	0.880377	NotDE
Cald1	1099.11	0	0	0.0105284	0.881104	NotDE
H1f0	147.16	0	0	0.0403477	0.881104	NotDE
Rnf130	106.26	0	0	0.0318405	0.88369	NotDE
Capn6	49.34	0	0	0.0423898	0.884721	NotDE
Foxo4	261.25	0	0	0.0480898	0.889686	NotDE
Rpl10l	159.61	0	0	0.0323807	0.891301	NotDE
Agtr1a	28.27	0	0	0.0334921	0.891301	NotDE
Dstyk	129.51	0	0	0.0336187	0.891728	NotDE
Cry1	159.82	0	0	0.0338503	0.895258	NotDE
AC098880.1	24.85	0	0	0.0338901	0.895258	NotDE
Ckmt1	205.95	0	0	0.0341879	0.899846	NotDE
Srxn1	251.43	0	0	0.0495231	0.899846	NotDE
Tescl	33.02	0	0	0.0246148	0.899846	NotDE
Afap1l1	94.26	0	0	0.0343419	0.899846	NotDE
Mmp28	42.77	0	0	0.0270368	0.900484	NotDE
She	47.57	0	0	0.044267	0.9006	NotDE
Mkx	151.56	0	0	0.0333904	0.9006	NotDE
Card19	343.13	0	0	0.0326491	0.913189	NotDE
Hecw2	32.94	0	0	0.0434303	0.915025	NotDE
BC034090	29.56	0	0	0.0254761	0.915025	NotDE
Platr14	1371.94	0	0	0.0262952	0.915025	NotDE
Nefh	243.02	0	0	0.0437397	0.916074	NotDE
Eya1	83.32	0	0	0.0361107	0.920236	NotDE
Hhat	89.27	0	0	0.044552	0.920236	NotDE
Kank4os	33.54	0	0	0.0442982	0.920236	NotDE
9330182L06Rik	66.29	0	0	0.0445596	0.920236	NotDE
Gnai1	57.01	0	0	0.0443051	0.920236	NotDE
Gm44386	53.34	0	0	0.0361024	0.920236	NotDE
Ptpro	37.8	0	0	0.0285595	0.920236	NotDE
Eps8	499.94	0	0	0.0271263	0.920236	NotDE
Erap1	91.65	0	0	0.0443945	0.920236	NotDE
Hdac7	138.24	0	0	0.0526111	0.920236	NotDE
Meltf	41.97	0	0	0.0345465	0.920236	NotDE
Wdr34	631.26	0	0	0.0272387	0.920895	NotDE
Cd99l2	97.97	0	0	0.0446931	0.920895	NotDE
Zfp566	198.89	0	0	0.0531607	0.924415	NotDE
Pabpc4l	237.69	0	0	0.0369621	0.925417	NotDE
St14	1198.13	0	0	0.0278855	0.932912	NotDE
Cdcp1	131.29	0	0	0.036077	0.932912	NotDE
Lrrc75a	149.88	0	0	0.0461048	0.932912	NotDE
Gpr137b	161.15	0	0	0.0375498	0.932912	NotDE
Cx3cl1	106.96	0	0	0.0377082	0.933787	NotDE
Plekhg1	221.94	0	0	0.0461107	0.933787	NotDE
Odf3b	17.78	0	0	0.0092421	0.933787	NotDE
Nudt17	333.54	0	0	0.035313	0.935122	NotDE
Traip	420.34	0	0	0.0224997	0.935122	NotDE
A730049H05Rik	50.82	0	0	0.0381133	0.936133	NotDE
Slc10a4	36.24	0	0	0.0472218	0.940302	NotDE
Tnrc18	421.91	0	0	0.0256271	0.942768	NotDE
Flvcr2	128.31	0	0	0.0470101	0.942768	NotDE
Ubap1l	152.95	0	0	0.0558642	0.943984	NotDE
Bglap3	28.53	0	0	0.0283727	0.948977	NotDE
Abhd11os	92.23	0	0	0.0485559	0.948977	NotDE
Kcnk6	34.03	0	0	0.037833	0.948977	NotDE
Nr2e3	19.14	0	0	0.0096318	0.948977	NotDE
Tctex1d2	487.27	0	0	0.0292774	0.948977	NotDE
Frs3	131.9	0	0	0.0392529	0.948977	NotDE
Epb41l3	404.62	0	0	0.0233789	0.948977	NotDE
Moxd1	49.32	0	0	0.0487204	0.949279	NotDE
Colec12	202.69	0	0	0.0571297	0.949279	NotDE
Upp1	7651.11	0	0	0.0127335	0.949423	NotDE
Dut	2862.19	0	0	0.0346562	0.955506	NotDE
Prx	279.97	0	0	0.0495426	0.955506	NotDE
Kif9	27.99	0	0	0.0493935	0.955506	NotDE
Bdh1	771.7	0	0	0.0344648	0.955506	NotDE
Plxnb3	24.57	0	0	0.0496212	0.955506	NotDE
Fbxo2	36.24	0	0	0.0393701	0.95608	NotDE
Vax2os	83.92	0	0	0.0414337	0.95608	NotDE
Nkx6-3	46.1	0	0	0.0500005	0.95608	NotDE
Saysd1	285.32	0	0	0.0501831	0.95608	NotDE
Adcy9	44.54	0	0	0.0497566	0.95608	NotDE
Greb1l	117.93	0	0	0.0392441	0.95608	NotDE
Fyco1	176.21	0	0	0.0589708	0.956836	NotDE
Hddc3	50.52	0	0	0.050635	0.960948	NotDE
Ldhb	10965.7	0	0	0.0306602	0.961409	NotDE
Crmp1	157.54	0	0	0.0601356	0.96354	NotDE
9530053A07Rik	40.87	0	0	0.0402239	0.96354	NotDE
Gdpd1	356.34	0	0	0.038667	0.96354	NotDE
1700001P01Rik	31.16	0	0	0.0511356	0.96354	NotDE
AI837181	74.11	0	0	0.0510672	0.96354	NotDE
Kcnh3	163.83	0	0	0.0405093	0.967963	NotDE
Zfp595	35.16	0	0	0.0420394	0.968258	NotDE
Ecpas	340.51	0	0	0.0279835	0.968438	NotDE
Abcc8	112.24	0	0	0.0430645	0.968438	NotDE
Cox7a1	463.91	0	0	0.0316046	0.970049	NotDE
Gprasp2	277.43	0	0	0.0409784	0.970049	NotDE
Chrdl1	16.56	0	0	0.0103851	0.970049	NotDE
Wdfy1	876.56	0	0	0.031976	0.972655	NotDE
Cacna1b	61.72	0	0	0.0338119	0.972655	NotDE
Gm13580	115.88	0	0	0.0528377	0.972655	NotDE
Sult5a1	107.19	0	0	0.043132	0.972655	NotDE
Fyn	138.58	0	0	0.0520906	0.972655	NotDE
Rtkn2	318.2	0	0	0.0524729	0.972655	NotDE
Plxnc1	32.48	0	0	0.0530756	0.972655	NotDE
Pdzk1	132.48	0	0	0.0531333	0.973789	NotDE
Pcsk9	80.2	0	0	0.0530245	0.973789	NotDE
Epha1	150.21	0	0	0.0419256	0.973789	NotDE
Msra	139.94	0	0	0.0420571	0.973789	NotDE
Vps8	195.15	0	0	0.0535326	0.973789	NotDE
Eno1	11535.6	0	0	0.0406227	0.974294	NotDE
Prok2	43.3	0	0	0.0314578	0.974294	NotDE
Pkig	206.72	0	0	0.0632208	0.974683	NotDE
Epha4	241.15	0	0	0.0424845	0.976853	NotDE
Jup	3119.95	0	0	0.0327947	0.977276	NotDE
Mgat4a	370.87	0	0	0.0411559	0.978257	NotDE
mt-Cytb	5623.21	0	0	0.0328965	0.978257	NotDE
Stx11	45.19	0	0	0.0570604	0.981946	NotDE
Otog	71.65	0	0	0.0575817	0.982791	NotDE
Osbpl5	55.53	0	0	0.0351511	0.982791	NotDE
Tbc1d32	212.22	0	0	0.0552104	0.982791	NotDE
Gm12031	136.86	0	0	0.0446459	0.982791	NotDE
Sncg	91.94	0	0	0.0548285	0.982791	NotDE
Pgam2	139.62	0	0	0.0437868	0.989818	NotDE
Cd7	89.99	0	0	0.046528	0.99348	NotDE
Esrrg	24.94	0	0	0.046675	0.993693	NotDE
Sdc4	9081.24	0	0	0.0147447	0.993693	NotDE
Patj	141.24	0	0	0.0565671	0.993693	NotDE
Klk1	45.74	0	0	0.0441469	0.993693	NotDE
Cpeb1	174	0	0	0.0446274	0.993693	NotDE
Dock1	582.14	0	0	0.0345633	0.993693	NotDE
Bst2	1827.35	0	0	0.040157	0.993693	NotDE
Krt16	40.14	0	0	0.0573324	0.993693	NotDE
Snora31	17.11	0	0	0.0125997	0.993693	NotDE
Fetub	258.12	0	0	0.0567924	0.993693	NotDE
Zfp942	243.96	0	0	0.0571515	0.993693	NotDE
H2-DMa	164.13	0	0	0.0566312	0.993693	NotDE
Mageh1	104.39	0	0	0.0460917	0.993693	NotDE
Tmsb4x	1868.26	0	0	0.0148277	0.993693	NotDE
Celsr2	210.63	0	0	0.0456599	0.997391	NotDE
Zmat4	80.35	0	0	0.0472328	0.997391	NotDE
Mon1b	129.69	0	0	0.0455436	0.997391	NotDE
Tmod3	670.92	0	0	0.0407123	0.997391	NotDE
Cmtm8	133.6	0	0	0.0472941	0.997391	NotDE
Hoxb7	31.35	0	0	0.0368945	0.997391	NotDE
Fam72a	115.07	0	0	0.0584142	0.997726	NotDE
Ppp1r26	68.95	0	0	0.0474811	0.997726	NotDE
4933401J01Rik	0.08	0	0	0.966547		NotDE
Xkr4	0.44	0	0	0.764968		NotDE
Gm37180	0.25	0	0	0.966552		NotDE
Gm19938	0.84	0	0	0.433377		NotDE
Rp1	0.24	0	0	0.828566		NotDE
Gm6101	0.06	0	0	0.82857		NotDE
Sox17	9.99	0	0	0.304499		NotDE
Gm7357	1.88	0	0	0.976807		NotDE
Gm37323	0.27	0	0	0.520835		NotDE
Gm7369	0.17	0	0	0.966549		NotDE
Gm6085	6.62	0	0	0.958869		NotDE
Gm2053	0.21	0	0	0.971521		NotDE
Gm6123	18.63	0	0	0.61038		NotDE
Mrpl15	3031.16	0	0	0.544335		NotDE
Gm37144	1.8	0	0	0.853431		NotDE
Lypla1	1431.12	0	0	0.563164		NotDE
Gm37988	0.51	0	0	0.936777		NotDE
Tcea1	499.36	0	0	0.657106		NotDE
Gm6104	4.98	0	0	0.690737		NotDE
Gm37277	4.37	0	0	0.729275		NotDE
Rgs20	5.57	0	0	0.740226		NotDE
Gm37079	0.33	0	0	0.966555		NotDE
Gm16041	2.25	0	0	0.395499		NotDE
Atp6v1h	1704.57	0	0	0.678685		NotDE
Gm37567	0.21	0	0	0.966549		NotDE
Oprk1	23.07	0	0	0.491239		NotDE
Npbwr1	2.97	0	0	0.639462		NotDE
Rb1cc1	205.61	0	0	0.939806		NotDE
4732440D04Rik	14.37	0	0	0.963124		NotDE
Alkal1	6.7	0	0	0.309844		NotDE
Gm2147	1.02	0	0	0.951954		NotDE
Gm7417	0.07	0	0	0.966547		NotDE
Gm19026	0.62	0	0	0.574723		NotDE
Gm7449	0.45	0	0	0.831301		NotDE
Gm37108	23.97	0	0	0.937288		NotDE
Gm37225	0.07	0	0	0.768393		NotDE
Gm37489	0.15	0	0	0.998289		NotDE
Gm5694	0.09	0	0	0.966547		NotDE
Pcmtd1	415.87	0	0	0.723504		NotDE
Gm26983	3.78	0	0	0.428481		NotDE
Gm38372	33.54	0	0	0.26982		NotDE
Gm9826	6.4	0	0	0.971418		NotDE
Gm26901	13.84	0	0	0.817426		NotDE
Gm30414	1.02	0	0	0.674503		NotDE
Gm7470	0.23	0	0	0.998294		NotDE
Gm38216	0.07	0	0	0.966547		NotDE
Sntg1	9.44	0	0	0.420345		NotDE
Gm38259	0.16	0	0	0.96655		NotDE
Gm15452	16.44	0	0	0.504068		NotDE
Gm36964	2.62	0	0	0.944658		NotDE
Gm24276	0.71	0	0	0.630474		NotDE
Gm6152	0.17	0	0	0.768396		NotDE
Gm7493	0.08	0	0	0.966547		NotDE
Gm37143	0.15	0	0	0.966549		NotDE
Gm6187	0.21	0	0	0.966549		NotDE
Gm7512	0.22	0	0	0.998294		NotDE
Rrs1	297.85	0	0	0.331555		NotDE
Adhfe1	172.16	0	0	0.697095		NotDE
2610203C22Rik	3.49	0	0	0.957959		NotDE
Gm6161	0.48	0	0	0.576521		NotDE
Vxn	0.76	0	0	0.751866		NotDE
Mybl1	110.6	0	0	0.553337		NotDE
Vcpip1	480.92	0	0	0.401726		NotDE
1700034P13Rik	4.23	0	0	0.754883		NotDE
Sgk3	263.32	0	0	0.813944		NotDE
Gm6195	2.97	0	0	0.714367		NotDE
Gm22607	0.08	0	0	0.966547		NotDE
Mcmdc2	167.82	0	0	0.448744		NotDE
Snhg6	1888.34	0	0	0.627797		NotDE
Snord87	13.82	0	0	0.956796		NotDE
Tcf24	78.1	0	0	0.671258		NotDE
Ppp1r42	2	0	0	0.38788		NotDE
Cops5	1929.81	0	0	0.564358		NotDE
Cspp1	451.02	0	0	0.257186		NotDE
1700047N06Rik	1.06	0	0	0.978788		NotDE
Arfgef1	417.04	0	0	0.158024		NotDE
Gm26348	1.76	0	0	0.775718		NotDE
Gm37569	6.36	0	0	0.530523		NotDE
Cpa6	0.42	0	0	0.828563		NotDE
Gm15604	0.61	0	0	0.976904		NotDE
Gm37133	0.06	0	0	0.82857		NotDE
Gm5522	0.25	0	0	0.966553		NotDE
Gm28659	0.25	0	0	0.828565		NotDE
Prex2	75.18	0	0	0.287023		NotDE
Gm24173	0.15	0	0	0.966549		NotDE
Gm28686	0.4	0	0	0.99727		NotDE
Gm37410	0.06	0	0	0.82857		NotDE
A830018L16Rik	74.24	0	0	0.104349		NotDE
Gm38178	2.85	0	0	0.38526		NotDE
Gm29273	0.13	0	0	0.971518		NotDE
Gm38069	0.19	0	0	0.96655		NotDE
Gm7560	0.45	0	0	0.742476		NotDE
Gm2383	5.81	0	0	0.398302		NotDE
Gm17644	0.29	0	0	0.722498		NotDE
Sulf1	75.45	0	0	0.106653		NotDE
Slco5a1	245.47	0	0	0.431852		NotDE
Gm37162	1.08	0	0	0.692136		NotDE
Gm5250	5.2	0	0	0.341384		NotDE
Gm29283	10.79	0	0	0.993243		NotDE
Prdm14	338.04	0	0	0.562821		NotDE
Ncoa2	612.54	0	0	0.726715		NotDE
Gm38376	4.98	0	0	0.632031		NotDE
Gm37409	2.23	0	0	0.271683		NotDE
Gm27881	0.16	0	0	0.828568		NotDE
Gm38223	1.29	0	0	0.289883		NotDE
Gm37702	2.6	0	0	0.371791		NotDE
Gm38120	7.02	0	0	0.465331		NotDE
Gm38380	6.39	0	0	0.918464		NotDE
Tram1	575.2	0	0	0.750492		NotDE
Lactb2	2269.07	0	0	0.212621		NotDE
Gm38319	32.48	0	0	0.416136		NotDE
Xkr9	0.52	0	0	0.438889		NotDE
Gm5523	9.84	0	0	0.947488		NotDE
Gm36947	0.71	0	0	0.95268		NotDE
Gm22616	0.21	0	0	0.971521		NotDE
Gm37444	0.32	0	0	0.828564		NotDE
Gm9947	3.16	0	0	0.935871		NotDE
Msc	37.53	0	0	0.0991986		NotDE
Gm37412	0.18	0	0	0.96655		NotDE
Smt3h2-ps4	1.15	0	0	0.867042		NotDE
Rpl5-ps1	31.02	0	0	0.296504		NotDE
Trpa1	119.33	0	0	0.0926934		NotDE
Gm10566	2.65	0	0	0.392803		NotDE
Kcnb2	2.46	0	0	0.934331		NotDE
Gm38116	1.13	0	0	0.948536		NotDE
Gm37138	0.17	0	0	0.96655		NotDE
Gm6060	0.68	0	0	0.707497		NotDE
Gm28669	0.17	0	0	0.768396		NotDE
Terf1	1039.28	0	0	0.546642		NotDE
Gm37509	2.96	0	0	0.588543		NotDE
Sbspon	3.95	0	0	0.660564		NotDE
Gm7634	1.4	0	0	0.537841		NotDE
4930444P10Rik	0.7	0	0	0.652225		NotDE
Rpl7	12095.2	0	0	0.24333		NotDE
Rdh10	27.38	0	0	0.737929		NotDE
Gm28095	0.29	0	0	0.894886		NotDE
Stau2	117.77	0	0	0.0525485		NotDE
Gm7568	0.31	0	0	0.96655		NotDE
Ube2w	433.06	0	0	0.662974		NotDE
Gm38342	1.26	0	0	0.5518		NotDE
Eloc	1541.71	0	0	0.941559		NotDE
D030040B21Rik	0.44	0	0	0.611147		NotDE
Tmem70	786.21	0	0	0.675352		NotDE
Ly96	7.25	0	0	0.0995555		NotDE
Gm5828	18.41	0	0	0.443164		NotDE
Gm28783	0.07	0	0	0.966547		NotDE
Gdap1	0.5	0	0	0.957855		NotDE
Gm5251	4.95	0	0	0.233788		NotDE
Rbm6-ps1	3.82	0	0	0.425454		NotDE
Gm6075	2.87	0	0	0.966533		NotDE
Gm16070	1.32	0	0	0.470546		NotDE
Crispld1	51.33	0	0	0.16459		NotDE
Gm28153	0.42	0	0	0.770159		NotDE
Gm7690	0.43	0	0	0.72141		NotDE
Gm17969	0.09	0	0	0.966547		NotDE
Gm28756	0.61	0	0	0.437424		NotDE
Gm17837	0.34	0	0	0.800629		NotDE
Gm5252	0.08	0	0	0.966547		NotDE
Tfap2d	0.48	0	0	0.964851		NotDE
Gm10075	1.23	0	0	0.683878		NotDE
Tfap2b	5.89	0	0	0.604909		NotDE
Gm4849	3.31	0	0	0.961824		NotDE
Pkhd1	4.93	0	0	0.328567		NotDE
4930486I03Rik	0.15	0	0	0.828568		NotDE
Gm15795	1.62	0	0	0.138443		NotDE
Il17f	15.61	0	0	0.254629		NotDE
Mcm3	3849.49	0	0	0.454343		NotDE
Gm28065	0.07	0	0	0.966547		NotDE
6720483E21Rik	2.22	0	0	0.290709		NotDE
Paqr8	84.81	0	0	0.848947		NotDE
Efhc1	43.46	0	0	0.862776		NotDE
Tram2	323.42	0	0	0.926256		NotDE
Gm2693	1.82	0	0	0.582767		NotDE
Tmem14a	48.61	0	0	0.731259		NotDE
Gm38224	1.14	0	0	0.709296		NotDE
Gsta3	69.48	0	0	0.487584		NotDE
Gm28836	1.3	0	0	0.957076		NotDE
Gm7094	0.69	0	0	0.954904		NotDE
Khdc1a	0.16	0	0	0.96655		NotDE
Khdc1c	0.07	0	0	0.768393		NotDE
Khdc1b	0.08	0	0	0.802198		NotDE
Gm16328	0.3	0	0	0.967942		NotDE
Kcnq5	5.36	0	0	0.161306		NotDE
Gm36949	0.36	0	0	0.966551		NotDE
Gm7658	29.22	0	0	0.690968		NotDE
Gm38243	0.81	0	0	0.954286		NotDE
Gm26580	1.5	0	0	0.200216		NotDE
Gm26866	0.07	0	0	0.966547		NotDE
4933415F23Rik	0.17	0	0	0.610997		NotDE
Gm24176	0.1	0	0	0.966547		NotDE
Gm6420	0.38	0	0	0.684023		NotDE
Mir30a	0.43	0	0	0.873611		NotDE
Gm27028	1.56	0	0	0.427977		NotDE
Gm29107	0.52	0	0	0.629826		NotDE
Ogfrl1	76.69	0	0	0.969937		NotDE
Gm7784	1.69	0	0	0.525119		NotDE
B3gat2	13.1	0	0	0.902655		NotDE
Smap1	119.15	0	0	0.611648		NotDE
Sdhaf4	637.32	0	0	0.261169		NotDE
Gm26524	0.35	0	0	0.966553		NotDE
Fam135a	446.04	0	0	0.670656		NotDE
Gm37580	0.9	0	0	0.949775		NotDE
Col9a1	8.77	0	0	0.0582388		NotDE
Col19a1	4.43	0	0	0.465531		NotDE
Tubb4b-ps2	4.16	0	0	0.505797		NotDE
Gm28439	4.69	0	0	0.993992		NotDE
Gm10222	0.71	0	0	0.382375		NotDE
Gm28438	0.6	0	0	0.700227		NotDE
Gm28437	5.69	0	0	0.568777		NotDE
Gm10925	13.07	0	0	0.89378		NotDE
Gm28661	6.72	0	0	0.783604		NotDE
Gm29216	22.75	0	0	0.88483		NotDE
Lmbrd1	383.51	0	0	0.33661		NotDE
Gm28237	0.06	0	0	0.82857		NotDE
Gm9443	0.16	0	0	0.65342		NotDE
Adgrb3	25.08	0	0	0.60345		NotDE
Gm15702	0.16	0	0	0.96655		NotDE
Gm20172	1.14	0	0	0.388014		NotDE
Gm37543	0.15	0	0	0.768396		NotDE
Gm37331	0.71	0	0	0.956482		NotDE
Gm37211	0.51	0	0	0.966557		NotDE
Gm37862	0.2	0	0	0.698315		NotDE
Gm38286	0.69	0	0	0.657211		NotDE
Gm37880	1.31	0	0	0.701846		NotDE
Gm37011	0.49	0	0	0.964253		NotDE
Gm29214	0.46	0	0	0.611849		NotDE
Gm37051	0.55	0	0	0.781961		NotDE
Gm38260	1.82	0	0	0.406285		NotDE
Gm37628	1.42	0	0	0.943763		NotDE
8030445P17Rik	1.38	0	0	0.942798		NotDE
Gm38198	0.78	0	0	0.664416		NotDE
Gm37077	2.63	0	0	0.627799		NotDE
Gm37895	4.32	0	0	0.24763		NotDE
Gm36952	7.01	0	0	0.060087		NotDE
Gm37602	28.21	0	0	0.819434		NotDE
2900022M07Rik	1.88	0	0	0.305855		NotDE
2900002M20Rik	1.16	0	0	0.940494		NotDE
Gm9884	0.14	0	0	0.653123		NotDE
Gm18443	0.09	0	0	0.966547		NotDE
4931408C20Rik	0.16	0	0	0.768396		NotDE
Gm19641	0.07	0	0	0.966547		NotDE
Gm7846	42.25	0	0	0.545763		NotDE
Gm5697	0.55	0	0	0.409373		NotDE
Gm6462	0.1	0	0	0.966547		NotDE
Gm18033	0.07	0	0	0.768393		NotDE
Gm5525	35.57	0	0	0.795278		NotDE
Gm7858	0.07	0	0	0.768393		NotDE
Gm27430	0.1	0	0	0.722491		NotDE
Gm9898	0.17	0	0	0.966549		NotDE
Gm6473	1.25	0	0	0.598437		NotDE
Phf3	538.41	0	0	0.986574		NotDE
Gm37522	12.76	0	0	0.658158		NotDE
Gm37906	27.19	0	0	0.935565		NotDE
Ptp4a1	258.27	0	0	0.778078		NotDE
AC153137.1	2.41	0	0	0.72511		NotDE
Gm9458	0.07	0	0	0.966547		NotDE
4931428L18Rik	7.74	0	0	0.33233		NotDE
Gm7893	0.48	0	0	0.68702		NotDE
Lgsn	0.92	0	0	0.290585		NotDE
Gm6489	2.01	0	0	0.196541		NotDE
Gm19680	8.53	0	0	0.471433		NotDE
Khdrbs2	13.9	0	0	0.46523		NotDE
Gm25814	0.07	0	0	0.768393		NotDE
Gm37999	0.15	0	0	0.966549		NotDE
Gm9839	0.43	0	0	0.746153		NotDE
Gm5415	0.07	0	0	0.966547		NotDE
Gm37151	0.14	0	0	0.653123		NotDE
Gm7114	0.39	0	0	0.997423		NotDE
Gm4785	0.1	0	0	0.722491		NotDE
Gm2987	0.09	0	0	0.966547		NotDE
Gm18799	0.27	0	0	0.765225		NotDE
Gm7933	0.9	0	0	0.504513		NotDE
Prim2	1406.24	0	0	0.74693		NotDE
Gm29228	5.15	0	0	0.836459		NotDE
Gm37618	3.66	0	0	0.904539		NotDE
Gm17813	3.4	0	0	0.85894		NotDE
1700001G17Rik	8.88	0	0	0.683904		NotDE
Rab23	367.47	0	0	0.982651		NotDE
Bag2	152.04	0	0	0.216907		NotDE
Gm37905	0.18	0	0	0.96655		NotDE
Zfp451	302	0	0	0.799574		NotDE
Gm15455	10.72	0	0	0.228522		NotDE
Bend6	6.95	0	0	0.52199		NotDE
Gm37067	0.16	0	0	0.768396		NotDE
Dst	2160.4	0	0	0.388208		NotDE
Gm37354	12.98	0	0	0.748134		NotDE
Gm38157	8.67	0	0	0.93604		NotDE
Gm26788	18.27	0	0	0.246105		NotDE
A930005N03Rik	2.44	0	0	0.701548		NotDE
Gm37233	2.21	0	0	0.152507		NotDE
Ccdc115	401.49	0	0	0.650146		NotDE
Gm28306	0.81	0	0	0.955154		NotDE
Imp4	1196.16	0	0	0.656126		NotDE
Gm28417	4.33	0	0	0.329909		NotDE
4930568A12Rik	0.53	0	0	0.799117		NotDE
Prss39	8.09	0	0	0.54239		NotDE
Gm28416	0.16	0	0	0.96655		NotDE
Cfc1	8.99	0	0	0.760028		NotDE
Gm28419	0.4	0	0	0.500075		NotDE
Prss40	6.95	0	0	0.506071		NotDE
1700101I19Rik	0.15	0	0	0.966549		NotDE
Amer3	2.21	0	0	0.415536		NotDE
Gm36984	0.21	0	0	0.966549		NotDE
AA619741	0.4	0	0	0.628619		NotDE
Arhgef4	85.42	0	0	0.919914		NotDE
Gm37224	0.07	0	0	0.768393		NotDE
Gm38336	6.67	0	0	0.620587		NotDE
Fam168b	289.41	0	0	0.467971		NotDE
Gm37127	14.97	0	0	0.768642		NotDE
Plekhb2	386.26	0	0	0.933221		NotDE
Gm19430	6.21	0	0	0.771636		NotDE
Gm8009	0.08	0	0	0.802198		NotDE
Gm37068	0.07	0	0	0.966547		NotDE
1110002O04Rik	1.12	0	0	0.281786		NotDE
Gm37146	1.6	0	0	0.486685		NotDE
Gm33222	72.93	0	0	0.501184		NotDE
4930535G08Rik	69.7	0	0	0.324369		NotDE
Gm38049	3.21	0	0	0.0769235		NotDE
Hs6st1	365.05	0	0	0.395922		NotDE
Gm33280	3.39	0	0	0.250711		NotDE
Uggt1	1182.53	0	0	0.380988		NotDE
Mir6897	0.1	0	0	0.966547		NotDE
Neurl3	28.01	0	0	0.532421		NotDE
Arid5a	95.71	0	0	0.625593		NotDE
4930403P22Rik	3.91	0	0	0.315339		NotDE
Kansl3	454.7	0	0	0.336832		NotDE
Mir6898	0.09	0	0	0.966547		NotDE
Fer1l5	19.18	0	0	0.501461		NotDE
Lman2l	344.17	0	0	0.81729		NotDE
Cnnm4	488.94	0	0	0.929985		NotDE
Gm37909	2.46	0	0	0.348383		NotDE
Cnnm3	180.35	0	0	0.680096		NotDE
Ankrd23	27.36	0	0	0.812491		NotDE
Ankrd39	211.42	0	0	0.584925		NotDE
Sema4c	21.51	0	0	0.802481		NotDE
D430040D24Rik	10.34	0	0	0.297714		NotDE
Fam178b	340.43	0	0	0.213079		NotDE
Gm6428	2.58	0	0	0.826587		NotDE
Cox5b	2773.19	0	0	0.762255		NotDE
Actr1b	1189.43	0	0	0.505608		NotDE
4933424G06Rik	1.06	0	0	0.613103		NotDE
Gm33533	1.98	0	0	0.580635		NotDE
Zap70	211.5	0	0	0.469373		NotDE
Gm18828	0.27	0	0	0.96655		NotDE
Tmem131	590.92	0	0	0.520036		NotDE
Gm37506	0.18	0	0	0.966549		NotDE
Gm38115	40.94	0	0	0.731911		NotDE
F830112A20Rik	14.83	0	0	0.729332		NotDE
Rpl12-ps1	0.64	0	0	0.394309		NotDE
n-R5s210	0.1	0	0	0.722491		NotDE
Vwa3b	287.75	0	0	0.0872458		NotDE
Gm37020	4.21	0	0	0.421099		NotDE
Cnga3	342.84	0	0	0.639472		NotDE
1700074A21Rik	0.17	0	0	0.966549		NotDE
Inpp4a	252.48	0	0	0.654886		NotDE
4930439A04Rik	0.54	0	0	0.632989		NotDE
Gm37135	0.17	0	0	0.96655		NotDE
Coa5	824.6	0	0	0.766264		NotDE
Unc50	901.53	0	0	0.91954		NotDE
4930594C11Rik	0.7	0	0	0.533214		NotDE
Gm43213	0.85	0	0	0.354975		NotDE
2010300C02Rik	57.57	0	0	0.276577		NotDE
4930556I23Rik	0.23	0	0	0.96655		NotDE
4930470B04Rik	0.33	0	0	0.966554		NotDE
Gm19863	0.87	0	0	0.750574		NotDE
Tsga10	70.48	0	0	0.1733		NotDE
Gm26805	0.33	0	0	0.561564		NotDE
Lipt1	119.5	0	0	0.99558		NotDE
Mitd1	314.57	0	0	0.0755749		NotDE
Mrpl30	1217.04	0	0	0.833032		NotDE
Gm15457	0.25	0	0	0.802189		NotDE
Lyg1	0.55	0	0	0.70368		NotDE
Txndc9	1241.95	0	0	0.520571		NotDE
Eif5b	1939.82	0	0	0.87351		NotDE
Rev1	196.73	0	0	0.72431		NotDE
Gm37062	11.69	0	0	0.518231		NotDE
Gm5099	0.33	0	0	0.768401		NotDE
Aff3	61.77	0	0	0.852541		NotDE
Gm16150	1.34	0	0	0.501562		NotDE
Gm16151	0.76	0	0	0.722818		NotDE
Gm16152	5.01	0	0	0.213126		NotDE
Gm34727	0.71	0	0	0.462244		NotDE
Lonrf2	12.09	0	0	0.388271		NotDE
Chst10	75.05	0	0	0.0463561		NotDE
Gm37707	0.88	0	0	0.717612		NotDE
Gm6621	0.06	0	0	0.82857		NotDE
Nms	0.24	0	0	0.971521		NotDE
Pdcl3	931.41	0	0	0.817944		NotDE
Gm37309	4.02	0	0	0.651177		NotDE
Npas2	14.3	0	0	0.416117		NotDE
Gm3617	2.39	0	0	0.911454		NotDE
Rpl31	2062.6	0	0	0.79898		NotDE
Tbc1d8	196.34	0	0	0.209185		NotDE
Gm37265	0.17	0	0	0.96655		NotDE
Cnot11	204.35	0	0	0.343558		NotDE
Gm15832	6.34	0	0	0.331076		NotDE
Snord89	1.74	0	0	0.630795		NotDE
Rnf149	90.3	0	0	0.875482		NotDE
Gm23722	4.39	0	0	0.612931		NotDE
Gm5100	4.66	0	0	0.51283		NotDE
Creg2	9.38	0	0	0.447343		NotDE
D930019O06Rik	2.17	0	0	0.733198		NotDE
Rfx8	10.43	0	0	0.504151		NotDE
1700066B17Rik	5.93	0	0	0.258543		NotDE
Map4k4	799.87	0	0	0.405569		NotDE
4930456G14Rik	0.06	0	0	0.82857		NotDE
Il1r2	87.8	0	0	0.35019		NotDE
Gm16894	0.39	0	0	0.937732		NotDE
Gm37347	0.17	0	0	0.96655		NotDE
Gm38070	0.26	0	0	0.966552		NotDE
Il1rl2	40.99	0	0	0.0717293		NotDE
Gm17970	0.41	0	0	0.802181		NotDE
Il1rl1	0.07	0	0	0.966547		NotDE
Il18r1	2.55	0	0	0.216658		NotDE
Il18rap	0.16	0	0	0.802193		NotDE
Gm37435	0.07	0	0	0.768393		NotDE
Slc9a2	4.93	0	0	0.949888		NotDE
Gm37623	0.07	0	0	0.966547		NotDE
Gm37915	0.14	0	0	0.768396		NotDE
Mfsd9	24.05	0	0	0.721815		NotDE
Gm29260	0.08	0	0	0.966547		NotDE
Gm29664	0.14	0	0	0.828568		NotDE
Gm37047	0.18	0	0	0.966549		NotDE
Pantr1	7.16	0	0	0.446859		NotDE
AC122898.1	0.15	0	0	0.96655		NotDE
Pou3f3	9.09	0	0	0.454233		NotDE
Pantr2	0.08	0	0	0.966547		NotDE
Mrps9	1232.66	0	0	0.828036		NotDE
Gm23126	0.71	0	0	0.329388		NotDE
Gpr45	17.92	0	0	0.583482		NotDE
Tgfbrap1	80.6	0	0	0.570398		NotDE
8430432A02Rik	0.17	0	0	0.96655		NotDE
AI597479	449.2	0	0	0.607791		NotDE
Fhl2	47.74	0	0	0.593014		NotDE
Gm8210	751.22	0	0	0.49167		NotDE
Gm29040	0.97	0	0	0.528843		NotDE
Gm29610	0.1	0	0	0.722491		NotDE
Nck2	102.43	0	0	0.834667		NotDE
Gm37536	2.9	0	0	0.839195		NotDE
Gm38228	11.66	0	0	0.339092		NotDE
1500015O10Rik	26.9	0	0	0.662442		NotDE
Gm29155	0.69	0	0	0.658072		NotDE
Gm29157	0.38	0	0	0.966554		NotDE
Gm29156	1.79	0	0	0.463037		NotDE
Uxs1	188.37	0	0	0.683449		NotDE
Gm16103	4.12	0	0	0.652835		NotDE
Gm19587	6.51	0	0	0.950729		NotDE
Gm8241	0.07	0	0	0.966547		NotDE
Gm26352	0.08	0	0	0.966547		NotDE
Tpp2	1325.8	0	0	0.546661		NotDE
Mettl21c	10.14	0	0	0.863217		NotDE
Gm15838	1.11	0	0	0.721		NotDE
Gm8251	0.61	0	0	0.826428		NotDE
Tex30	551.89	0	0	0.40882		NotDE
Kdelc1	465.53	0	0	0.626192		NotDE
Bivm	272.07	0	0	0.604734		NotDE
Ercc5	380.45	0	0	0.635484		NotDE
Mettl21e	0.06	0	0	0.82857		NotDE
Txn-ps1	4.63	0	0	0.956596		NotDE
Gulp1	131.7	0	0	0.823219		NotDE
Gm37626	9.49	0	0	0.24634		NotDE
Gm16102	0.69	0	0	0.47753		NotDE
4930521E06Rik	0.53	0	0	0.564118		NotDE
Gm38110	0.23	0	0	0.768398		NotDE
Col3a1	0.16	0	0	0.966549		NotDE
Col5a2	6.04	0	0	0.662598		NotDE
Gm38211	0.8	0	0	0.725249		NotDE
Gm7063	0.08	0	0	0.802198		NotDE
Gm8304	0.14	0	0	0.828568		NotDE
Wdr75	1351.45	0	0	0.685349		NotDE
Gm28906	0.1	0	0	0.966547		NotDE
Gm5526	20.08	0	0	0.995319		NotDE
Gm5269	0.32	0	0	0.966555		NotDE
Gm18303	0.33	0	0	0.966554		NotDE
Slc40a1	72.21	0	0	0.737463		NotDE
Gm9496	0.16	0	0	0.65342		NotDE
Rpl23a-ps1	1.03	0	0	0.747182		NotDE
Gm3852	0.09	0	0	0.966547		NotDE
Stk-ps2	0.45	0	0	0.892593		NotDE
Gm18849	0.17	0	0	0.96655		NotDE
Dnah7b	7.91	0	0	0.252798		NotDE
Gm8326	4.73	0	0	0.928734		NotDE
Dnah7c	3.14	0	0	0.613178		NotDE
Slc39a10	638.96	0	0	0.27694		NotDE
Gm28151	0.35	0	0	0.966554		NotDE
Gm37393	0.07	0	0	0.768393		NotDE
Gm28527	0.43	0	0	0.505901		NotDE
Gm28826	0.33	0	0	0.966553		NotDE
Gm4852	1.58	0	0	0.27769		NotDE
Gm8337	5.04	0	0	0.816816		NotDE
Gm22419	0.17	0	0	0.966549		NotDE
Gm5974	0.4	0	0	0.99551		NotDE
Gm8357	1.24	0	0	0.579554		NotDE
Gm8367	0.21	0	0	0.966549		NotDE
Gm20118	0.19	0	0	0.96655		NotDE
Tmeff2	29.74	0	0	0.0921596		NotDE
Gm28322	0.08	0	0	0.802198		NotDE
Gm28319	0.09	0	0	0.966547		NotDE
Gm28320	0.75	0	0	0.669039		NotDE
Gm29325	0.08	0	0	0.966547		NotDE
Cavin2	14.77	0	0	0.827671		NotDE
Gm5253	0.08	0	0	0.966547		NotDE
1700072G22Rik	0.08	0	0	0.966547		NotDE
Nabp1	571.02	0	0	0.282426		NotDE
Gm17767	1.03	0	0	0.335002		NotDE
Gm37535	0.18	0	0	0.966549		NotDE
Gm28055	3.3	0	0	0.609427		NotDE
Myo1b	946.55	0	0	0.476886		NotDE
Gm29453	1.21	0	0	0.584194		NotDE
Gm28323	1.34	0	0	0.974019		NotDE
Gm8419	0.17	0	0	0.828568		NotDE
Gm8420	120.91	0	0	0.877598		NotDE
Stat4	101.86	0	0	0.504653		NotDE
Gm28177	0.25	0	0	0.768399		NotDE
Gm3940	3.93	0	0	0.168864		NotDE
Gm31812	3.35	0	0	0.787366		NotDE
Stat1	66.68	0	0	0.660961		NotDE
Gm18301	0.41	0	0	0.966556		NotDE
Gls	374.35	0	0	0.737392		NotDE
Nab1	60.34	0	0	0.260064		NotDE
Gm5976	1.31	0	0	0.947668		NotDE
Rps27a-ps1	0.84	0	0	0.464983		NotDE
Gm28178	0.07	0	0	0.768393		NotDE
Gm5527	1.64	0	0	0.55851		NotDE
Nemp2	99.76	0	0	0.995944		NotDE
Gm37242	0.74	0	0	0.777141		NotDE
Mfsd6	42.67	0	0	0.60742		NotDE
Gm29670	0.54	0	0	0.966368		NotDE
Inpp1	56.11	0	0	0.317608		NotDE
Hibch	242.04	0	0	0.656197		NotDE
Gm16107	0.67	0	0	0.535189		NotDE
1700019D03Rik	415.13	0	0	0.077721		NotDE
Mstn	0.18	0	0	0.966549		NotDE
Gm24349	0.08	0	0	0.966547		NotDE
1700019A02Rik	82.83	0	0	0.101164		NotDE
Pms1	460.75	0	0	0.920469		NotDE
Gm28777	1.08	0	0	0.717759		NotDE
Ormdl1	329.91	0	0	0.537482		NotDE
Gm28778	2.14	0	0	0.800113		NotDE
Osgepl1	287.21	0	0	0.758752		NotDE
Gm28551	1	0	0	0.898627		NotDE
Gm18800	0.06	0	0	0.82857		NotDE
Asnsd1	274.85	0	0	0.921784		NotDE
Dnah7a	11.4	0	0	0.7061		NotDE
Stk17b	313.91	0	0	0.0985328		NotDE
Mir7681	0.06	0	0	0.82857		NotDE
Gm37633	0.76	0	0	0.483367		NotDE
Gm25829	0.06	0	0	0.82857		NotDE
Ccdc150	6.51	0	0	0.333699		NotDE
Gtf3c3	1139.42	0	0	0.98152		NotDE
Gm34066	0.16	0	0	0.966549		NotDE
Pgap1	1199.41	0	0	0.329731		NotDE
Gm36955	9.69	0	0	0.461507		NotDE
Gm19637	0.21	0	0	0.576204		NotDE
Ankrd44	47.9	0	0	0.525324		NotDE
4930444A19Rik	0.65	0	0	0.730069		NotDE
Gm37370	1.01	0	0	0.621556		NotDE
A130048G24Rik	0.58	0	0	0.762039		NotDE
Sf3b1	4280.38	0	0	0.867933		NotDE
E330011M16Rik	0.73	0	0	0.80441		NotDE
Coq10b	358.24	0	0	0.298684		NotDE
Gm17971	4.2	0	0	0.502723		NotDE
Hspd1	6331.27	0	0	0.341429		NotDE
Hspe1	4070.75	0	0	0.629729		NotDE
Gm5147	0.58	0	0	0.961736		NotDE
Gm16581	1.98	0	0	0.529306		NotDE
Mob4	1175.7	0	0	0.24986		NotDE
Gm6822	2.53	0	0	0.990193		NotDE
Rftn2	62	0	0	0.574998		NotDE
Gm10561	2.11	0	0	0.166924		NotDE
Mars2	726.81	0	0	0.571146		NotDE
Boll	112.93	0	0	0.244008		NotDE
Gm8292	149.72	0	0	0.424994		NotDE
Gm29138	0.17	0	0	0.96655		NotDE
Gm8531	1.02	0	0	0.757823		NotDE
Plcl1	3.1	0	0	0.427777		NotDE
Gm38056	18.97	0	0	0.742854		NotDE
Gm37382	0.33	0	0	0.966551		NotDE
9130227L01Rik	0.51	0	0	0.675817		NotDE
Gm28900	0.07	0	0	0.966547		NotDE
Satb2	95.82	0	0	0.906213		NotDE
9130024F11Rik	6.42	0	0	0.216908		NotDE
Gm4081	0.35	0	0	0.96586		NotDE
Gm5254	0.6	0	0	0.732872		NotDE
4930558J18Rik	42.7	0	0	0.58181		NotDE
1700066M21Rik	117.59	0	0	0.665569		NotDE
Tyw5	250.87	0	0	0.908448		NotDE
Maip1	319.63	0	0	0.56283		NotDE
Gm24014	0.25	0	0	0.966552		NotDE
Gm37373	0.23	0	0	0.966552		NotDE
Spats2l	97.26	0	0	0.0994506		NotDE
Gm17234	0.16	0	0	0.96655		NotDE
Kctd18	222.47	0	0	0.769288		NotDE
Sgo2a	1332.61	0	0	0.249262		NotDE
Aox1	24.3	0	0	0.365289		NotDE
Aox3	16	0	0	0.480451		NotDE
Aox4	14.92	0	0	0.103609		NotDE
Gm15759	0.57	0	0	0.916057		NotDE
Aox2	6.78	0	0	0.179564		NotDE
Gm37607	5.54	0	0	0.887951		NotDE
Bzw1	3652.58	0	0	0.565163		NotDE
Clk1	1175.69	0	0	0.287355		NotDE
Ppil3	440.82	0	0	0.998409		NotDE
Nif3l1	828.16	0	0	0.885993		NotDE
Orc2	957.93	0	0	0.687845		NotDE
Gm23966	0.52	0	0	0.517499		NotDE
Gm15834	13.55	0	0	0.365819		NotDE
Fam126b	302.9	0	0	0.859604		NotDE
Ndufb3	1233.98	0	0	0.338565		NotDE
Gm18802	0.07	0	0	0.966547		NotDE
Cbx3-ps7	4.78	0	0	0.397727		NotDE
Als2cr12	3.96	0	0	0.18209		NotDE
Gm20257	0.33	0	0	0.966555		NotDE
Cflar	46.89	0	0	0.515119		NotDE
Gm37760	8.67	0	0	0.425731		NotDE
Trak2	336.36	0	0	0.450923		NotDE
Stradb	91.66	0	0	0.680903		NotDE
C2cd6b	0.07	0	0	0.768393		NotDE
Gm29018	0.06	0	0	0.82857		NotDE
C2cd6	5.75	0	0	0.836305		NotDE
Gm25502	0.07	0	0	0.966547		NotDE
Tmem237	302.87	0	0	0.641717		NotDE
G730003C15Rik	7.4	0	0	0.408228		NotDE
Mpp4	5.06	0	0	0.924768		NotDE
Gm29017	1.38	0	0	0.642386		NotDE
Gm19125	0.86	0	0	0.506297		NotDE
Als2	505.2	0	0	0.896238		NotDE
Cdk15	3.63	0	0	0.73745		NotDE
Gm29016	1.74	0	0	0.535144		NotDE
Gm37737	0.83	0	0	0.471404		NotDE
Fzd7	190.63	0	0	0.716543		NotDE
Gm26813	5.57	0	0	0.261339		NotDE
Gm973	22.65	0	0	0.217253		NotDE
Sumo1	2210.77	0	0	0.307909		NotDE
D430013B06Rik	7.99	0	0	0.615137		NotDE
Gm29596	0.06	0	0	0.82857		NotDE
Nop58	5470.5	0	0	0.87421		NotDE
Snord70	9.55	0	0	0.86808		NotDE
Gm26287	5.51	0	0	0.572949		NotDE
Snord11	2.65	0	0	0.240102		NotDE
Bmpr2	328.7	0	0	0.073163		NotDE
Gm38125	1.72	0	0	0.474387		NotDE
Gm37977	0.5	0	0	0.442912		NotDE
Fam117b	174.12	0	0	0.61665		NotDE
Gm37531	17.28	0	0	0.0737935		NotDE
Gm18829	2.38	0	0	0.397209		NotDE
Ica1l	16.86	0	0	0.220555		NotDE
Wdr12	1868.29	0	0	0.248105		NotDE
Carf	196.36	0	0	0.361001		NotDE
Gm15464	5.77	0	0	0.710678		NotDE
Nbeal1	936.56	0	0	0.968968		NotDE
Cyp20a1	235.88	0	0	0.37944		NotDE
6030460B20Rik	3.88	0	0	0.984949		NotDE
Abi2	604.46	0	0	0.668105		NotDE
Raph1	524.45	0	0	0.718575		NotDE
Gm11575	1.93	0	0	0.743964		NotDE
Gm11576	1.14	0	0	0.925142		NotDE
Gm38388	0.06	0	0	0.82857		NotDE
Gm11577	0.16	0	0	0.828568		NotDE
Eif4a-ps4	594.86	0	0	0.358791		NotDE
Cd28	2.27	0	0	0.999306		NotDE
Gm11579	0.17	0	0	0.966549		NotDE
2310016D23Rik	0.16	0	0	0.96655		NotDE
Gm37198	0.56	0	0	0.959652		NotDE
Gm11609	0.07	0	0	0.768393		NotDE
Gm11581	0.58	0	0	0.976493		NotDE
Gm38137	2.97	0	0	0.920525		NotDE
Ctla4	0.07	0	0	0.768393		NotDE
Rpl18-ps1	44.84	0	0	0.572283		NotDE
Gm11582	0.1	0	0	0.722491		NotDE
Gm37039	0.08	0	0	0.966547		NotDE
Rpl17-ps1	2.46	0	0	0.767891		NotDE
Gm11587	0.07	0	0	0.966547		NotDE
9530026F06Rik	0.63	0	0	0.958224		NotDE
4930587A21Rik	0.18	0	0	0.966549		NotDE
Pard3b	8.46	0	0	0.485539		NotDE
Gm37205	1.55	0	0	0.68749		NotDE
Gm38012	0.51	0	0	0.80147		NotDE
Gm38278	0.08	0	0	0.966547		NotDE
Pard3bos1	0.97	0	0	0.946033		NotDE
Gm38075	0.29	0	0	0.698314		NotDE
Gm29640	0.17	0	0	0.96655		NotDE
Gm38351	0.41	0	0	0.519221		NotDE
Gm29084	0.08	0	0	0.966547		NotDE
Gm11599	2.27	0	0	0.896571		NotDE
Nrp2	547.88	0	0	0.93317		NotDE
Gm29083	0.17	0	0	0.96655		NotDE
Gm37121	7.19	0	0	0.787353		NotDE
Gm4208	0.27	0	0	0.520835		NotDE
Ino80d	702.28	0	0	0.688455		NotDE
Rps13-ps7	0.24	0	0	0.966552		NotDE
Rps27-ps1	1.6	0	0	0.740914		NotDE
Ino80dos	26.78	0	0	0.798946		NotDE
Gm20342	48.51	0	0	0.403642		NotDE
Ndufs1	1562.84	0	0	0.894642		NotDE
Gm24557	0.3	0	0	0.828564		NotDE
Eef1b2	6581.68	0	0	0.660861		NotDE
Gm26457	1.39	0	0	0.624059		NotDE
Snora41	7.18	0	0	0.838526		NotDE
Gpr1	18.32	0	0	0.337057		NotDE
Gm27512	0.17	0	0	0.96655		NotDE
1700039I01Rik	0.97	0	0	0.864625		NotDE
Gm11608	7.63	0	0	0.419064		NotDE
Zdbf2	810.87	0	0	0.0548572		NotDE
Gm23448	0.56	0	0	0.701147		NotDE
Gm11605	4.75	0	0	0.874693		NotDE
Adam23	495.8	0	0	0.735888		NotDE
Gm22281	1.75	0	0	0.0702637		NotDE
Gm39653	0.06	0	0	0.82857		NotDE
Dytn	0.23	0	0	0.768399		NotDE
Mdh1b	5.96	0	0	0.878824		NotDE
Fastkd2	691.71	0	0	0.130033		NotDE
4933402D24Rik	2.75	0	0	0.307551		NotDE
Gm13754	0.08	0	0	0.966547		NotDE
Klf7	107.77	0	0	0.806572		NotDE
Gm13748	0.24	0	0	0.998294		NotDE
Gm13750	3.47	0	0	0.54199		NotDE
Gm28981	0.06	0	0	0.82857		NotDE
Creb1	291.48	0	0	0.492624		NotDE
Mettl21a	203.51	0	0	0.997991		NotDE
Gm28982	0.85	0	0	0.886729		NotDE
2810408I11Rik	103.11	0	0	0.943049		NotDE
Ccnyl1	65.17	0	0	0.373894		NotDE
Fzd5	481.99	0	0	0.842693		NotDE
Gm38058	1.65	0	0	0.507151		NotDE
Plekhm3	212.53	0	0	0.273866		NotDE
Rpl31-ps24	0.16	0	0	0.96655		NotDE
Rpl10a-ps1	151.26	0	0	0.667538		NotDE
Akr1cl	7.62	0	0	0.244308		NotDE
Gm8550	0.31	0	0	0.9983		NotDE
Cryge	12.76	0	0	0.844526		NotDE
Crygd	12.01	0	0	0.0445834		NotDE
Crygc	4.11	0	0	0.646037		NotDE
Crygb	2.35	0	0	0.652609		NotDE
Cryga	7.46	0	0	0.81702		NotDE
Gm28845	1.33	0	0	0.944268		NotDE
D630023F18Rik	113.16	0	0	0.973131		NotDE
Idh1	1019.83	0	0	0.271103		NotDE
Pikfyve	527.18	0	0	0.365085		NotDE
Pth2r	0.08	0	0	0.966547		NotDE
Gm8805	1.93	0	0	0.212733		NotDE
Crygf	0.6	0	0	0.538648		NotDE
Gm8812	0.07	0	0	0.966547		NotDE
Map2	104.72	0	0	0.899914		NotDE
Gm24729	0.07	0	0	0.966547		NotDE
Gm10558	2.55	0	0	0.217641		NotDE
Unc80	16.81	0	0	0.613854		NotDE
Gm37181	0.56	0	0	0.617646		NotDE
Rpe	784.69	0	0	0.203225		NotDE
Kansl1l	124.28	0	0	0.915279		NotDE
Gm37570	20.15	0	0	0.946374		NotDE
Gm38387	10.49	0	0	0.553454		NotDE
Gm38162	19.7	0	0	0.516708		NotDE
Gm15789	4.8	0	0	0.81995		NotDE
6820402A03Rik	3.13	0	0	0.448714		NotDE
Gm37285	7.45	0	0	0.327681		NotDE
Gm37755	1.87	0	0	0.263724		NotDE
Gm38218	2.14	0	0	0.453549		NotDE
Acadl	734.05	0	0	0.949465		NotDE
Gm15793	3.59	0	0	0.617297		NotDE
Myl1	0.21	0	0	0.722495		NotDE
Rpl31-ps14	6.54	0	0	0.552317		NotDE
Lancl1	625.84	0	0	0.552039		NotDE
Cps1	7.29	0	0	0.45455		NotDE
Gm37957	0.1	0	0	0.966547		NotDE
Erbb4	3.92	0	0	0.43211		NotDE
Gm37735	0.1	0	0	0.966547		NotDE
Gm37769	0.17	0	0	0.966549		NotDE
Gm37061	0.27	0	0	0.966552		NotDE
Gm16076	0.25	0	0	0.966552		NotDE
Gm8840	0.51	0	0	0.570391		NotDE
Pced1c-ps	8.33	0	0	0.833855		NotDE
Gm28497	0.08	0	0	0.966547		NotDE
Gm29113	0.53	0	0	0.8141		NotDE
Gm29114	0.82	0	0	0.735507		NotDE
Ikzf2	45.36	0	0	0.476542		NotDE
Gm29112	0.78	0	0	0.618332		NotDE
Gm28112	3.6	0	0	0.659145		NotDE
Spag16	97.45	0	0	0.315535		NotDE
Gm22665	0.2	0	0	0.894889		NotDE
Gm28580	1.33	0	0	0.700093		NotDE
Gm38272	0.07	0	0	0.768393		NotDE
Bard1	383.93	0	0	0.674758		NotDE
Gm16236	1.78	0	0	0.951468		NotDE
Gm8870	0.17	0	0	0.768396		NotDE
Abca12	1.46	0	0	0.394017		NotDE
Atic	1080.26	0	0	0.825869		NotDE
Fn1	15509.9	0	0	0.506357		NotDE
Apol7d	31.92	0	0	0.906966		NotDE
Gm5829	2.33	0	0	0.435946		NotDE
Gm5256	4.82	0	0	0.821831		NotDE
Gm37217	0.08	0	0	0.802198		NotDE
Gm8883	0.07	0	0	0.966547		NotDE
Gm28818	0.16	0	0	0.65342		NotDE
4933417E11Rik	0.08	0	0	0.966547		NotDE
4930556G22Rik	0.08	0	0	0.966547		NotDE
Gm5528	1.61	0	0	0.717104		NotDE
Gm8885	52.85	0	0	0.949432		NotDE
Gm4319	0.08	0	0	0.966547		NotDE
Mreg	1068.59	0	0	0.763355		NotDE
Gm25360	7.37	0	0	0.903459		NotDE
D230017M19Rik	55.3	0	0	0.193064		NotDE
Gm23472	0.97	0	0	0.339464		NotDE
Gm24497	3.12	0	0	0.715009		NotDE
Gm25939	1.2	0	0	0.74261		NotDE
Pecr	619.85	0	0	0.550675		NotDE
Tmem169	3.14	0	0	0.3031		NotDE
Xrcc5	1919.69	0	0	0.499908		NotDE
Gm15843	1.75	0	0	0.260267		NotDE
Smarcal1	298.12	0	0	0.699079		NotDE
Gm39662	3.38	0	0	0.803924		NotDE
Ankar	0.09	0	0	0.966547		NotDE
Gm45859	0.08	0	0	0.966547		NotDE
Rpl37a	4376.66	0	0	0.909848		NotDE
Igfbp2	1469.04	0	0	0.118403		NotDE
Igfbp5	16.79	0	0	0.795115		NotDE
1700027A15Rik	0.56	0	0	0.444247		NotDE
Tnp1	1.76	0	0	0.530541		NotDE
Gm38106	0.08	0	0	0.966547		NotDE
D530049I02Rik	0.08	0	0	0.966547		NotDE
Gm9553	0.06	0	0	0.82857		NotDE
C530043A13Rik	0.31	0	0	0.499841		NotDE
6030407O03Rik	3.65	0	0	0.918123		NotDE
Gm29183	3.79	0	0	0.295778		NotDE
Mir6351	0.39	0	0	0.681304		NotDE
Tns1	336.65	0	0	0.985709		NotDE
Rufy4	3.73	0	0	0.353289		NotDE
Cxcr2	0.75	0	0	0.949757		NotDE
Cxcr1	0.54	0	0	0.965523		NotDE
Mir1928	0.06	0	0	0.82857		NotDE
Arpc2	1788.55	0	0	0.751344		NotDE
Gpbar1	14	0	0	0.108718		NotDE
Aamp	2452.05	0	0	0.456696		NotDE
Pnkd	780.4	0	0	0.444756		NotDE
Gm37503	1.73	0	0	0.927554		NotDE
Tmbim1	281.17	0	0	0.79682		NotDE
Gm37931	5.96	0	0	0.533739		NotDE
Catip	18.42	0	0	0.527221		NotDE
Slc11a1	167.34	0	0	0.349014		NotDE
Ctdsp1	113.79	0	0	0.271237		NotDE
Mir26b	0.17	0	0	0.610997		NotDE
Usp37	1685.8	0	0	0.754974		NotDE
Gm37733	11.89	0	0	0.642438		NotDE
Cnot9	2024.43	0	0	0.952744		NotDE
Plcd4	10.49	0	0	0.679228		NotDE
Zfp142	395.36	0	0	0.752613		NotDE
Gm25035	0.36	0	0	0.588971		NotDE
Bcs1l	353.58	0	0	0.6996		NotDE
Rnf25	298.21	0	0	0.60463		NotDE
Stk36	47.29	0	0	0.920796		NotDE
Ttll4	530.16	0	0	0.292379		NotDE
Cyp27a1	56.24	0	0	0.97613		NotDE
Prkag3	11.94	0	0	0.941449		NotDE
Wnt6	28.5	0	0	0.187275		NotDE
Gm29539	1.01	0	0	0.338104		NotDE
Wnt10a	13.34	0	0	0.590837		NotDE
Gm16582	0.15	0	0	0.828568		NotDE
Cdk5r2	6.19	0	0	0.793477		NotDE
Fev	2.62	0	0	0.933757		NotDE
Cryba2	1.76	0	0	0.938301		NotDE
Cfap65	4.11	0	0	0.608201		NotDE
Gm15841	0.27	0	0	0.966552		NotDE
Ihh	5.18	0	0	0.165043		NotDE
Gm37744	0.16	0	0	0.966549		NotDE
Nhej1	60.48	0	0	0.484782		NotDE
Slc23a3	2.48	0	0	0.227742		NotDE
Cnppd1	115.87	0	0	0.678543		NotDE
Retreg2	70.3	0	0	0.4705		NotDE
Zfand2b	301.77	0	0	0.23774		NotDE
Abcb6	56.06	0	0	0.847684		NotDE
Gm29253	0.31	0	0	0.802184		NotDE
Atg9a	111.4	0	0	0.695628		NotDE
Ankzf1	220.59	0	0	0.901393		NotDE
Glb1l	37.67	0	0	0.503827		NotDE
Stk16	384.85	0	0	0.660486		NotDE
Tuba4a	1579.1	0	0	0.0516471		NotDE
A630095N17Rik	1.69	0	0	0.73499		NotDE
Dnajb2	83.94	0	0	0.138835		NotDE
Ptprn	40.47	0	0	0.839667		NotDE
Gm28294	0.18	0	0	0.96655		NotDE
Dnpep	1456.64	0	0	0.606675		NotDE
Des	586.94	0	0	0.297326		NotDE
Gm15179	0.98	0	0	0.799185		NotDE
Speg	54.47	0	0	0.182512		NotDE
Gm15178	0.54	0	0	0.766655		NotDE
Gmppa	694.82	0	0	0.393444		NotDE
Asic4	1.53	0	0	0.942694		NotDE
Gm37264	2.29	0	0	0.860288		NotDE
Chpf	202.79	0	0	0.542734		NotDE
Obsl1	111.86	0	0	0.537234		NotDE
Tmem198	4.79	0	0	0.0531819		NotDE
Inha	5.75	0	0	0.2774		NotDE
Gm15181	0.15	0	0	0.828568		NotDE
Stk11ip	345.78	0	0	0.532514		NotDE
Slc4a3	75.17	0	0	0.187437		NotDE
Gm5257	0.6	0	0	0.481698		NotDE
Gm29065	0.15	0	0	0.966549		NotDE
Gm29068	0.07	0	0	0.966547		NotDE
Gm816	0.26	0	0	0.966552		NotDE
Mir6352	0.22	0	0	0.828566		NotDE
Gm28386	2.79	0	0	0.68922		NotDE
Gm26263	0.1	0	0	0.966547		NotDE
Gm28387	0.42	0	0	0.769813		NotDE
Sgpp2	111.64	0	0	0.0885159		NotDE
Gm28410	1.07	0	0	0.187417		NotDE
Gm37884	0.5	0	0	0.961064		NotDE
Farsb	2261.86	0	0	0.607228		NotDE
Gm28995	1.38	0	0	0.219356		NotDE
4833412K13Rik	5.28	0	0	0.520974		NotDE
BC035947	1.26	0	0	0.96596		NotDE
Mogat1	11.5	0	0	0.414431		NotDE
5730419F03Rik	1.56	0	0	0.103824		NotDE
Gm29611	0.93	0	0	0.422338		NotDE
Acsl3	260.07	0	0	0.807118		NotDE
Utp14b	81.58	0	0	0.70865		NotDE
Gm6159	4.28	0	0	0.981343		NotDE
Kcne4	0.15	0	0	0.966549		NotDE
Gm5830	1.05	0	0	0.909411		NotDE
Ap1s3	18.73	0	0	0.82575		NotDE
Gm37886	1.19	0	0	0.321604		NotDE
Gm10555	0.08	0	0	0.966547		NotDE
Mrpl44	577.38	0	0	0.583045		NotDE
Gm5529	12.54	0	0	0.608557		NotDE
Gm28071	0.32	0	0	0.768401		NotDE
9830004L10Rik	1.02	0	0	0.693333		NotDE
Fam124b	2.97	0	0	0.524711		NotDE
2310015K22Rik	0.64	0	0	0.957283		NotDE
Gm37932	0.88	0	0	0.951271		NotDE
Cul3	534.38	0	0	0.791171		NotDE
Gm37902	15.79	0	0	0.621158		NotDE
Gm37262	7.91	0	0	0.784847		NotDE
Gm29125	0.47	0	0	0.961901		NotDE
1700016L21Rik	0.1	0	0	0.722491		NotDE
Gm37645	0.58	0	0	0.701379		NotDE
Gm38062	1.92	0	0	0.264806		NotDE
A630081D01Rik	1.43	0	0	0.284765		NotDE
Gm29124	0.13	0	0	0.698319		NotDE
Gm5530	2.94	0	0	0.147276		NotDE
Gm7516	1.48	0	0	0.926058		NotDE
Irs1	23.26	0	0	0.141455		NotDE
Rhbdd1	156.46	0	0	0.554813		NotDE
Gm19552	3.47	0	0	0.654395		NotDE
Gm28940	6.12	0	0	0.962624		NotDE
Col4a4	8.62	0	0	0.613502		NotDE
Col4a3	1.46	0	0	0.725946		NotDE
n-R5s213	0.08	0	0	0.966547		NotDE
C430014B12Rik	1.64	0	0	0.723664		NotDE
Mff	1672.86	0	0	0.497913		NotDE
Gm28941	4.08	0	0	0.525034		NotDE
Tm4sf20	0.7	0	0	0.678931		NotDE
Gm47791	0.17	0	0	0.96655		NotDE
Gm28942	2.59	0	0	0.515423		NotDE
Gm17764	1.42	0	0	0.903877		NotDE
Agfg1	513.21	0	0	0.586465		NotDE
A030005L19Rik	3.25	0	0	0.683564		NotDE
A030014E15Rik	0.48	0	0	0.966556		NotDE
Gm6217	0.09	0	0	0.966547		NotDE
Gm7544	0.24	0	0	0.828566		NotDE
Gm47955	0.4	0	0	0.964115		NotDE
Gm47959	0.32	0	0	0.722499		NotDE
Gm7553	0.09	0	0	0.966547		NotDE
Slc19a3	66.07	0	0	0.748747		NotDE
Gm7539	0.91	0	0	0.381632		NotDE
Krtap28-10	0.16	0	0	0.828568		NotDE
Gm47969	0.15	0	0	0.966549		NotDE
Gm29518	0.08	0	0	0.966547		NotDE
Ccl20	0.36	0	0	0.966553		NotDE
Gm29519	0.32	0	0	0.998298		NotDE
Daw1	1.76	0	0	0.659959		NotDE
Gm6244	0.07	0	0	0.768393		NotDE
Sphkap	12.53	0	0	0.124031		NotDE
Gm6374	1.13	0	0	0.522455		NotDE
Gm37517	0.3	0	0	0.966554		NotDE
4933436I20Rik	1.01	0	0	0.899496		NotDE
Pid1	200.19	0	0	0.209586		NotDE
Gm37058	2.75	0	0	0.327172		NotDE
Gm18304	0.68	0	0	0.937411		NotDE
Mir6353	0.1	0	0	0.966547		NotDE
Gm37959	0.08	0	0	0.966547		NotDE
Gm37925	2.54	0	0	0.927383		NotDE
Trip12	3013.28	0	0	0.613023		NotDE
Gm38374	10.72	0	0	0.697616		NotDE
Gm37738	52.79	0	0	0.445421		NotDE
Fbxo36	50.04	0	0	0.920401		NotDE
Slc16a14	40.94	0	0	0.459294		NotDE
Gm15433	0.15	0	0	0.998289		NotDE
Gm29284	0.17	0	0	0.96655		NotDE
C130026I21Rik	3.36	0	0	0.315114		NotDE
Rpl19-ps1	32.09	0	0	0.691935		NotDE
Gm18342	0.28	0	0	0.850926		NotDE
A530032D15Rik	0.91	0	0	0.551649		NotDE
Gm10553	0.08	0	0	0.966547		NotDE
A530040E14Rik	0.9	0	0	0.951924		NotDE
Gm2619	0.53	0	0	0.766475		NotDE
Gm6264	0.31	0	0	0.966553		NotDE
Gm7609	0.21	0	0	0.722495		NotDE
Gm16028	0.08	0	0	0.966547		NotDE
Gm16026	0.16	0	0	0.96655		NotDE
Gm7281	0.07	0	0	0.966547		NotDE
Gm2427	0.07	0	0	0.768393		NotDE
Sp110	0.48	0	0	0.96175		NotDE
Sp140	10.31	0	0	0.299401		NotDE
Sp100	6.3	0	0	0.919851		NotDE
A630001G21Rik	12.36	0	0	0.948832		NotDE
Mir8096	0.1	0	0	0.722491		NotDE
9930111H07Rik	0.06	0	0	0.82857		NotDE
Cab39	448.24	0	0	0.788461		NotDE
Itm2c	826.36	0	0	0.783034		NotDE
4933407L21Rik	0.69	0	0	0.428234		NotDE
Gm28884	0.37	0	0	0.967556		NotDE
Gpr55	1.35	0	0	0.246675		NotDE
Gm18180	8.17	0	0	0.935171		NotDE
Spata3	4.77	0	0	0.278857		NotDE
2810459M11Rik	7.15	0	0	0.626548		NotDE
Psmd1	2777.95	0	0	0.873415		NotDE
Gm22786	1.39	0	0	0.773967		NotDE
Htr2b	7.23	0	0	0.951368		NotDE
Gm37914	5.59	0	0	0.948584		NotDE
Armc9	195.82	0	0	0.472511		NotDE
Gm16341	0.13	0	0	0.698319		NotDE
B3gnt7	264.65	0	0	0.470893		NotDE
Gm5258	0.2	0	0	0.722494		NotDE
Ncl	12245.4	0	0	0.521401		NotDE
Snord82	1.76	0	0	0.783542		NotDE
C130036L24Rik	26.19	0	0	0.466948		NotDE
Gm45908	0.15	0	0	0.828568		NotDE
Nmur1	1.65	0	0	0.605427		NotDE
Tex44	2.49	0	0	0.81018		NotDE
Rpl30-ps6	0.74	0	0	0.312991		NotDE
Ptma	8815.49	0	0	0.160328		NotDE
Pde6d	224.98	0	0	0.825216		NotDE
Gm37152	2.12	0	0	0.16953		NotDE
Cops7b	321.25	0	0	0.591649		NotDE
Gm37022	0.26	0	0	0.966552		NotDE
Nppc	50.6	0	0	0.986477		NotDE
Dis3l2	303.72	0	0	0.881546		NotDE
Gm29097	0.2	0	0	0.698315		NotDE
Gm29055	2.04	0	0	0.641958		NotDE
Gm37485	1.21	0	0	0.965137		NotDE
Gm38142	19.95	0	0	0.590982		NotDE
Gm38010	1.95	0	0	0.723107		NotDE
Gm37541	3.37	0	0	0.381946		NotDE
Gm38021	4.93	0	0	0.689554		NotDE
Gm6136	380.53	0	0	0.484657		NotDE
Gm37967	1.81	0	0	0.405635		NotDE
Gm28375	1.43	0	0	0.782107		NotDE
Gm37017	2.45	0	0	0.705118		NotDE
Gm37447	5.61	0	0	0.655838		NotDE
Akp-ps1	0.32	0	0	0.966553		NotDE
Gm29371	0.22	0	0	0.998294		NotDE
Alppl2	38.26	0	0	0.396086		NotDE
Alpi	1.83	0	0	0.939408		NotDE
Akp3	9.23	0	0	0.724684		NotDE
Gm29374	1.21	0	0	0.294811		NotDE
Prss56	8.72	0	0	0.643529		NotDE
Chrnd	14.35	0	0	0.127192		NotDE
Chrng	10.44	0	0	0.829344		NotDE
Eif4e2	2063.18	0	0	0.649523		NotDE
Gm26187	0.27	0	0	0.894704		NotDE
Efhd1	84.62	0	0	0.816526		NotDE
Gigyf2	1156.24	0	0	0.401628		NotDE
Gm22549	0.68	0	0	0.575487		NotDE
Kcnj13	7.16	0	0	0.314972		NotDE
Gm23504	1.37	0	0	0.980224		NotDE
Snorc	14.56	0	0	0.183935		NotDE
Ngef	62.62	0	0	0.062012		NotDE
Neu2	1.84	0	0	0.545101		NotDE
Gm6153	0.71	0	0	0.425937		NotDE
Inpp5d	871.4	0	0	0.836784		NotDE
Atg16l1	443.41	0	0	0.887564		NotDE
Gm25395	2.37	0	0	0.41336		NotDE
Scarna6	0.77	0	0	0.318591		NotDE
Sag	3.07	0	0	0.677177		NotDE
Dgkd	354.89	0	0	0.791081		NotDE
Gm19582	0.19	0	0	0.802192		NotDE
4833421G17Rik	16.45	0	0	0.588791		NotDE
Gm38365	9.64	0	0	0.807282		NotDE
Usp40	165.14	0	0	0.367457		NotDE
Gm5832	1.38	0	0	0.5951		NotDE
Gm15375	0.06	0	0	0.82857		NotDE
Ugt1a10	0.07	0	0	0.768393		NotDE
Ugt1a9	0.13	0	0	0.698319		NotDE
Ugt1a8	0.06	0	0	0.82857		NotDE
Ugt1a7c	0.15	0	0	0.966549		NotDE
Ugt1a6b	0.43	0	0	0.99672		NotDE
Ugt1a6a	0.2	0	0	0.850924		NotDE
Gm15369	0.1	0	0	0.966547		NotDE
Gm15374	0.15	0	0	0.828568		NotDE
Gm15371	0.1	0	0	0.966547		NotDE
Dnajb3	43.14	0	0	0.416782		NotDE
Ugt1a1	0.32	0	0	0.966551		NotDE
Mroh2a	18.1	0	0	0.40768		NotDE
Hjurp	1350.36	0	0	0.464883		NotDE
Trpm8	1.64	0	0	0.363676		NotDE
Spp2	0.38	0	0	0.755661		NotDE
Gm29538	0.97	0	0	0.475835		NotDE
Gm28888	0.56	0	0	0.716977		NotDE
Glrp1	3.9	0	0	0.985492		NotDE
Gm19589	0.21	0	0	0.722495		NotDE
Gm38130	0.08	0	0	0.966547		NotDE
Gm29336	0.26	0	0	0.966552		NotDE
Arl4c	88.73	0	0	0.668904		NotDE
Platr5	18.35	0	0	0.781583		NotDE
Gm4753	0.09	0	0	0.966547		NotDE
1700067G17Rik	1.55	0	0	0.921724		NotDE
Sh3bp4	691.43	0	0	0.791792		NotDE
Gm38312	13.96	0	0	0.469959		NotDE
Gm5259	0.38	0	0	0.966553		NotDE
Gm28342	0.17	0	0	0.966549		NotDE
Agap1	445.06	0	0	0.99776		NotDE
Gm37297	11.33	0	0	0.635878		NotDE
Gm25180	0.52	0	0	0.487337		NotDE
Gm28499	1.11	0	0	0.621843		NotDE
4933400F21Rik	6.18	0	0	0.605187		NotDE
Gm26037	0.85	0	0	0.713749		NotDE
Gm37521	3.63	0	0	0.343086		NotDE
Gbx2	39.1	0	0	0.823255		NotDE
D130058E05Rik	8.98	0	0	0.683609		NotDE
Asb18	4.02	0	0	0.988184		NotDE
Iqca	3.27	0	0	0.274312		NotDE
4930434B07Rik	0.88	0	0	0.526012		NotDE
Ackr3	61.68	0	0	0.980646		NotDE
Gm28723	2.6	0	0	0.517221		NotDE
Gm28722	0.08	0	0	0.966547		NotDE
Gm35048	2.95	0	0	0.0354355		NotDE
Cops8	1303.06	0	0	0.733145		NotDE
Gm9991	0.13	0	0	0.971518		NotDE
Col6a3	4.98	0	0	0.409067		NotDE
Gm36970	0.34	0	0	0.966555		NotDE
Mlph	29.81	0	0	0.993502		NotDE
Prlh	0.08	0	0	0.802198		NotDE
Gm28199	0.17	0	0	0.966549		NotDE
Rbm44	93.9	0	0	0.22736		NotDE
Gm7776	2.89	0	0	0.573789		NotDE
Ramp1	9.99	0	0	0.503023		NotDE
Ube2f	513.6	0	0	0.94563		NotDE
Gm7785	17.45	0	0	0.266281		NotDE
Gm26683	0.87	0	0	0.809507		NotDE
Scly	119.83	0	0	0.950133		NotDE
Gm17090	0.43	0	0	0.78356		NotDE
Espnl	6.83	0	0	0.744144		NotDE
Klhl30	9.51	0	0	0.103722		NotDE
Erfe	49.24	0	0	0.890308		NotDE
Ilkap	617.26	0	0	0.995948		NotDE
1700020N18Rik	0.07	0	0	0.966547		NotDE
Hes6	406.15	0	0	0.981293		NotDE
Per2	6.98	0	0	0.0412456		NotDE
Gm28382	0.41	0	0	0.966554		NotDE
Gm19085	0.24	0	0	0.966552		NotDE
Traf3ip1	243.5	0	0	0.626128		NotDE
Asb1	155.36	0	0	0.316483		NotDE
Gm28380	0.5	0	0	0.958162		NotDE
Gm29100	1.03	0	0	0.954084		NotDE
Twist2	2.53	0	0	0.932855		NotDE
Gm29101	0.61	0	0	0.963732		NotDE
Gm37600	1.4	0	0	0.754659		NotDE
Hdac4	691.52	0	0	0.799049		NotDE
Gm37048	11.56	0	0	0.833248		NotDE
Gm37036	1.17	0	0	0.482417		NotDE
Gm29099	0.33	0	0	0.923822		NotDE
Gm7837	0.67	0	0	0.732263		NotDE
Ndufa10	2316.19	0	0	0.960608		NotDE
Olfr1414	0.09	0	0	0.966547		NotDE
Olfr1412	0.17	0	0	0.966549		NotDE
Olfr1410	0.07	0	0	0.768393		NotDE
Olfr12	0.08	0	0	0.966547		NotDE
Cops9	615.28	0	0	0.295186		NotDE
Otos	4.54	0	0	0.876786		NotDE
Gm29481	0.23	0	0	0.674693		NotDE
Gpc1	124.97	0	0	0.833191		NotDE
Gm29480	1.02	0	0	0.7624		NotDE
Ankmy1	7	0	0	0.252386		NotDE
Dusp28	97.78	0	0	0.43451		NotDE
5033417F24Rik	3.82	0	0	0.223293		NotDE
Rnpepl1	165.8	0	0	0.0896937		NotDE
9430060I03Rik	4.83	0	0	0.66221		NotDE
Capn10	120.12	0	0	0.615227		NotDE
Gpr35	4.64	0	0	0.789388		NotDE
Gm18697	0.25	0	0	0.653418		NotDE
Aqp12	0.17	0	0	0.966549		NotDE
Kif1a	311.12	0	0	0.8665		NotDE
Gm28086	0.33	0	0	0.827514		NotDE
Agxt	7.1	0	0	0.208302		NotDE
2310007B03Rik	14.9	0	0	0.116909		NotDE
Crocc2	27.75	0	0	0.540455		NotDE
Sned1	40.28	0	0	0.594841		NotDE
Mterf4	366.63	0	0	0.518849		NotDE
Gm28535	1.78	0	0	0.81213		NotDE
Gm7867	1.69	0	0	0.540003		NotDE
Pask	373.55	0	0	0.452473		NotDE
Ppp1r7	851.75	0	0	0.444921		NotDE
Mir6902	0.13	0	0	0.971518		NotDE
Mir6345	0.76	0	0	0.577743		NotDE
Gm26446	0.35	0	0	0.966554		NotDE
Ano7	16.91	0	0	0.238121		NotDE
Hdlbp	1725.56	0	0	0.475358		NotDE
Gm17415	2.66	0	0	0.630737		NotDE
Sept2	4924	0	0	0.88449		NotDE
Farp2	97.62	0	0	0.914769		NotDE
Gm37250	2.34	0	0	0.505729		NotDE
Stk25	669.31	0	0	0.988564		NotDE
Gm28536	0.55	0	0	0.805749		NotDE
Bok	246.2	0	0	0.400042		NotDE
Thap4	253.93	0	0	0.88615		NotDE
Gm10550	1.75	0	0	0.275933		NotDE
Atg4b	933.54	0	0	0.952238		NotDE
Dtymk	3206.8	0	0	0.788463		NotDE
Ing5	1057.17	0	0	0.567733		NotDE
Gm22089	1.91	0	0	0.469225		NotDE
D2hgdh	88.24	0	0	0.976282		NotDE
Gm18666	0.23	0	0	0.653126		NotDE
Gal3st2b	2.02	0	0	0.461669		NotDE
Gm7889	6.23	0	0	0.79484		NotDE
Gal3st2c	0.61	0	0	0.964595		NotDE
Neu4	2.33	0	0	0.32009		NotDE
Pdcd1	10.63	0	0	0.287803		NotDE
Gm7891	0.06	0	0	0.82857		NotDE
Gm7895	2.32	0	0	0.925719		NotDE
Fam174a	47.27	0	0	0.503769		NotDE
BC055308	0.61	0	0	0.448558		NotDE
Gm15427	605.59	0	0	0.928817		NotDE
Gm37642	0.56	0	0	0.965849		NotDE
4930598F16Rik	0.16	0	0	0.96655		NotDE
Gm37761	0.08	0	0	0.966547		NotDE
Gm22360	0.15	0	0	0.96655		NotDE
Gm29601	0.23	0	0	0.698315		NotDE
Gm1833	2.3	0	0	0.942202		NotDE
Slco4c1	326.12	0	0	0.248277		NotDE
Panct2	145.39	0	0	0.203429		NotDE
Slco6b1	0.18	0	0	0.966549		NotDE
Gm9499	0.23	0	0	0.828566		NotDE
Gm28901	0.9	0	0	0.544123		NotDE
Gm6430	10.52	0	0	0.946524		NotDE
Slco6c1	0.07	0	0	0.768393		NotDE
Gm7135	0.19	0	0	0.96655		NotDE
D1Ertd622e	85.47	0	0	0.818736		NotDE
Ppip5k2	1016.68	0	0	0.790128		NotDE
Gin1	150.75	0	0	0.770096		NotDE
Pam	97.23	0	0	0.93578		NotDE
Gm37140	0.43	0	0	0.966412		NotDE
Gm25413	0.35	0	0	0.722498		NotDE
Gm3531	175.76	0	0	0.97789		NotDE
B230216N24Rik	6.67	0	0	0.935871		NotDE
Gm7952	0.2	0	0	0.96655		NotDE
Gm29462	0.33	0	0	0.805588		NotDE
Gm3555	5.4	0	0	0.745213		NotDE
Gm7967	0.07	0	0	0.768393		NotDE
Cntnap5b	0.22	0	0	0.877369		NotDE
Tdpx-ps1	9.55	0	0	0.718069		NotDE
Gm19029	0.16	0	0	0.96655		NotDE
Gm29668	7.82	0	0	0.582195		NotDE
Gm29667	3.34	0	0	0.382792		NotDE
Gm18700	0.08	0	0	0.802198		NotDE
Psmb6-ps2	4.77	0	0	0.768489		NotDE
Gm3116	0.09	0	0	0.966547		NotDE
Gm29141	0.06	0	0	0.82857		NotDE
Gm23537	0.08	0	0	0.966547		NotDE
Cdh20	6.87	0	0	0.0802637		NotDE
Gm38031	0.73	0	0	0.952801		NotDE
n-R5s216	0.07	0	0	0.966547		NotDE
Gm29013	0.44	0	0	0.695812		NotDE
Rnf152	16.33	0	0	0.376769		NotDE
Gm17634	5.2	0	0	0.383247		NotDE
AC124553.1	0.6	0	0	0.649171		NotDE
Gm3608	26.31	0	0	0.290494		NotDE
Pign	310.71	0	0	0.376275		NotDE
Gm28404	0.39	0	0	0.716014		NotDE
Gm20302	6.52	0	0	0.426683		NotDE
Gm8004	0.34	0	0	0.95009		NotDE
Relch	352.68	0	0	0.657325		NotDE
Gm37566	13.85	0	0	0.373517		NotDE
Gm10193	2.75	0	0	0.7002		NotDE
Tnfrsf11a	27.13	0	0	0.559243		NotDE
Gm26214	0.08	0	0	0.966547		NotDE
Gm18801	0.08	0	0	0.966547		NotDE
Gm7160	10.04	0	0	0.738629		NotDE
Zcchc2	158.02	0	0	0.358627		NotDE
Gm37372	0.47	0	0	0.858823		NotDE
Gm26509	0.14	0	0	0.768396		NotDE
Gm20753	0.06	0	0	0.82857		NotDE
Phlpp1	86.54	0	0	0.457278		NotDE
Gm38235	4.66	0	0	0.0393907		NotDE
A530053M12Rik	0.17	0	0	0.96655		NotDE
Gm6651	1.82	0	0	0.866679		NotDE
Bcl2	6.5	0	0	0.617904		NotDE
D630008O14Rik	0.07	0	0	0.966547		NotDE
Gm37053	0.69	0	0	0.963172		NotDE
Kdsr	555.87	0	0	0.779801		NotDE
Vps4b	972.11	0	0	0.920349		NotDE
Serpinb12	0.09	0	0	0.966547		NotDE
Gm8080	0.09	0	0	0.966547		NotDE
Gm15388	0.06	0	0	0.82857		NotDE
Serpinb3b	0.08	0	0	0.966547		NotDE
Serpinb8	18.76	0	0	0.735162		NotDE
Gm5702	0.32	0	0	0.828564		NotDE
Gm17847	0.1	0	0	0.966547		NotDE
Gm8141	4.49	0	0	0.471064		NotDE
Cdh7	5.13	0	0	0.985692		NotDE
Cdh19	0.08	0	0	0.966547		NotDE
Gm8173	0.1	0	0	0.966547		NotDE
Gm37934	0.06	0	0	0.82857		NotDE
Dsel	84.51	0	0	0.727514		NotDE
Gm6028	3.85	0	0	0.629134		NotDE
Gm17752	0.17	0	0	0.610997		NotDE
Gm18406	0.54	0	0	0.963427		NotDE
9330185C12Rik	17.76	0	0	0.600858		NotDE
Cntnap5a	0.45	0	0	0.691025		NotDE
Gm28360	0.06	0	0	0.82857		NotDE
Gm29489	0.09	0	0	0.966547		NotDE
Gm29106	0.56	0	0	0.765208		NotDE
Gm7200	0.36	0	0	0.599261		NotDE
Nifk	1640.32	0	0	0.0607819		NotDE
Gm26080	0.47	0	0	0.965279		NotDE
2900060B14Rik	29.02	0	0	0.0998899		NotDE
Gm28466	3.9	0	0	0.237676		NotDE
Gm22094	7.91	0	0	0.314929		NotDE
Gm28882	2.27	0	0	0.863316		NotDE
Gm28467	0.78	0	0	0.35087		NotDE
Mir6346	0.58	0	0	0.654408		NotDE
Gm26831	0.34	0	0	0.802184		NotDE
Gm8321	0.08	0	0	0.966547		NotDE
Gm3508	0.23	0	0	0.828566		NotDE
Gm29456	3.25	0	0	0.485136		NotDE
Gm29455	0.97	0	0	0.908635		NotDE
Inhbb	13.79	0	0	0.0655081		NotDE
Gm29454	0.36	0	0	0.845965		NotDE
Gm27184	0.56	0	0	0.615942		NotDE
3830432H09Rik	4.11	0	0	0.391494		NotDE
Gm37219	50.63	0	0	0.103175		NotDE
Gm3851	4.03	0	0	0.948672		NotDE
Gm37745	17.72	0	0	0.026649		NotDE
Gm8338	0.78	0	0	0.954906		NotDE
Gm3551	0.53	0	0	0.586349		NotDE
Gm28209	0.41	0	0	0.749309		NotDE
Tmem177	271.68	0	0	0.407576		NotDE
Cfap221	4.33	0	0	0.940624		NotDE
Gm17973	0.22	0	0	0.971521		NotDE
Sctr	1.77	0	0	0.975247		NotDE
Tmem37	312.42	0	0	0.87859		NotDE
Dbi	1356.22	0	0	0.431491		NotDE
3110009E18Rik	49.13	0	0	0.877084		NotDE
Steap3	207.04	0	0	0.561153		NotDE
C1ql2	2.75	0	0	0.931359		NotDE
1700012E03Rik	0.08	0	0	0.966547		NotDE
Marco	0.5	0	0	0.487914		NotDE
En1	4.42	0	0	0.424149		NotDE
2610027F03Rik	0.47	0	0	0.965002		NotDE
Celrr	4.2	0	0	0.755798		NotDE
Gm38283	0.08	0	0	0.966547		NotDE
Insig2	330.8	0	0	0.948679		NotDE
Gm37174	2.71	0	0	0.702833		NotDE
2210011K15Rik	0.08	0	0	0.966547		NotDE
Ccdc93	328.14	0	0	0.315633		NotDE
Gm15392	0.77	0	0	0.563284		NotDE
Gm15393	0.37	0	0	0.870664		NotDE
Htr5b	20.46	-2.25	4.17	0.00530301		NotDE
Gm8217	0.07	0	0	0.768393		NotDE
Ddx18	778.86	0	0	0.908852		NotDE
Gm28911	0.86	0	0	0.652962		NotDE
Dpp10	2.16	0	0	0.58746		NotDE
Gm37478	0.31	0	0	0.971523		NotDE
Gm37221	0.29	0	0	0.828565		NotDE
Gm18875	0.34	0	0	0.966554		NotDE
Gm28928	0.07	0	0	0.966547		NotDE
Actr3	1466.56	0	0	0.612867		NotDE
Slc35f5	153.71	0	0	0.388484		NotDE
Gpr39	2.44	0	0	0.349888		NotDE
Lypd1	3.05	0	0	0.618548		NotDE
Nckap5	14.91	0	0	0.0321766		NotDE
Gm37161	0.17	0	0	0.96655		NotDE
Gm38177	0.08	0	0	0.966547		NotDE
Mgat5	239.41	0	0	0.952175		NotDE
Gm37772	0.13	0	0	0.698319		NotDE
Gm37510	12.12	0	0	0.448542		NotDE
Gm8451	12.92	0	0	0.0702762		NotDE
Gm23370	0.42	0	0	0.76998		NotDE
Gm23734	0.38	0	0	0.793303		NotDE
Gm38301	0.07	0	0	0.966547		NotDE
Tmem163	4.65	0	0	0.823826		NotDE
Acmsd	1.55	0	0	0.455593		NotDE
2900009J06Rik	2.21	0	0	0.127015		NotDE
Ccnt2	1202.53	0	0	0.518804		NotDE
Map3k19	0.14	0	0	0.653123		NotDE
[truncated: 53,342 more rows]

## Sheet: Parental vs WT -OHT
Geneid	baseMean	log2FoldChange	lfcSE	pvalue	padj	DEG
Rian	884.17	-4.3	0.33	1.09707e-39	1.40616e-35	Downregulated
AI662270	452.72	-2.5	0.21	1.56497e-33	9.73623e-30	Downregulated
Uty	210.54	-2.46	0.3	1.3306e-17	6.4357e-14	Downregulated
Gm37899	114.46	0	0	1.1428e-13	4.00493e-10	NotDE
Gm11427	122.19	-2.14	0.36	1.49576e-10	3.72226e-07	Downregulated
Mirg	69.22	-4.45	0.73	1.8902e-10	4.41611e-07	Downregulated
Meg3	791.46	0	0	8.28406e-10	1.97383e-06	NotDE
Usp26	287.41	1.89	0.36	5.80372e-09	1.0122e-05	Upregulated
Rassf4	157.62	1.89	0.37	1.58025e-08	2.44982e-05	Upregulated
Rtl1	42.85	0	0	7.10167e-08	0.000152178	NotDE
Ddx3y	99.47	-2.06	0.47	4.53996e-07	0.000513538	Downregulated
Lef1	241.35	1.07	0.27	3.68075e-06	0.00370813	NotDE
Gli2	679.65	0	0	3.7395e-06	0.00474472	NotDE
Clasp1	875.91	-0.69	0.19	1.00546e-05	0.00920527	NotDE
Tfcp2l1	11850.3	-0.67	0.19	1.45239e-05	0.0149728	NotDE
Efna5	94.5	0	0	1.66726e-05	0.0149728	NotDE
Atf2	883.67	0.66	0.19	1.53617e-05	0.0163332	NotDE
Elmo1	324.68	0	0	2.09729e-05	0.0163332	NotDE
Laptm5	1219.08	-0.69	0.2	2.74592e-05	0.0185239	NotDE
B830012L14Rik	33.01	-4.44	1.17	3.53934e-05	0.0246912	Downregulated
Cd7	89.99	1.62	0.5	5.48821e-05	0.0325181	Upregulated
Spint1	317.58	0	0	5.41091e-05	0.0344772	NotDE
Myl4	367.4	0.79	0.26	7.00408e-05	0.0368149	NotDE
Smc1b	183.99	0	0	7.61225e-05	0.0394653	NotDE
Bnip3	1586.35	0.92	0.29	6.0233e-05	0.0397406	NotDE
Pmp22	136.16	0	0	9.44565e-05	0.0452035	NotDE
Crabp2	230.88	0.93	0.32	0.000123093	0.0567262	NotDE
Dock1	582.14	-0.59	0.2	0.000124818	0.0743503	NotDE
H2-DMb1	64.54	1.46	0.5	0.000115371	0.0852489	NotDE
1700013H16Rik	19.83	0	0	0.000214056	0.103532	NotDE
Ndrg2	760.99	0.72	0.27	0.000226231	0.107488	NotDE
Kif19a	51.33	0	0	0.000265281	0.116209	NotDE
Dazl	306.21	1.06	0.41	0.000282725	0.119537	NotDE
Tsn	2411.54	0	0	0.000230974	0.123252	NotDE
Sgce	313.07	0.67	0.27	0.000367536	0.134503	NotDE
Stra8	356.57	0	0	0.000303844	0.134503	NotDE
Fbln2	408.96	0.97	0.38	0.000325326	0.134503	NotDE
Gab2	65.51	0	0	0.000385605	0.134503	NotDE
Dnaic2	123.49	0.99	0.37	0.000232096	0.134503	NotDE
Eml1	107.38	0	0	0.0003829	0.134503	NotDE
Hrh1	30	0	0	0.000368696	0.146769	NotDE
Ace	88.76	1.14	0.47	0.000445131	0.151817	NotDE
Slc38a5	51.19	0	0	0.000467884	0.151817	NotDE
Cpne2	21.04	0	0	0.000316394	0.154087	NotDE
Rbmx	235.5	-0.75	0.32	0.0005042	0.162577	NotDE
Gm32885	862.48	0.47	0.19	0.000438385	0.172905	NotDE
Igfbp2	1469.04	0.7	0.3	0.00051232	0.176295	NotDE
Spesp1	46.89	0	0	0.0006065	0.176295	NotDE
Dtnbp1	130.66	0.86	0.36	0.000480199	0.209998	NotDE
Boll	112.93	0	0	0.000782438	0.214212	NotDE
Hmmr	1602.56	0.45	0.21	0.000926481	0.214212	NotDE
Psmb8	114.93	0	0	0.000901285	0.214212	NotDE
Mkx	151.56	-0.8	0.37	0.000799806	0.214212	NotDE
Zfp263	215.81	0	0	0.00105256	0.235643	NotDE
Tesc	51.19	0	0	0.00109142	0.246913	NotDE
Pdlim4	506.57	0.61	0.31	0.00119904	0.266415	NotDE
Fat1	2687.99	-0.5	0.24	0.00084228	0.268097	NotDE
Myl9	156.63	0	0	0.00116827	0.268471	NotDE
Myl2	48.96	0.99	0.52	0.00125938	0.268471	NotDE
Neat1	340.72	0	0	0.00109306	0.268471	NotDE
Ar	97.87	-1.31	0.63	0.00130399	0.268471	NotDE
Hmgcs2	71.95	0	0	0.00126339	0.279799	NotDE
Pcyt1a	351.89	-0.48	0.26	0.00143668	0.279799	NotDE
Zdbf2	810.87	-0.6	0.3	0.0011112	0.28198	NotDE
Aurkc	161.52	0.77	0.4	0.00124553	0.28198	NotDE
Pdpn	989.03	0.54	0.3	0.00152058	0.284246	NotDE
Ncam1	288.4	0.61	0.32	0.00137485	0.284246	NotDE
Hormad2	186.9	0.66	0.36	0.00150779	0.284246	NotDE
Emilin2	67.92	0	0	0.00135168	0.284246	NotDE
Nsg1	149.38	-1.16	0.61	0.00150924	0.293838	NotDE
Hrc	47.85	0	0	0.00147177	0.293838	NotDE
Fst	44.33	0	0	0.00169592	0.293838	NotDE
Foxn4	118.68	0.75	0.42	0.00161775	0.310651	NotDE
Gm2a	2696.83	0.38	0.22	0.00182117	0.312081	NotDE
Sept4	79.08	0	0	0.00161309	0.312081	NotDE
Rgs16	69.24	0	0	0.00175078	0.314891	NotDE
Gnas	65.41	0.9	0.54	0.00193822	0.314891	NotDE
Rab3b	397.14	0.69	0.42	0.00203167	0.314891	NotDE
Mael	349.03	0	0	0.00175368	0.320656	NotDE
Cacna1g	67.74	0	0	0.00184289	0.320656	NotDE
Loxl2	74.52	1.12	0.7	0.00208742	0.320656	NotDE
Gm37531	17.28	0	0	0.00166929	0.332252	NotDE
Zfp975	385.23	0.49	0.28	0.00170646	0.339124	NotDE
Fank1	79.69	0.86	0.54	0.00210167	0.349088	NotDE
Prickle1	98.66	0	0	0.00212067	0.349735	NotDE
Gstm5	422.66	0.51	0.3	0.00188957	0.362414	NotDE
2500004C02Rik	28.37	0	0	0.0022352	0.368555	NotDE
Tdgf1	5343.3	0.43	0.28	0.00252406	0.368555	NotDE
Slc5a4b	92.33	0.78	0.5	0.00229157	0.373604	NotDE
Tuba3b	87.67	0	0	0.00244842	0.381352	NotDE
Sall1	893.45	0	0	0.00273277	0.384911	NotDE
Cdk5rap1	792.91	-0.46	0.3	0.0021878	0.389943	NotDE
Alox15	83.74	0	0	0.00264342	0.389943	NotDE
Jarid2	6387.79	0.37	0.23	0.00220517	0.389943	NotDE
Plk2	802.2	0	0	0.00292061	0.389943	NotDE
5031439G07Rik	193.27	0.56	0.39	0.00267066	0.389943	NotDE
Nrp2	547.88	0	0	0.00247993	0.402809	NotDE
Terb2	50.86	0.92	0.55	0.00193618	0.402809	NotDE
Akr1b8	434.93	0.45	0.3	0.00249299	0.402809	NotDE
Slc6a13	82.11	0	0	0.0027913	0.402809	NotDE
Copz2	102.77	0.65	0.47	0.00283802	0.402809	NotDE
H2-T10	48.84	0	0	0.0028695	0.402809	NotDE
Glis3	174.33	-0.68	0.5	0.0028662	0.402809	NotDE
Fbn2	126.43	-0.89	0.53	0.00209079	0.430793	NotDE
Phactr3	76.23	0	0	0.00319423	0.441414	NotDE
Pdgfc	165.89	0	0	0.00344365	0.453277	NotDE
Cidea	140.82	0	0	0.00353174	0.460526	NotDE
H2-Ab1	227.05	0.66	0.6	0.00364051	0.472523	NotDE
Atp5g3	3366.36	0.34	0.37	0.00406518	0.478026	NotDE
H2-Q7	267.05	0	0	0.00365591	0.48225	NotDE
Gstt1	204.37	0.5	0.5	0.00392557	0.49117	NotDE
Gm26945	33.86	0	0	0.00379123	0.49117	NotDE
Plekhg1	221.94	0	0	0.00399907	0.513511	NotDE
Crhr2	32.36	0	0	0.00273547	0.514184	NotDE
Slfn3	31.94	0	0	0.00415186	0.523858	NotDE
Rmdn1	115.47	0	0	0.00425368	0.532078	NotDE
Dock3	56.54	0	0	0.00503622	0.53559	NotDE
Pgk1	2395.81	0.37	0.32	0.00351286	0.540119	NotDE
Epb41l5	669.33	0	0	0.00574853	0.540579	NotDE
Chil1	50.57	0	0	0.00481895	0.540579	NotDE
Mgarp	472.25	0	0	0.00475034	0.540579	NotDE
Ptprd	42.31	0	0	0.00488925	0.540579	NotDE
Padi2	256.72	0	0	0.00470721	0.540579	NotDE
Tnrc18	421.91	0	0	0.00443799	0.540579	NotDE
Ica1	168.42	0	0	0.00345808	0.540579	NotDE
Dok4	25.41	0	0	0.00321333	0.540579	NotDE
Cpne7	55.24	1.04	1.04	0.00473289	0.540579	NotDE
Plcd1	213.72	0	0	0.00500798	0.540579	NotDE
Aldoc	613.43	0	0	0.00581303	0.540579	NotDE
Meltf	41.97	0	0	0.00181832	0.540579	NotDE
Ddr2	44.53	0	0	0.00591666	0.541075	NotDE
Slc6a1	86.93	0	0	0.00531286	0.541075	NotDE
Upp1	7651.11	0.35	0.36	0.00395308	0.541075	NotDE
Epx	115.71	0	0	0.00524244	0.541075	NotDE
Snhg20	344.76	0	0	0.00586686	0.541075	NotDE
Klhl29	20.11	-1.79	1.09	0.00338904	0.541075	NotDE
Fam162a	1632.18	0	0	0.00441238	0.541075	NotDE
Cacna1b	61.72	0	0	0.00606655	0.546987	NotDE
Elovl7	493.79	0	0	0.00525648	0.548719	NotDE
Krt79	62.03	0	0	0.00552469	0.553176	NotDE
Ercc4	242.15	0	0	0.00670925	0.575248	NotDE
Gm44950	20.61	0	0	0.00563588	0.575895	NotDE
1190005I06Rik	41.29	0.81	0.8	0.00392174	0.58767	NotDE
Ankrd35	135.44	0	0	0.00634965	0.61523	NotDE
Crispld2	121.37	0	0	0.00737883	0.624574	NotDE
Bhmt2	74.65	0	0	0.00627878	0.624574	NotDE
Dpysl3	399.4	0	0	0.005549	0.624574	NotDE
Klk1	45.74	0.76	0.95	0.00431558	0.62484	NotDE
Dpep3	37.12	0	0	0.00439081	0.631465	NotDE
Nkx6-3	46.1	0	0	0.0066397	0.642283	NotDE
Zfp750	142.38	0	0	0.00711001	0.654676	NotDE
Grhl2	147.28	0	0	0.00799753	0.654676	NotDE
AA467197	944.53	0	0	0.00564977	0.664975	NotDE
Paqr5	125.28	0	0	0.00730945	0.664975	NotDE
Prelid2	850.39	0	0	0.00617978	0.664975	NotDE
Spock1	51.87	0	0	0.00757043	0.677089	NotDE
Nifk	1640.32	0	0	0.00642578	0.678316	NotDE
Pramef12	289.82	0	0	0.00763669	0.678316	NotDE
Lag3	76.31	0	0	0.00879146	0.687983	NotDE
Gadd45b	343.93	0	0	0.00911751	0.688901	NotDE
Cfap45	53.3	0	0	0.00795236	0.69018	NotDE
Pacsin1	353.68	0	0	0.00677857	0.69018	NotDE
Spag16	97.45	0	0	0.00531999	0.695117	NotDE
Halr1	57.94	0	0	0.00530532	0.695117	NotDE
Smpdl3b	321.23	0	0	0.00938617	0.703549	NotDE
Ints6l	226.63	0	0	0.00833287	0.703549	NotDE
Tmem185b	281.93	0	0	0.00818396	0.705039	NotDE
Ufsp2	270.99	0	0	0.00963675	0.705039	NotDE
Trim47	287.69	0	0	0.00995677	0.705039	NotDE
Tdgf1-ps1	450.04	0	0	0.00968382	0.705039	NotDE
Ina	121	0	0	0.0086409	0.705039	NotDE
Cpne3	685.86	0	0	0.00749988	0.72726	NotDE
Fam217b	47.99	0	0	0.00923082	0.747959	NotDE
Rrnad1	177.94	0	0	0.00939653	0.753474	NotDE
Mmp9	73.37	0	0	0.0090876	0.753495	NotDE
C8b	29.12	0	0	0.008155	0.756242	NotDE
Ak4	1266.01	0	0	0.0108763	0.782644	NotDE
Card19	343.13	0	0	0.00849332	0.782644	NotDE
Nkx2-3	18.21	0	0	0.00852209	0.782644	NotDE
Cdk18	174.76	0	0	0.0103401	0.791553	NotDE
Lrcol1	45.09	0	0	0.0116417	0.791553	NotDE
Neo1	698.88	0	0	0.00975822	0.791553	NotDE
Lpar6	119.15	0	0	0.00995381	0.791553	NotDE
Rasa4	250.45	0	0	0.0103951	0.791941	NotDE
Pkib	16.39	0	0	0.00898372	0.792563	NotDE
Rem2	99.56	0	0	0.0118642	0.793667	NotDE
Scrn1	177.21	0	0	0.010701	0.797813	NotDE
Tuba3a	1286.57	0	0	0.0117416	0.797813	NotDE
Bik	110.57	0	0	0.0107567	0.797813	NotDE
Platr12	77.98	0	0	0.0111137	0.81263	NotDE
Spon1	50.72	0	0	0.0126048	0.81263	NotDE
Robo4	44.31	0	0	0.0111421	0.81263	NotDE
Cd24a	1281.11	0	0	0.00853354	0.81263	NotDE
Prnp	123.78	0	0	0.0116211	0.835404	NotDE
Flot1	531.05	0	0	0.0134751	0.835404	NotDE
Gata3	164.81	0	0	0.0115631	0.844423	NotDE
Zbtb10	184.36	0	0	0.0135051	0.844423	NotDE
Nkx2-9	68.47	0	0	0.0114442	0.844423	NotDE
Cltb	288.51	0	0	0.0120397	0.844423	NotDE
Lepr	60.49	0	0	0.0121223	0.845676	NotDE
Susd4	176.07	0	0	0.0138869	0.851181	NotDE
Rad9b	161.16	0	0	0.0137617	0.851181	NotDE
Gm11545	53.8	0	0	0.00803627	0.851181	NotDE
Dner	73.24	0	0	0.0140673	0.853954	NotDE
Wfdc2	1115.13	0	0	0.0096489	0.853954	NotDE
Col13a1	31.43	0	0	0.0121352	0.854769	NotDE
Tnnt2	20.78	0	0	0.00832775	0.856279	NotDE
1700037H04Rik	1063.14	0	0	0.0108121	0.856279	NotDE
Abca4	30.33	0	0	0.00501188	0.856279	NotDE
Ppp1cc	202.82	0	0	0.0128024	0.856279	NotDE
Nol3	71.3	0	0	0.0124798	0.856279	NotDE
Acp5	236.53	0	0	0.0149575	0.856279	NotDE
Tbc1d2b	91.89	0	0	0.0146839	0.856279	NotDE
Pax9	41.79	-2.15	1.66	0.0131104	0.856279	NotDE
Selenop	115.44	0	0	0.0123754	0.856279	NotDE
Ppp1r3c	16.58	0	0	0.0113827	0.856279	NotDE
Clcn5	278.38	0	0	0.0132554	0.856279	NotDE
Fhad1	62.31	0	0	0.015152	0.864823	NotDE
Xlr3a	61.03	0	0	0.00883938	0.864906	NotDE
Armh4	219.47	0	0	0.015883	0.87279	NotDE
Il4ra	102.13	0	0	0.0155526	0.875639	NotDE
Susd1	80.81	0	0	0.0143849	0.879102	NotDE
Brdt	99.67	0	0	0.0143674	0.879102	NotDE
Aass	56.57	0	0	0.0135983	0.879102	NotDE
Eid2b	22.53	0	0	0.0138741	0.879102	NotDE
Polb	674.42	0	0	0.0134563	0.879102	NotDE
Serpinb6c	263.65	0	0	0.016142	0.879102	NotDE
Gm5091	155.35	0	0	0.0143337	0.879102	NotDE
Gm4779	331.05	0	0	0.0118456	0.879102	NotDE
Mcam	598.77	0	0	0.0125077	0.900342	NotDE
Pygl	330.22	0	0	0.0172732	0.900342	NotDE
Six1	107.56	0	0	0.00974775	0.900342	NotDE
Gata6	20.57	0	0	0.0130523	0.91428	NotDE
Cpd	266.29	0	0	0.0154812	0.927413	NotDE
Klhl22	895.19	0	0	0.0133923	0.940001	NotDE
Chit1	112.58	0	0	0.0154351	0.941029	NotDE
Ccno	80.09	0	0	0.0104086	0.941029	NotDE
Slc1a1	133.64	0	0	0.0153449	0.941029	NotDE
Ralb	1612.24	0	0	0.018909	0.952485	NotDE
Pmaip1	1064.66	0	0	0.0125933	0.952485	NotDE
Gm3854	54.39	0	0	0.0164923	0.954804	NotDE
Bpifb5	72.32	0	0	0.0189298	0.961379	NotDE
Sema4b	1248.8	0	0	0.0141451	0.961379	NotDE
Il34	61.71	0	0	0.0188244	0.961379	NotDE
Myh13	448.21	0	0	0.0161665	0.961379	NotDE
Rnf128	84.22	0	0	0.0191071	0.966435	NotDE
Tbx18	19.29	0	0	0.0112176	0.973182	NotDE
Mlf1	215.58	0	0	0.0173598	0.981245	NotDE
Rnf182	46.21	0	0	0.0114843	0.988319	NotDE
Dnmt3l	3340.82	0	0	0.0194552	0.992547	NotDE
H2-Oa	63.46	0	0	0.0201019	0.992547	NotDE
Celf4	229.98	0	0	0.0206291	0.992547	NotDE
D730003I15Rik	25.89	0	0	0.0117375	0.994133	NotDE
4933401J01Rik	0.08	0	0	0.985603		NotDE
Xkr4	0.44	0	0	0.811947		NotDE
Gm37180	0.25	0	0	0.776329		NotDE
Gm19938	0.84	0	0	0.980374		NotDE
Rp1	0.24	0	0	0.634712		NotDE
Gm6101	0.06	0	0	0.985603		NotDE
Sox17	9.99	0	0	0.568599		NotDE
Gm7357	1.88	0	0	0.673928		NotDE
Gm37323	0.27	0	0	0.561548		NotDE
Gm7369	0.17	0	0	0.985601		NotDE
Gm6085	6.62	0	0	0.734055		NotDE
Gm2053	0.21	0	0	0.814728		NotDE
Gm6123	18.63	0	0	0.283848		NotDE
Mrpl15	3031.16	0	0	0.46691		NotDE
Gm37144	1.8	0	0	0.657831		NotDE
Lypla1	1431.12	0	0	0.717699		NotDE
Gm37988	0.51	0	0	0.762229		NotDE
Tcea1	499.36	0	0	0.771894		NotDE
Gm6104	4.98	0	0	0.229613		NotDE
Gm37277	4.37	0	0	0.911229		NotDE
Rgs20	5.57	0	0	0.576794		NotDE
Gm37079	0.33	0	0	0.985595		NotDE
Gm16041	2.25	0	0	0.707676		NotDE
Atp6v1h	1704.57	0	0	0.981947		NotDE
Gm37567	0.21	0	0	0.985601		NotDE
Oprk1	23.07	0	0	0.412737		NotDE
Npbwr1	2.97	0	0	0.545173		NotDE
Rb1cc1	205.61	0	0	0.906032		NotDE
4732440D04Rik	14.37	0	0	0.98043		NotDE
Alkal1	6.7	0	0	0.659978		NotDE
Gm2147	1.02	0	0	0.979309		NotDE
Gm7417	0.07	0	0	0.985603		NotDE
Gm19026	0.62	0	0	0.688008		NotDE
Gm7449	0.45	0	0	0.96367		NotDE
Gm37108	23.97	0	0	0.984517		NotDE
Gm37225	0.07	0	0	0.814722		NotDE
Gm37489	0.15	0	0	0.814725		NotDE
Gm5694	0.09	0	0	0.772909		NotDE
Pcmtd1	415.87	0	0	0.649113		NotDE
Gm26983	3.78	0	0	0.509007		NotDE
Gm38372	33.54	0	0	0.209182		NotDE
Gm9826	6.4	0	0	0.48022		NotDE
Gm26901	13.84	0	0	0.381212		NotDE
Gm30414	1.02	0	0	0.2285		NotDE
Gm7470	0.23	0	0	0.814728		NotDE
Gm38216	0.07	0	0	0.985603		NotDE
Sntg1	9.44	0	0	0.158163		NotDE
Gm38259	0.16	0	0	0.9856		NotDE
Gm15452	16.44	0	0	0.923402		NotDE
Gm36964	2.62	0	0	0.908098		NotDE
Gm24276	0.71	0	0	0.98139		NotDE
Gm6152	0.17	0	0	0.814725		NotDE
Gm7493	0.08	0	0	0.985603		NotDE
Gm37143	0.15	0	0	0.985601		NotDE
Gm6187	0.21	0	0	0.985601		NotDE
Gm7512	0.22	0	0	0.814728		NotDE
Rrs1	297.85	0	0	0.914305		NotDE
Adhfe1	172.16	0	0	0.414865		NotDE
2610203C22Rik	3.49	0	0	0.913039		NotDE
Gm6161	0.48	0	0	0.705179		NotDE
Vxn	0.76	0	0	0.979122		NotDE
Mybl1	110.6	0	0	0.697419		NotDE
Vcpip1	480.92	0	0	0.927433		NotDE
1700034P13Rik	4.23	0	0	0.875471		NotDE
Sgk3	263.32	0	0	0.372584		NotDE
Gm6195	2.97	0	0	0.78824		NotDE
Gm22607	0.08	0	0	0.985603		NotDE
Mcmdc2	167.82	0	0	0.595449		NotDE
Snhg6	1888.34	0	0	0.574657		NotDE
Snord87	13.82	0	0	0.362769		NotDE
Tcf24	78.1	0	0	0.333135		NotDE
Ppp1r42	2	0	0	0.366088		NotDE
Cops5	1929.81	0	0	0.583338		NotDE
Cspp1	451.02	0	0	0.432333		NotDE
1700047N06Rik	1.06	0	0	0.696172		NotDE
Arfgef1	417.04	0	0	0.682804		NotDE
Gm26348	1.76	0	0	0.57809		NotDE
Gm37569	6.36	0	0	0.786396		NotDE
Cpa6	0.42	0	0	0.985593		NotDE
Gm15604	0.61	0	0	0.801521		NotDE
Gm37133	0.06	0	0	0.985603		NotDE
Gm5522	0.25	0	0	0.985597		NotDE
Gm28659	0.25	0	0	0.985597		NotDE
Prex2	75.18	0	0	0.553613		NotDE
Gm24173	0.15	0	0	0.985601		NotDE
Gm28686	0.4	0	0	0.802956		NotDE
Gm37410	0.06	0	0	0.985603		NotDE
A830018L16Rik	74.24	0	0	0.687241		NotDE
Gm38178	2.85	0	0	0.513022		NotDE
Gm29273	0.13	0	0	0.814725		NotDE
Gm38069	0.19	0	0	0.77633		NotDE
Gm7560	0.45	0	0	0.967812		NotDE
Gm2383	5.81	0	0	0.618104		NotDE
Gm17644	0.29	0	0	0.768152		NotDE
Sulf1	75.45	0	0	0.982003		NotDE
Slco5a1	245.47	0	0	0.825148		NotDE
Gm37162	1.08	0	0	0.782312		NotDE
Gm5250	5.2	0	0	0.949908		NotDE
Gm29283	10.79	0	0	0.62553		NotDE
Prdm14	338.04	0	0	0.43939		NotDE
Ncoa2	612.54	0	0	0.978356		NotDE
Gm38376	4.98	0	0	0.806571		NotDE
Gm37409	2.23	0	0	0.34992		NotDE
Gm27881	0.16	0	0	0.772904		NotDE
Gm38223	1.29	0	0	0.143762		NotDE
Gm37702	2.6	0	0	0.904801		NotDE
Gm38120	7.02	0	0	0.876877		NotDE
Gm38380	6.39	0	0	0.554617		NotDE
Tram1	575.2	0	0	0.425073		NotDE
Lactb2	2269.07	0	0	0.589654		NotDE
Gm38319	32.48	0	0	0.175066		NotDE
Xkr9	0.52	0	0	0.717783		NotDE
Gm5523	9.84	0	0	0.753001		NotDE
Gm36947	0.71	0	0	0.979625		NotDE
Eya1	83.32	0	0	0.136238		NotDE
Gm22616	0.21	0	0	0.814728		NotDE
Gm37444	0.32	0	0	0.776326		NotDE
Gm9947	3.16	0	0	0.869834		NotDE
Msc	37.53	0	0	0.632328		NotDE
Gm37412	0.18	0	0	0.9856		NotDE
Smt3h2-ps4	1.15	0	0	0.73165		NotDE
Rpl5-ps1	31.02	0	0	0.771433		NotDE
Trpa1	119.33	0	0	0.413855		NotDE
Gm10566	2.65	0	0	0.908193		NotDE
Kcnb2	2.46	0	0	0.971719		NotDE
Gm38116	1.13	0	0	0.977842		NotDE
Gm37138	0.17	0	0	0.9856		NotDE
Gm6060	0.68	0	0	0.765067		NotDE
Gm28669	0.17	0	0	0.814725		NotDE
Terf1	1039.28	0	0	0.713646		NotDE
Gm37509	2.96	0	0	0.359117		NotDE
Sbspon	3.95	0	0	0.571805		NotDE
Gm7634	1.4	0	0	0.370177		NotDE
4930444P10Rik	0.7	0	0	0.709575		NotDE
Rpl7	12095.2	0	0	0.468294		NotDE
Rdh10	27.38	0	0	0.41779		NotDE
Gm28095	0.29	0	0	0.974184		NotDE
Stau2	117.77	0	0	0.562638		NotDE
Gm7568	0.31	0	0	0.9856		NotDE
Ube2w	433.06	0	0	0.892542		NotDE
Gm38342	1.26	0	0	0.868689		NotDE
Eloc	1541.71	0	0	0.373927		NotDE
D030040B21Rik	0.44	0	0	0.98537		NotDE
Tmem70	786.21	0	0	0.326064		NotDE
Ly96	7.25	0	0	0.452089		NotDE
Gm5828	18.41	0	0	0.649323		NotDE
Jph1	25.86	0	0	0.949156		NotDE
Gm28783	0.07	0	0	0.985603		NotDE
Gdap1	0.5	0	0	0.720205		NotDE
Gm5251	4.95	0	0	0.502163		NotDE
Rbm6-ps1	3.82	0	0	0.501939		NotDE
Gm6075	2.87	0	0	0.956747		NotDE
Gm16070	1.32	0	0	0.66177		NotDE
Crispld1	51.33	0	0	0.697503		NotDE
Gm28153	0.42	0	0	0.7344		NotDE
Gm7690	0.43	0	0	0.872795		NotDE
Gm17969	0.09	0	0	0.776332		NotDE
Gm28756	0.61	0	0	0.982073		NotDE
Gm17837	0.34	0	0	0.985472		NotDE
Gm5252	0.08	0	0	0.985603		NotDE
Tfap2d	0.48	0	0	0.98486		NotDE
Gm10075	1.23	0	0	0.321197		NotDE
Tfap2b	5.89	0	0	0.507926		NotDE
Gm4849	3.31	0	0	0.787544		NotDE
Pkhd1	4.93	0	0	0.545511		NotDE
4930486I03Rik	0.15	0	0	0.9856		NotDE
Gm15795	1.62	0	0	0.256651		NotDE
Il17f	15.61	0	0	0.298603		NotDE
Mcm3	3849.49	0	0	0.609154		NotDE
Gm28065	0.07	0	0	0.985603		NotDE
6720483E21Rik	2.22	0	0	0.126187		NotDE
Paqr8	84.81	0	0	0.801231		NotDE
Efhc1	43.46	0	0	0.426476		NotDE
Tram2	323.42	0	0	0.992645		NotDE
Gm2693	1.82	0	0	0.431555		NotDE
Tmem14a	48.61	0	0	0.0613059		NotDE
Gm38224	1.14	0	0	0.288115		NotDE
Gsta3	69.48	0	0	0.703543		NotDE
Gm28836	1.3	0	0	0.798544		NotDE
Gm7094	0.69	0	0	0.962557		NotDE
Khdc1a	0.16	0	0	0.9856		NotDE
Khdc1c	0.07	0	0	0.814722		NotDE
Khdc1b	0.08	0	0	0.985603		NotDE
Gm16328	0.3	0	0	0.697574		NotDE
Kcnq5	5.36	0	0	0.966244		NotDE
Gm36949	0.36	0	0	0.985599		NotDE
Gm7658	29.22	0	0	0.949269		NotDE
Gm38243	0.81	0	0	0.980313		NotDE
Gm26580	1.5	0	0	0.246057		NotDE
Rims1	46.67	0	0	0.305919		NotDE
Gm26866	0.07	0	0	0.985603		NotDE
4933415F23Rik	0.17	0	0	0.654467		NotDE
Gm24176	0.1	0	0	0.985603		NotDE
Gm6420	0.38	0	0	0.762472		NotDE
Mir30a	0.43	0	0	0.779705		NotDE
Gm27028	1.56	0	0	0.78255		NotDE
Gm29107	0.52	0	0	0.984569		NotDE
Ogfrl1	76.69	0	0	0.477099		NotDE
Gm7784	1.69	0	0	0.390065		NotDE
B3gat2	13.1	0	0	0.599692		NotDE
Smap1	119.15	0	0	0.0763387		NotDE
Sdhaf4	637.32	0	0	0.983726		NotDE
Gm26524	0.35	0	0	0.985597		NotDE
Fam135a	446.04	0	0	0.553239		NotDE
Gm37580	0.9	0	0	0.978374		NotDE
Col9a1	8.77	0	0	0.426768		NotDE
Col19a1	4.43	0	0	0.554146		NotDE
Tubb4b-ps2	4.16	0	0	0.698171		NotDE
Gm28439	4.69	0	0	0.866328		NotDE
Gm10222	0.71	0	0	0.96186		NotDE
Gm28438	0.6	0	0	0.961084		NotDE
Gm28437	5.69	0	0	0.284165		NotDE
Gm10925	13.07	0	0	0.673192		NotDE
Gm28661	6.72	0	0	0.935465		NotDE
Gm29216	22.75	0	0	0.774322		NotDE
Lmbrd1	383.51	0	0	0.358114		NotDE
Gm28237	0.06	0	0	0.985603		NotDE
Gm9443	0.16	0	0	0.985601		NotDE
Adgrb3	25.08	0	0	0.133716		NotDE
Gm15702	0.16	0	0	0.9856		NotDE
Gm20172	1.14	0	0	0.809299		NotDE
Gm37543	0.15	0	0	0.814725		NotDE
Gm37331	0.71	0	0	0.981259		NotDE
Gm37211	0.51	0	0	0.985593		NotDE
Gm37862	0.2	0	0	0.985598		NotDE
Gm38286	0.69	0	0	0.717541		NotDE
Gm37880	1.31	0	0	0.719697		NotDE
Gm37011	0.49	0	0	0.984606		NotDE
Gm29214	0.46	0	0	0.660682		NotDE
Gm37051	0.55	0	0	0.717433		NotDE
Gm38260	1.82	0	0	0.974168		NotDE
Gm37628	1.42	0	0	0.975782		NotDE
8030445P17Rik	1.38	0	0	0.391477		NotDE
Gm38198	0.78	0	0	0.964105		NotDE
Gm37077	2.63	0	0	0.37032		NotDE
Gm37895	4.32	0	0	0.11827		NotDE
Gm36952	7.01	0	0	0.0961487		NotDE
Gm37602	28.21	0	0	0.74879		NotDE
2900022M07Rik	1.88	0	0	0.344054		NotDE
2900002M20Rik	1.16	0	0	0.609161		NotDE
Gm9884	0.14	0	0	0.697568		NotDE
Gm18443	0.09	0	0	0.772909		NotDE
4931408C20Rik	0.16	0	0	0.974187		NotDE
Gm19641	0.07	0	0	0.985603		NotDE
Gm7846	42.25	0	0	0.456962		NotDE
Gm5697	0.55	0	0	0.726603		NotDE
Gm6462	0.1	0	0	0.985603		NotDE
Gm18033	0.07	0	0	0.814722		NotDE
Gm5525	35.57	0	0	0.736682		NotDE
Gm7858	0.07	0	0	0.814722		NotDE
Gm27430	0.1	0	0	0.768145		NotDE
Gm9898	0.17	0	0	0.985601		NotDE
Gm6473	1.25	0	0	0.66604		NotDE
Phf3	538.41	0	0	0.817112		NotDE
Gm37522	12.76	0	0	0.50821		NotDE
Gm37906	27.19	0	0	0.669472		NotDE
Ptp4a1	258.27	0	0	0.533988		NotDE
AC153137.1	2.41	0	0	0.412623		NotDE
Gm9458	0.07	0	0	0.985603		NotDE
4931428L18Rik	7.74	0	0	0.759453		NotDE
Gm7893	0.48	0	0	0.738567		NotDE
Lgsn	0.92	0	0	0.8394		NotDE
Gm6489	2.01	0	0	0.947174		NotDE
Gm19680	8.53	0	0	0.612605		NotDE
Khdrbs2	13.9	0	0	0.505931		NotDE
Gm25814	0.07	0	0	0.814722		NotDE
Gm37999	0.15	0	0	0.985601		NotDE
Gm9839	0.43	0	0	0.796659		NotDE
Gm5415	0.07	0	0	0.985603		NotDE
Gm37151	0.14	0	0	0.697568		NotDE
Gm7114	0.39	0	0	0.804599		NotDE
Gm4785	0.1	0	0	0.768145		NotDE
Gm2987	0.09	0	0	0.772909		NotDE
Gm18799	0.27	0	0	0.616634		NotDE
Gm7933	0.9	0	0	0.888697		NotDE
Prim2	1406.24	0	0	0.834212		NotDE
Gm29228	5.15	0	0	0.717728		NotDE
Gm37618	3.66	0	0	0.561676		NotDE
Gm17813	3.4	0	0	0.79983		NotDE
1700001G17Rik	8.88	0	0	0.97623		NotDE
Rab23	367.47	0	0	0.722625		NotDE
Bag2	152.04	0	0	0.478143		NotDE
Gm37905	0.18	0	0	0.772904		NotDE
Zfp451	302	0	0	0.718042		NotDE
Gm15455	10.72	0	0	0.952254		NotDE
Bend6	6.95	0	0	0.233665		NotDE
Gm37067	0.16	0	0	0.970669		NotDE
Dst	2160.4	0	0	0.210535		NotDE
Gm37354	12.98	0	0	0.858521		NotDE
Gm38157	8.67	0	0	0.567443		NotDE
Gm26788	18.27	0	0	0.456009		NotDE
A930005N03Rik	2.44	0	0	0.623478		NotDE
Gm37233	2.21	0	0	0.0816902		NotDE
Ccdc115	401.49	0	0	0.662602		NotDE
Gm28306	0.81	0	0	0.943785		NotDE
Imp4	1196.16	0	0	0.669513		NotDE
Ptpn18	130.92	0	0	0.636554		NotDE
Gm28417	4.33	0	0	0.480395		NotDE
4930568A12Rik	0.53	0	0	0.983111		NotDE
Prss39	8.09	0	0	0.86018		NotDE
Gm28416	0.16	0	0	0.77633		NotDE
Cfc1	8.99	0	0	0.996372		NotDE
Gm28419	0.4	0	0	0.540024		NotDE
Prss40	6.95	0	0	0.37633		NotDE
1700101I19Rik	0.15	0	0	0.985601		NotDE
Amer3	2.21	0	0	0.971948		NotDE
Gm36984	0.21	0	0	0.985601		NotDE
AA619741	0.4	0	0	0.675706		NotDE
Arhgef4	85.42	0	0	0.636982		NotDE
Gm37224	0.07	0	0	0.814722		NotDE
Gm38336	6.67	0	0	0.492933		NotDE
Fam168b	289.41	0	0	0.0309699		NotDE
Gm37127	14.97	0	0	0.454465		NotDE
Plekhb2	386.26	0	0	0.9572		NotDE
Gm19430	6.21	0	0	0.628529		NotDE
Gm8009	0.08	0	0	0.985603		NotDE
Gm37068	0.07	0	0	0.985603		NotDE
1110002O04Rik	1.12	0	0	0.593181		NotDE
Gm37146	1.6	0	0	0.758842		NotDE
Gm33222	72.93	0	0	0.763109		NotDE
4930535G08Rik	69.7	0	0	0.116026		NotDE
Gm38049	3.21	0	0	0.494467		NotDE
Hs6st1	365.05	0	0	0.632854		NotDE
Gm33280	3.39	0	0	0.732884		NotDE
Uggt1	1182.53	0	0	0.852961		NotDE
Mir6897	0.1	0	0	0.985603		NotDE
Neurl3	28.01	0	0	0.314499		NotDE
Arid5a	95.71	0	0	0.514042		NotDE
4930403P22Rik	3.91	0	0	0.134993		NotDE
Kansl3	454.7	0	0	0.551616		NotDE
Mir6898	0.09	0	0	0.772909		NotDE
Fer1l5	19.18	0	0	0.930667		NotDE
Lman2l	344.17	0	0	0.733856		NotDE
Cnnm4	488.94	0	0	0.959624		NotDE
Gm37909	2.46	0	0	0.701742		NotDE
Cnnm3	180.35	0	0	0.718452		NotDE
Ankrd23	27.36	0	0	0.851289		NotDE
Ankrd39	211.42	0	0	0.47599		NotDE
Sema4c	21.51	0	0	0.503345		NotDE
D430040D24Rik	10.34	0	0	0.218806		NotDE
Fam178b	340.43	0	0	0.257819		NotDE
Gm6428	2.58	0	0	0.772506		NotDE
Cox5b	2773.19	0	0	0.995099		NotDE
Actr1b	1189.43	0	0	0.71122		NotDE
4933424G06Rik	1.06	0	0	0.697866		NotDE
Gm33533	1.98	0	0	0.516481		NotDE
Zap70	211.5	0	0	0.345206		NotDE
Gm18828	0.27	0	0	0.555853		NotDE
Tmem131	590.92	0	0	0.647139		NotDE
Gm37506	0.18	0	0	0.631797		NotDE
Gm38115	40.94	0	0	0.733114		NotDE
F830112A20Rik	14.83	0	0	0.205747		NotDE
Rpl12-ps1	0.64	0	0	0.978155		NotDE
n-R5s210	0.1	0	0	0.768145		NotDE
Vwa3b	287.75	0	0	0.191908		NotDE
Gm37020	4.21	0	0	0.368045		NotDE
Cnga3	342.84	0	0	0.266979		NotDE
1700074A21Rik	0.17	0	0	0.985601		NotDE
Inpp4a	252.48	0	0	0.551476		NotDE
4930439A04Rik	0.54	0	0	0.446059		NotDE
Gm37135	0.17	0	0	0.9856		NotDE
Coa5	824.6	0	0	0.935093		NotDE
Unc50	901.53	0	0	0.788777		NotDE
Mgat4a	370.87	0	0	0.824013		NotDE
4930594C11Rik	0.7	0	0	0.605126		NotDE
Gm43213	0.85	0	0	0.642381		NotDE
2010300C02Rik	57.57	0	0	0.417675		NotDE
4930556I23Rik	0.23	0	0	0.9856		NotDE
4930470B04Rik	0.33	0	0	0.985596		NotDE
Gm19863	0.87	0	0	0.784121		NotDE
Tsga10	70.48	0	0	0.0652582		NotDE
Gm26805	0.33	0	0	0.985596		NotDE
Lipt1	119.5	0	0	0.0523069		NotDE
Mitd1	314.57	0	0	0.425039		NotDE
Mrpl30	1217.04	0	0	0.897394		NotDE
Gm15457	0.25	0	0	0.985598		NotDE
Lyg1	0.55	0	0	0.775783		NotDE
Txndc9	1241.95	0	0	0.793988		NotDE
Eif5b	1939.82	0	0	0.281502		NotDE
Rev1	196.73	0	0	0.262985		NotDE
Gm37062	11.69	0	0	0.891002		NotDE
Gm5099	0.33	0	0	0.97066		NotDE
Aff3	61.77	0	0	0.261734		NotDE
Gm16150	1.34	0	0	0.813297		NotDE
Gm16151	0.76	0	0	0.961092		NotDE
Gm16152	5.01	0	0	0.309738		NotDE
Gm34727	0.71	0	0	0.98021		NotDE
Lonrf2	12.09	0	0	0.842637		NotDE
Chst10	75.05	0	0	0.885127		NotDE
Gm37707	0.88	0	0	0.573887		NotDE
Gm6621	0.06	0	0	0.985603		NotDE
Nms	0.24	0	0	0.814728		NotDE
Pdcl3	931.41	0	0	0.806703		NotDE
Gm37309	4.02	0	0	0.607978		NotDE
Npas2	14.3	0	0	0.59214		NotDE
Gm3617	2.39	0	0	0.398231		NotDE
Rpl31	2062.6	0	0	0.726028		NotDE
Tbc1d8	196.34	0	0	0.729112		NotDE
Gm37265	0.17	0	0	0.77633		NotDE
Cnot11	204.35	0	0	0.259212		NotDE
Gm15832	6.34	0	0	0.797805		NotDE
Snord89	1.74	0	0	0.9573		NotDE
Rnf149	90.3	0	0	0.974359		NotDE
Gm23722	4.39	0	0	0.803236		NotDE
Gm5100	4.66	0	0	0.32995		NotDE
Creg2	9.38	0	0	0.797321		NotDE
D930019O06Rik	2.17	0	0	0.361025		NotDE
Rfx8	10.43	0	0	0.401983		NotDE
1700066B17Rik	5.93	0	0	0.0925474		NotDE
Map4k4	799.87	0	0	0.58741		NotDE
4930456G14Rik	0.06	0	0	0.985603		NotDE
Il1r2	87.8	0	0	0.911356		NotDE
Gm16894	0.39	0	0	0.756124		NotDE
Gm37347	0.17	0	0	0.9856		NotDE
Il1r1	42.6	0	0	0.913919		NotDE
Gm38070	0.26	0	0	0.631795		NotDE
Il1rl2	40.99	0	0	0.768376		NotDE
Gm17970	0.41	0	0	0.985593		NotDE
Il1rl1	0.07	0	0	0.985603		NotDE
Il18r1	2.55	0	0	0.970672		NotDE
Il18rap	0.16	0	0	0.9856		NotDE
Gm37435	0.07	0	0	0.814722		NotDE
Slc9a2	4.93	0	0	0.978407		NotDE
Gm37623	0.07	0	0	0.985603		NotDE
Gm37915	0.14	0	0	0.814725		NotDE
Mfsd9	24.05	0	0	0.582285		NotDE
Gm29260	0.08	0	0	0.985603		NotDE
Gm29664	0.14	0	0	0.9856		NotDE
Gm37047	0.18	0	0	0.634714		NotDE
Pantr1	7.16	0	0	0.538489		NotDE
AC122898.1	0.15	0	0	0.9856		NotDE
Pou3f3	9.09	0	0	0.177192		NotDE
Pantr2	0.08	0	0	0.985603		NotDE
Mrps9	1232.66	0	0	0.848247		NotDE
Gm23126	0.71	0	0	0.641924		NotDE
Gpr45	17.92	0	0	0.207091		NotDE
Tgfbrap1	80.6	0	0	0.29652		NotDE
8430432A02Rik	0.17	0	0	0.77633		NotDE
AI597479	449.2	0	0	0.301307		NotDE
Fhl2	47.74	0	0	0.0955868		NotDE
Gm8210	751.22	0	0	0.565812		NotDE
Gm29040	0.97	0	0	0.245247		NotDE
Gm29610	0.1	0	0	0.768145		NotDE
Nck2	102.43	0	0	0.4943		NotDE
Gm37536	2.9	0	0	0.923761		NotDE
Gm38228	11.66	0	0	0.42235		NotDE
1500015O10Rik	26.9	0	0	0.695256		NotDE
Gm29155	0.69	0	0	0.979471		NotDE
Gm29157	0.38	0	0	0.985596		NotDE
Gm29156	1.79	0	0	0.15493		NotDE
Uxs1	188.37	0	0	0.782688		NotDE
Gm16103	4.12	0	0	0.637123		NotDE
Gm19587	6.51	0	0	0.838286		NotDE
Gm8241	0.07	0	0	0.985603		NotDE
Gm26352	0.08	0	0	0.985603		NotDE
Tpp2	1325.8	0	0	0.740013		NotDE
Mettl21c	10.14	0	0	0.0310282		NotDE
Gm15838	1.11	0	0	0.324525		NotDE
Gm8251	0.61	0	0	0.598864		NotDE
Tex30	551.89	0	0	0.385422		NotDE
Kdelc1	465.53	0	0	0.890398		NotDE
Bivm	272.07	0	0	0.291326		NotDE
Ercc5	380.45	0	0	0.98351		NotDE
Mettl21e	0.06	0	0	0.985603		NotDE
Txn-ps1	4.63	0	0	0.872301		NotDE
Gulp1	131.7	0	0	0.0685676		NotDE
Gm37626	9.49	0	0	0.104404		NotDE
Gm16102	0.69	0	0	0.855986		NotDE
4930521E06Rik	0.53	0	0	0.980506		NotDE
Gm38110	0.23	0	0	0.814727		NotDE
Col3a1	0.16	0	0	0.985601		NotDE
Col5a2	6.04	0	0	0.986265		NotDE
Gm38211	0.8	0	0	0.979312		NotDE
Gm7063	0.08	0	0	0.985603		NotDE
Gm8304	0.14	0	0	0.9856		NotDE
Wdr75	1351.45	0	0	0.862065		NotDE
Gm28906	0.1	0	0	0.985603		NotDE
Gm5526	20.08	0	0	0.799565		NotDE
Gm5269	0.32	0	0	0.772895		NotDE
Gm18303	0.33	0	0	0.985596		NotDE
Slc40a1	72.21	0	0	0.0512324		NotDE
Gm9496	0.16	0	0	0.985601		NotDE
Rpl23a-ps1	1.03	0	0	0.621278		NotDE
Gm3852	0.09	0	0	0.776332		NotDE
Stk-ps2	0.45	0	0	0.810907		NotDE
Gm18849	0.17	0	0	0.9856		NotDE
Dnah7b	7.91	0	0	0.745251		NotDE
Gm8326	4.73	0	0	0.818917		NotDE
Dnah7c	3.14	0	0	0.817163		NotDE
Slc39a10	638.96	0	0	0.747541		NotDE
Gm28151	0.35	0	0	0.628916		NotDE
Gm37393	0.07	0	0	0.814722		NotDE
Gm28527	0.43	0	0	0.984075		NotDE
Gm28826	0.33	0	0	0.985597		NotDE
Gm4852	1.58	0	0	0.529175		NotDE
Gm8337	5.04	0	0	0.998919		NotDE
Gm22419	0.17	0	0	0.985601		NotDE
Gm5974	0.4	0	0	0.96682		NotDE
Gm8357	1.24	0	0	0.307039		NotDE
Gm8367	0.21	0	0	0.985601		NotDE
Gm20118	0.19	0	0	0.77633		NotDE
Tmeff2	29.74	0	0	0.209049		NotDE
Gm28322	0.08	0	0	0.985603		NotDE
Gm28319	0.09	0	0	0.776332		NotDE
Gm28320	0.75	0	0	0.733353		NotDE
Gm29325	0.08	0	0	0.985603		NotDE
Cavin2	14.77	0	0	0.0545142		NotDE
Gm5253	0.08	0	0	0.985603		NotDE
1700072G22Rik	0.08	0	0	0.985603		NotDE
Nabp1	571.02	0	0	0.720425		NotDE
Gm17767	1.03	0	0	0.975627		NotDE
Gm37535	0.18	0	0	0.634714		NotDE
Gm28055	3.3	0	0	0.297728		NotDE
Myo1b	946.55	0	0	0.497756		NotDE
Gm29453	1.21	0	0	0.899082		NotDE
Gm28323	1.34	0	0	0.699222		NotDE
Gm8419	0.17	0	0	0.9856		NotDE
Gm8420	120.91	0	0	0.636994		NotDE
Stat4	101.86	0	0	0.187852		NotDE
Gm28177	0.25	0	0	0.814728		NotDE
Gm3940	3.93	0	0	0.093443		NotDE
Gm31812	3.35	0	0	0.498966		NotDE
Stat1	66.68	0	0	0.354854		NotDE
Gm18301	0.41	0	0	0.985594		NotDE
Gls	374.35	0	0	0.754458		NotDE
Nab1	60.34	0	0	0.972388		NotDE
Gm5976	1.31	0	0	0.686698		NotDE
Rps27a-ps1	0.84	0	0	0.435544		NotDE
Gm28178	0.07	0	0	0.814722		NotDE
Gm5527	1.64	0	0	0.734545		NotDE
Nemp2	99.76	0	0	0.527661		NotDE
Gm37242	0.74	0	0	0.711416		NotDE
Mfsd6	42.67	0	0	0.301591		NotDE
Gm29670	0.54	0	0	0.985512		NotDE
Inpp1	56.11	0	0	0.435925		NotDE
Hibch	242.04	0	0	0.457247		NotDE
Gm16107	0.67	0	0	0.602412		NotDE
1700019D03Rik	415.13	0	0	0.494734		NotDE
Mstn	0.18	0	0	0.634714		NotDE
Gm24349	0.08	0	0	0.985603		NotDE
1700019A02Rik	82.83	0	0	0.0854696		NotDE
Pms1	460.75	0	0	0.472598		NotDE
Gm28777	1.08	0	0	0.483131		NotDE
Ormdl1	329.91	0	0	0.506092		NotDE
Gm28778	2.14	0	0	0.500929		NotDE
Osgepl1	287.21	0	0	0.886495		NotDE
Gm28551	1	0	0	0.737476		NotDE
Gm18800	0.06	0	0	0.985603		NotDE
Asnsd1	274.85	0	0	0.500459		NotDE
Dnah7a	11.4	0	0	0.903148		NotDE
Stk17b	313.91	0	0	0.0524392		NotDE
Hecw2	32.94	0	0	0.024921		NotDE
Mir7681	0.06	0	0	0.985603		NotDE
Gm37633	0.76	0	0	0.981052		NotDE
Gm25829	0.06	0	0	0.985603		NotDE
Ccdc150	6.51	0	0	0.955866		NotDE
Gtf3c3	1139.42	0	0	0.699694		NotDE
Gm34066	0.16	0	0	0.985601		NotDE
Pgap1	1199.41	0	0	0.656846		NotDE
Gm36955	9.69	0	0	0.857917		NotDE
Gm19637	0.21	0	0	0.618718		NotDE
Ankrd44	47.9	0	0	0.328187		NotDE
4930444A19Rik	0.65	0	0	0.783545		NotDE
Gm37370	1.01	0	0	0.684044		NotDE
A130048G24Rik	0.58	0	0	0.728212		NotDE
Sf3b1	4280.38	0	0	0.304827		NotDE
E330011M16Rik	0.73	0	0	0.76206		NotDE
Coq10b	358.24	0	0	0.403103		NotDE
Gm17971	4.2	0	0	0.950427		NotDE
Hspd1	6331.27	0	0	0.958204		NotDE
Hspe1	4070.75	0	0	0.667985		NotDE
Gm5147	0.58	0	0	0.754735		NotDE
Gm16581	1.98	0	0	0.704803		NotDE
Mob4	1175.7	0	0	0.598998		NotDE
Gm6822	2.53	0	0	0.955777		NotDE
Rftn2	62	0	0	0.296486		NotDE
Gm10561	2.11	0	0	0.903655		NotDE
Mars2	726.81	0	0	0.453108		NotDE
Gm8292	149.72	0	0	0.985565		NotDE
Gm29138	0.17	0	0	0.9856		NotDE
Gm8531	1.02	0	0	0.338482		NotDE
Plcl1	3.1	0	0	0.697086		NotDE
Gm38056	18.97	0	0	0.414461		NotDE
Gm37382	0.33	0	0	0.985599		NotDE
9130227L01Rik	0.51	0	0	0.984516		NotDE
Gm28900	0.07	0	0	0.985603		NotDE
Satb2	95.82	0	0	0.838353		NotDE
9130024F11Rik	6.42	0	0	0.257077		NotDE
Gm4081	0.35	0	0	0.771798		NotDE
Gm5254	0.6	0	0	0.985531		NotDE
4930558J18Rik	42.7	0	0	0.759812		NotDE
1700066M21Rik	117.59	0	0	0.879811		NotDE
Tyw5	250.87	0	0	0.187219		NotDE
Maip1	319.63	0	0	0.893031		NotDE
Gm24014	0.25	0	0	0.985598		NotDE
Gm37373	0.23	0	0	0.985598		NotDE
Spats2l	97.26	0	0	0.0789878		NotDE
Gm17234	0.16	0	0	0.77633		NotDE
Kctd18	222.47	0	0	0.817338		NotDE
Sgo2a	1332.61	0	0	0.795482		NotDE
Aox1	24.3	0	0	0.57273		NotDE
Aox3	16	0	0	0.451292		NotDE
Aox4	14.92	0	0	0.374012		NotDE
Gm15759	0.57	0	0	0.712015		NotDE
Aox2	6.78	0	0	0.834784		NotDE
Gm37607	5.54	0	0	0.529541		NotDE
Bzw1	3652.58	0	0	0.520934		NotDE
Clk1	1175.69	0	0	0.0498659		NotDE
Ppil3	440.82	0	0	0.718387		NotDE
Nif3l1	828.16	0	0	0.864237		NotDE
Orc2	957.93	0	0	0.969601		NotDE
Gm23966	0.52	0	0	0.985445		NotDE
Gm15834	13.55	0	0	0.628862		NotDE
Fam126b	302.9	0	0	0.734026		NotDE
Ndufb3	1233.98	0	0	0.961349		NotDE
Gm18802	0.07	0	0	0.985603		NotDE
Cbx3-ps7	4.78	0	0	0.473524		NotDE
Als2cr12	3.96	0	0	0.950579		NotDE
Gm20257	0.33	0	0	0.985595		NotDE
Cflar	46.89	0	0	0.951318		NotDE
Casp8	56.52	0	0	0.886368		NotDE
Gm37760	8.67	0	0	0.532434		NotDE
Trak2	336.36	0	0	0.560884		NotDE
Stradb	91.66	0	0	0.979224		NotDE
C2cd6b	0.07	0	0	0.814722		NotDE
Gm29018	0.06	0	0	0.985603		NotDE
C2cd6	5.75	0	0	0.693645		NotDE
Gm25502	0.07	0	0	0.985603		NotDE
Tmem237	302.87	0	0	0.408707		NotDE
G730003C15Rik	7.4	0	0	0.879282		NotDE
Mpp4	5.06	0	0	0.193641		NotDE
Gm29017	1.38	0	0	0.78602		NotDE
Gm19125	0.86	0	0	0.979024		NotDE
Als2	505.2	0	0	0.787562		NotDE
Cdk15	3.63	0	0	0.555021		NotDE
Gm29016	1.74	0	0	0.317373		NotDE
Gm37737	0.83	0	0	0.774246		NotDE
Fzd7	190.63	0	0	0.0389097		NotDE
Gm26813	5.57	0	0	0.474113		NotDE
Gm973	22.65	0	0	0.456795		NotDE
Sumo1	2210.77	0	0	0.821901		NotDE
D430013B06Rik	7.99	0	0	0.53941		NotDE
Gm29596	0.06	0	0	0.985603		NotDE
Nop58	5470.5	0	0	0.802769		NotDE
Snord70	9.55	0	0	0.865536		NotDE
Gm26287	5.51	0	0	0.761855		NotDE
Snord11	2.65	0	0	0.113815		NotDE
Bmpr2	328.7	0	0	0.308557		NotDE
Gm38125	1.72	0	0	0.155772		NotDE
Gm37977	0.5	0	0	0.49063		NotDE
Fam117b	174.12	0	0	0.137344		NotDE
Gm18829	2.38	0	0	0.627926		NotDE
Ica1l	16.86	0	0	0.164442		NotDE
Wdr12	1868.29	0	0	0.65127		NotDE
Carf	196.36	0	0	0.27139		NotDE
Gm15464	5.77	0	0	0.919557		NotDE
Nbeal1	936.56	0	0	0.695949		NotDE
Cyp20a1	235.88	0	0	0.231442		NotDE
6030460B20Rik	3.88	0	0	0.633355		NotDE
Abi2	604.46	0	0	0.31629		NotDE
Raph1	524.45	0	0	0.739304		NotDE
Gm11575	1.93	0	0	0.565269		NotDE
Gm11576	1.14	0	0	0.423285		NotDE
Gm38388	0.06	0	0	0.985603		NotDE
Gm11577	0.16	0	0	0.772904		NotDE
Eif4a-ps4	594.86	0	0	0.784737		NotDE
Cd28	2.27	0	0	0.19116		NotDE
Gm11579	0.17	0	0	0.985601		NotDE
2310016D23Rik	0.16	0	0	0.772904		NotDE
Gm37198	0.56	0	0	0.556609		NotDE
Gm11609	0.07	0	0	0.814722		NotDE
Gm11581	0.58	0	0	0.872184		NotDE
Gm38137	2.97	0	0	0.587364		NotDE
Ctla4	0.07	0	0	0.814722		NotDE
Rpl18-ps1	44.84	0	0	0.754735		NotDE
Gm11582	0.1	0	0	0.768145		NotDE
Gm37039	0.08	0	0	0.985603		NotDE
Rpl17-ps1	2.46	0	0	0.689284		NotDE
Gm11587	0.07	0	0	0.985603		NotDE
9530026F06Rik	0.63	0	0	0.982008		NotDE
4930587A21Rik	0.18	0	0	0.634714		NotDE
Pard3b	8.46	0	0	0.740638		NotDE
Gm37205	1.55	0	0	0.355905		NotDE
Gm38012	0.51	0	0	0.738297		NotDE
Gm38278	0.08	0	0	0.985603		NotDE
Pard3bos1	0.97	0	0	0.646131		NotDE
Gm38075	0.29	0	0	0.985596		NotDE
Gm29640	0.17	0	0	0.772903		NotDE
Gm38351	0.41	0	0	0.985595		NotDE
Gm29084	0.08	0	0	0.985603		NotDE
Gm11599	2.27	0	0	0.813772		NotDE
Gm29083	0.17	0	0	0.772903		NotDE
Gm37121	7.19	0	0	0.414919		NotDE
Gm4208	0.27	0	0	0.561548		NotDE
Ino80d	702.28	0	0	0.719635		NotDE
Rps13-ps7	0.24	0	0	0.985598		NotDE
Rps27-ps1	1.6	0	0	0.948751		NotDE
Ino80dos	26.78	0	0	0.794874		NotDE
Gm20342	48.51	0	0	0.466578		NotDE
Ndufs1	1562.84	0	0	0.644869		NotDE
Gm24557	0.3	0	0	0.985595		NotDE
Eef1b2	6581.68	0	0	0.824357		NotDE
Gm26457	1.39	0	0	0.772523		NotDE
Snora41	7.18	0	0	0.52119		NotDE
Gpr1	18.32	0	0	0.224119		NotDE
Gm27512	0.17	0	0	0.77633		NotDE
1700039I01Rik	0.97	0	0	0.420657		NotDE
Gm11608	7.63	0	0	0.0387774		NotDE
Gm23448	0.56	0	0	0.766138		NotDE
Gm11605	4.75	0	0	0.767764		NotDE
Adam23	495.8	0	0	0.511136		NotDE
Gm22281	1.75	0	0	0.996077		NotDE
Gm39653	0.06	0	0	0.985603		NotDE
Dytn	0.23	0	0	0.974185		NotDE
Mdh1b	5.96	0	0	0.372484		NotDE
Fastkd2	691.71	0	0	0.97064		NotDE
4933402D24Rik	2.75	0	0	0.665949		NotDE
Gm13754	0.08	0	0	0.985603		NotDE
Klf7	107.77	0	0	0.129327		NotDE
Gm13748	0.24	0	0	0.974185		NotDE
Gm13750	3.47	0	0	0.268531		NotDE
Gm28981	0.06	0	0	0.985603		NotDE
Creb1	291.48	0	0	0.426088		NotDE
Mettl21a	203.51	0	0	0.668539		NotDE
Gm28982	0.85	0	0	0.759477		NotDE
2810408I11Rik	103.11	0	0	0.937357		NotDE
Ccnyl1	65.17	0	0	0.910329		NotDE
Fzd5	481.99	0	0	0.721053		NotDE
Gm38058	1.65	0	0	0.571372		NotDE
Plekhm3	212.53	0	0	0.485645		NotDE
Rpl31-ps24	0.16	0	0	0.772904		NotDE
Rpl10a-ps1	151.26	0	0	0.814133		NotDE
Akr1cl	7.62	0	0	0.182073		NotDE
Gm8550	0.31	0	0	0.814731		NotDE
Cryge	12.76	0	0	0.131621		NotDE
Crygd	12.01	0	0	0.0568472		NotDE
Crygc	4.11	0	0	0.163762		NotDE
Crygb	2.35	0	0	0.562423		NotDE
Cryga	7.46	0	0	0.95511		NotDE
Gm28845	1.33	0	0	0.635329		NotDE
D630023F18Rik	113.16	0	0	0.921473		NotDE
Idh1	1019.83	0	0	0.322934		NotDE
Pikfyve	527.18	0	0	0.765326		NotDE
Pth2r	0.08	0	0	0.985603		NotDE
Gm8805	1.93	0	0	0.156955		NotDE
Crygf	0.6	0	0	0.594417		NotDE
Gm8812	0.07	0	0	0.985603		NotDE
Map2	104.72	0	0	0.589193		NotDE
Gm24729	0.07	0	0	0.985603		NotDE
Gm10558	2.55	0	0	0.441834		NotDE
Unc80	16.81	0	0	0.449931		NotDE
Gm37181	0.56	0	0	0.752877		NotDE
Rpe	784.69	0	0	0.929262		NotDE
Kansl1l	124.28	0	0	0.961958		NotDE
Gm37570	20.15	0	0	0.998005		NotDE
Gm38387	10.49	0	0	0.625497		NotDE
Gm38162	19.7	0	0	0.92299		NotDE
Gm15789	4.8	0	0	0.407385		NotDE
6820402A03Rik	3.13	0	0	0.981362		NotDE
Gm37285	7.45	0	0	0.238721		NotDE
Gm37755	1.87	0	0	0.630633		NotDE
Gm38218	2.14	0	0	0.528651		NotDE
Acadl	734.05	0	0	0.229247		NotDE
Gm15793	3.59	0	0	0.710956		NotDE
Myl1	0.21	0	0	0.768149		NotDE
Rpl31-ps14	6.54	0	0	0.748825		NotDE
Lancl1	625.84	0	0	0.823607		NotDE
Cps1	7.29	0	0	0.594443		NotDE
Gm37957	0.1	0	0	0.985603		NotDE
Erbb4	3.92	0	0	0.537234		NotDE
Gm37735	0.1	0	0	0.985603		NotDE
Gm37769	0.17	0	0	0.985601		NotDE
Gm37061	0.27	0	0	0.985598		NotDE
Gm16076	0.25	0	0	0.985598		NotDE
Gm8840	0.51	0	0	0.717967		NotDE
Pced1c-ps	8.33	0	0	0.449484		NotDE
Gm28497	0.08	0	0	0.985603		NotDE
Gm29113	0.53	0	0	0.984373		NotDE
Gm29114	0.82	0	0	0.233329		NotDE
Ikzf2	45.36	0	0	0.277629		NotDE
Gm29112	0.78	0	0	0.392921		NotDE
Gm28112	3.6	0	0	0.398947		NotDE
Gm22665	0.2	0	0	0.814727		NotDE
Gm28580	1.33	0	0	0.616058		NotDE
Gm38272	0.07	0	0	0.814722		NotDE
Bard1	383.93	0	0	0.523034		NotDE
Gm16236	1.78	0	0	0.91161		NotDE
Gm8870	0.17	0	0	0.814725		NotDE
Abca12	1.46	0	0	0.218185		NotDE
Atic	1080.26	0	0	0.36061		NotDE
Fn1	15509.9	0	0	0.442717		NotDE
Apol7d	31.92	0	0	0.21063		NotDE
Gm5829	2.33	0	0	0.882965		NotDE
Gm5256	4.82	0	0	0.854008		NotDE
Gm37217	0.08	0	0	0.985603		NotDE
Gm8883	0.07	0	0	0.985603		NotDE
Gm28818	0.16	0	0	0.985601		NotDE
4933417E11Rik	0.08	0	0	0.985603		NotDE
4930556G22Rik	0.08	0	0	0.985603		NotDE
Gm5528	1.61	0	0	0.94024		NotDE
Gm8885	52.85	0	0	0.43798		NotDE
Gm4319	0.08	0	0	0.985603		NotDE
Mreg	1068.59	0	0	0.319905		NotDE
Gm25360	7.37	0	0	0.249072		NotDE
D230017M19Rik	55.3	0	0	0.528512		NotDE
Gm23472	0.97	0	0	0.385196		NotDE
Gm24497	3.12	0	0	0.53929		NotDE
Gm25939	1.2	0	0	0.37241		NotDE
Pecr	619.85	0	0	0.126539		NotDE
Tmem169	3.14	0	0	0.393321		NotDE
Xrcc5	1919.69	0	0	0.711906		NotDE
Gm15843	1.75	0	0	0.276381		NotDE
Smarcal1	298.12	0	0	0.887826		NotDE
Gm39662	3.38	0	0	0.622985		NotDE
Ankar	0.09	0	0	0.776332		NotDE
Gm45859	0.08	0	0	0.985603		NotDE
Rpl37a	4376.66	0	0	0.996856		NotDE
Igfbp5	16.79	0	0	0.839121		NotDE
1700027A15Rik	0.56	0	0	0.69555		NotDE
Tnp1	1.76	0	0	0.709235		NotDE
Gm38106	0.08	0	0	0.985603		NotDE
D530049I02Rik	0.08	0	0	0.985603		NotDE
Gm9553	0.06	0	0	0.985603		NotDE
C530043A13Rik	0.31	0	0	0.53978		NotDE
6030407O03Rik	3.65	0	0	0.598093		NotDE
Gm29183	3.79	0	0	0.936382		NotDE
Mir6351	0.39	0	0	0.984779		NotDE
Tns1	336.65	0	0	0.144977		NotDE
Rufy4	3.73	0	0	0.9042		NotDE
Cxcr2	0.75	0	0	0.356097		NotDE
Cxcr1	0.54	0	0	0.985155		NotDE
Mir1928	0.06	0	0	0.985603		NotDE
Arpc2	1788.55	0	0	0.493422		NotDE
Gpbar1	14	0	0	0.715712		NotDE
Aamp	2452.05	0	0	0.986799		NotDE
Pnkd	780.4	0	0	0.989937		NotDE
Gm37503	1.73	0	0	0.938853		NotDE
Tmbim1	281.17	0	0	0.865319		NotDE
Gm37931	5.96	0	0	0.816136		NotDE
Catip	18.42	0	0	0.50652		NotDE
Slc11a1	167.34	0	0	0.274392		NotDE
Ctdsp1	113.79	0	0	0.251286		NotDE
Mir26b	0.17	0	0	0.654467		NotDE
Vil1	43.64	0	0	0.420889		NotDE
Usp37	1685.8	0	0	0.777148		NotDE
Gm37733	11.89	0	0	0.965454		NotDE
Cnot9	2024.43	0	0	0.813765		NotDE
Plcd4	10.49	0	0	0.135885		NotDE
Zfp142	395.36	0	0	0.796882		NotDE
Gm25035	0.36	0	0	0.985136		NotDE
Bcs1l	353.58	0	0	0.592078		NotDE
Rnf25	298.21	0	0	0.561937		NotDE
Stk36	47.29	0	0	0.722898		NotDE
Ttll4	530.16	0	0	0.754526		NotDE
Cyp27a1	56.24	0	0	0.357833		NotDE
Prkag3	11.94	0	0	0.164988		NotDE
Wnt6	28.5	0	0	0.0471058		NotDE
Gm29539	1.01	0	0	0.65426		NotDE
Wnt10a	13.34	0	0	0.27259		NotDE
Gm16582	0.15	0	0	0.77633		NotDE
Cdk5r2	6.19	0	0	0.622711		NotDE
Fev	2.62	0	0	0.317548		NotDE
Cryba2	1.76	0	0	0.973431		NotDE
Cfap65	4.11	0	0	0.375423		NotDE
Gm15841	0.27	0	0	0.985598		NotDE
Ihh	5.18	0	0	0.533154		NotDE
Gm37744	0.16	0	0	0.985601		NotDE
Nhej1	60.48	0	0	0.349289		NotDE
Slc23a3	2.48	0	0	0.587845		NotDE
Cnppd1	115.87	0	0	0.786484		NotDE
Retreg2	70.3	0	0	0.824774		NotDE
Zfand2b	301.77	0	0	0.463461		NotDE
Abcb6	56.06	0	0	0.393739		NotDE
Gm29253	0.31	0	0	0.985595		NotDE
Atg9a	111.4	0	0	0.911094		NotDE
Ankzf1	220.59	0	0	0.893983		NotDE
Glb1l	37.67	0	0	0.950355		NotDE
Stk16	384.85	0	0	0.981809		NotDE
Tuba4a	1579.1	0	0	0.734395		NotDE
A630095N17Rik	1.69	0	0	0.785207		NotDE
Dnajb2	83.94	0	0	0.951226		NotDE
Ptprn	40.47	0	0	0.55473		NotDE
Gm28294	0.18	0	0	0.9856		NotDE
Dnpep	1456.64	0	0	0.221556		NotDE
Des	586.94	0	0	0.129247		NotDE
Gm15179	0.98	0	0	0.643407		NotDE
Speg	54.47	0	0	0.435891		NotDE
Gm15178	0.54	0	0	0.982766		NotDE
Gmppa	694.82	0	0	0.32203		NotDE
Asic4	1.53	0	0	0.393919		NotDE
Gm37264	2.29	0	0	0.488775		NotDE
Chpf	202.79	0	0	0.454508		NotDE
Obsl1	111.86	0	0	0.356663		NotDE
Tmem198	4.79	0	0	0.370283		NotDE
Inha	5.75	0	0	0.324727		NotDE
Gm15181	0.15	0	0	0.9856		NotDE
Stk11ip	345.78	0	0	0.748635		NotDE
Slc4a3	75.17	0	0	0.230982		NotDE
Gm5257	0.6	0	0	0.52119		NotDE
Gm29065	0.15	0	0	0.985601		NotDE
Gm29068	0.07	0	0	0.985603		NotDE
Gm816	0.26	0	0	0.634712		NotDE
Epha4	241.15	0	0	0.764724		NotDE
Mir6352	0.22	0	0	0.985597		NotDE
Gm28386	2.79	0	0	0.682124		NotDE
Gm26263	0.1	0	0	0.985603		NotDE
Gm28387	0.42	0	0	0.983022		NotDE
Pax3	67.14	0	0	0.287539		NotDE
Sgpp2	111.64	0	0	0.938867		NotDE
Gm28410	1.07	0	0	0.688081		NotDE
Gm37884	0.5	0	0	0.983233		NotDE
Farsb	2261.86	0	0	0.84377		NotDE
Gm28995	1.38	0	0	0.538523		NotDE
4833412K13Rik	5.28	0	0	0.730385		NotDE
BC035947	1.26	0	0	0.753616		NotDE
Mogat1	11.5	0	0	0.750082		NotDE
5730419F03Rik	1.56	0	0	0.818356		NotDE
Gm29611	0.93	0	0	0.827604		NotDE
Acsl3	260.07	0	0	0.446169		NotDE
Utp14b	81.58	0	0	0.525757		NotDE
Gm6159	4.28	0	0	0.684593		NotDE
Kcne4	0.15	0	0	0.985601		NotDE
Gm5830	1.05	0	0	0.712078		NotDE
Ap1s3	18.73	0	0	0.744503		NotDE
Gm37886	1.19	0	0	0.316756		NotDE
Wdfy1	876.56	0	0	0.456934		NotDE
Gm10555	0.08	0	0	0.985603		NotDE
Mrpl44	577.38	0	0	0.956895		NotDE
Serpine2	1246.03	0	0	0.151942		NotDE
Gm5529	12.54	0	0	0.223774		NotDE
Gm28071	0.32	0	0	0.974184		NotDE
9830004L10Rik	1.02	0	0	0.419811		NotDE
Fam124b	2.97	0	0	0.63747		NotDE
2310015K22Rik	0.64	0	0	0.981606		NotDE
Gm37932	0.88	0	0	0.370351		NotDE
Cul3	534.38	0	0	0.609431		NotDE
Gm37902	15.79	0	0	0.500059		NotDE
Gm37262	7.91	0	0	0.836174		NotDE
Gm29125	0.47	0	0	0.983593		NotDE
1700016L21Rik	0.1	0	0	0.768145		NotDE
Dock10	14.36	0	0	0.285031		NotDE
Gm37645	0.58	0	0	0.760042		NotDE
Gm38062	1.92	0	0	0.144657		NotDE
A630081D01Rik	1.43	0	0	0.598234		NotDE
Gm29124	0.13	0	0	0.985602		NotDE
Gm5530	2.94	0	0	0.137046		NotDE
Gm7516	1.48	0	0	0.826492		NotDE
Irs1	23.26	0	0	0.999637		NotDE
Rhbdd1	156.46	0	0	0.660107		NotDE
Gm19552	3.47	0	0	0.77437		NotDE
Gm28940	6.12	0	0	0.0922829		NotDE
Col4a4	8.62	0	0	0.0812058		NotDE
Col4a3	1.46	0	0	0.440816		NotDE
n-R5s213	0.08	0	0	0.985603		NotDE
C430014B12Rik	1.64	0	0	0.505605		NotDE
Mff	1672.86	0	0	0.744694		NotDE
Gm28941	4.08	0	0	0.254759		NotDE
Tm4sf20	0.7	0	0	0.73149		NotDE
Gm47791	0.17	0	0	0.9856		NotDE
Gm28942	2.59	0	0	0.826394		NotDE
Gm17764	1.42	0	0	0.659263		NotDE
Agfg1	513.21	0	0	0.343521		NotDE
A030005L19Rik	3.25	0	0	0.871064		NotDE
A030014E15Rik	0.48	0	0	0.985594		NotDE
Gm6217	0.09	0	0	0.776332		NotDE
Gm7544	0.24	0	0	0.634712		NotDE
Gm47955	0.4	0	0	0.984545		NotDE
Gm47959	0.32	0	0	0.768153		NotDE
Gm7553	0.09	0	0	0.776332		NotDE
Slc19a3	66.07	0	0	0.138459		NotDE
Gm7539	0.91	0	0	0.44166		NotDE
Krtap28-10	0.16	0	0	0.772904		NotDE
Gm47969	0.15	0	0	0.985601		NotDE
Gm29518	0.08	0	0	0.985603		NotDE
Ccl20	0.36	0	0	0.552099		NotDE
Gm29519	0.32	0	0	0.81473		NotDE
Daw1	1.76	0	0	0.973457		NotDE
Gm6244	0.07	0	0	0.814722		NotDE
Sphkap	12.53	0	0	0.47398		NotDE
Gm6374	1.13	0	0	0.858387		NotDE
Gm37517	0.3	0	0	0.985596		NotDE
4933436I20Rik	1.01	0	0	0.642736		NotDE
Pid1	200.19	0	0	0.430315		NotDE
Gm37058	2.75	0	0	0.631938		NotDE
Gm18304	0.68	0	0	0.809195		NotDE
Mir6353	0.1	0	0	0.985603		NotDE
Gm37959	0.08	0	0	0.985603		NotDE
Gm37925	2.54	0	0	0.0956642		NotDE
Trip12	3013.28	0	0	0.332829		NotDE
Gm38374	10.72	0	0	0.845478		NotDE
Gm37738	52.79	0	0	0.483843		NotDE
Fbxo36	50.04	0	0	0.637987		NotDE
Slc16a14	40.94	0	0	0.416787		NotDE
Gm15433	0.15	0	0	0.814725		NotDE
Gm29284	0.17	0	0	0.9856		NotDE
C130026I21Rik	3.36	0	0	0.251699		NotDE
Rpl19-ps1	32.09	0	0	0.557005		NotDE
Gm18342	0.28	0	0	0.697574		NotDE
A530032D15Rik	0.91	0	0	0.671847		NotDE
Gm10553	0.08	0	0	0.985603		NotDE
A530040E14Rik	0.9	0	0	0.979301		NotDE
Gm2619	0.53	0	0	0.980356		NotDE
Gm6264	0.31	0	0	0.776328		NotDE
Gm7609	0.21	0	0	0.768149		NotDE
Gm16028	0.08	0	0	0.985603		NotDE
Gm16026	0.16	0	0	0.772904		NotDE
Gm7281	0.07	0	0	0.985603		NotDE
Gm2427	0.07	0	0	0.814722		NotDE
Sp110	0.48	0	0	0.983526		NotDE
Sp140	10.31	0	0	0.84516		NotDE
Sp100	6.3	0	0	0.659418		NotDE
A630001G21Rik	12.36	0	0	0.18365		NotDE
Mir8096	0.1	0	0	0.768145		NotDE
9930111H07Rik	0.06	0	0	0.985603		NotDE
Cab39	448.24	0	0	0.433518		NotDE
Itm2c	826.36	0	0	0.778701		NotDE
4933407L21Rik	0.69	0	0	0.978834		NotDE
Gm28884	0.37	0	0	0.790085		NotDE
Gpr55	1.35	0	0	0.973998		NotDE
Gm18180	8.17	0	0	0.591518		NotDE
Spata3	4.77	0	0	0.565525		NotDE
2810459M11Rik	7.15	0	0	0.622699		NotDE
Psmd1	2777.95	0	0	0.769329		NotDE
Gm22786	1.39	0	0	0.130278		NotDE
Htr2b	7.23	0	0	0.639949		NotDE
Gm37914	5.59	0	0	0.913334		NotDE
Armc9	195.82	0	0	0.421292		NotDE
Gm16341	0.13	0	0	0.985602		NotDE
B3gnt7	264.65	0	0	0.36107		NotDE
Gm5258	0.2	0	0	0.98176		NotDE
Ncl	12245.4	0	0	0.77336		NotDE
Snord82	1.76	0	0	0.752388		NotDE
C130036L24Rik	26.19	0	0	0.195161		NotDE
Gm45908	0.15	0	0	0.9856		NotDE
Nmur1	1.65	0	0	0.687086		NotDE
Tex44	2.49	0	0	0.967845		NotDE
Rpl30-ps6	0.74	0	0	0.689601		NotDE
Ptma	8815.49	0	0	0.797807		NotDE
Pde6d	224.98	0	0	0.291175		NotDE
Gm37152	2.12	0	0	0.993351		NotDE
Cops7b	321.25	0	0	0.920759		NotDE
Gm37022	0.26	0	0	0.631794		NotDE
Nppc	50.6	0	0	0.798258		NotDE
Dis3l2	303.72	0	0	0.129955		NotDE
Gm29097	0.2	0	0	0.985598		NotDE
Gm29055	2.04	0	0	0.435072		NotDE
Gm37485	1.21	0	0	0.827271		NotDE
Gm38142	19.95	0	0	0.319094		NotDE
Gm38010	1.95	0	0	0.52649		NotDE
Gm37541	3.37	0	0	0.332557		NotDE
Gm38021	4.93	0	0	0.89376		NotDE
Gm6136	380.53	0	0	0.929666		NotDE
Gm37967	1.81	0	0	0.343927		NotDE
Gm28375	1.43	0	0	0.64494		NotDE
Gm37017	2.45	0	0	0.455036		NotDE
Gm37447	5.61	0	0	0.371073		NotDE
Akp-ps1	0.32	0	0	0.985597		NotDE
Gm29371	0.22	0	0	0.814728		NotDE
Alppl2	38.26	0	0	0.216223		NotDE
Alpi	1.83	0	0	0.124453		NotDE
Akp3	9.23	0	0	0.293444		NotDE
Gm29374	1.21	0	0	0.341448		NotDE
Ecel1	77.4	0	0	0.163474		NotDE
Prss56	8.72	0	0	0.46126		NotDE
Chrnd	14.35	0	0	0.534707		NotDE
Chrng	10.44	0	0	0.0213283		NotDE
Eif4e2	2063.18	0	0	0.794418		NotDE
Gm26187	0.27	0	0	0.768151		NotDE
Efhd1	84.62	0	0	0.0619934		NotDE
Gigyf2	1156.24	0	0	0.203191		NotDE
Gm22549	0.68	0	0	0.863461		NotDE
Kcnj13	7.16	0	0	0.91554		NotDE
Gm23504	1.37	0	0	0.505632		NotDE
Snorc	14.56	0	0	0.581097		NotDE
Ngef	62.62	0	0	0.386047		NotDE
Neu2	1.84	0	0	0.955541		NotDE
Gm6153	0.71	0	0	0.955092		NotDE
Inpp5d	871.4	0	0	0.920766		NotDE
Atg16l1	443.41	0	0	0.206158		NotDE
Gm25395	2.37	0	0	0.938469		NotDE
Scarna6	0.77	0	0	0.633694		NotDE
Sag	3.07	0	0	0.675952		NotDE
Dgkd	354.89	0	0	0.625705		NotDE
Gm19582	0.19	0	0	0.9856		NotDE
4833421G17Rik	16.45	0	0	0.272175		NotDE
Gm38365	9.64	0	0	0.684563		NotDE
Usp40	165.14	0	0	0.478036		NotDE
Gm5832	1.38	0	0	0.660192		NotDE
Gm15375	0.06	0	0	0.985603		NotDE
Ugt1a10	0.07	0	0	0.814722		NotDE
Ugt1a9	0.13	0	0	0.985602		NotDE
Ugt1a8	0.06	0	0	0.985603		NotDE
Ugt1a7c	0.15	0	0	0.985601		NotDE
Ugt1a6b	0.43	0	0	0.79732		NotDE
Ugt1a6a	0.2	0	0	0.697571		NotDE
Gm15369	0.1	0	0	0.985603		NotDE
Gm15374	0.15	0	0	0.9856		NotDE
Gm15371	0.1	0	0	0.985603		NotDE
Dnajb3	43.14	0	0	0.115484		NotDE
Ugt1a1	0.32	0	0	0.985599		NotDE
Mroh2a	18.1	0	0	0.758736		NotDE
Hjurp	1350.36	0	0	0.342869		NotDE
Trpm8	1.64	0	0	0.293016		NotDE
Spp2	0.38	0	0	0.804391		NotDE
Gm29538	0.97	0	0	0.334976		NotDE
Gm28888	0.56	0	0	0.544035		NotDE
Glrp1	3.9	0	0	0.290161		NotDE
Gm19589	0.21	0	0	0.768149		NotDE
Gm38130	0.08	0	0	0.985603		NotDE
Gm29336	0.26	0	0	0.631795		NotDE
Arl4c	88.73	0	0	0.409502		NotDE
Platr5	18.35	0	0	0.613831		NotDE
Gm4753	0.09	0	0	0.776332		NotDE
1700067G17Rik	1.55	0	0	0.546456		NotDE
Sh3bp4	691.43	0	0	0.329429		NotDE
Gm38312	13.96	0	0	0.51188		NotDE
Gm5259	0.38	0	0	0.772898		NotDE
Gm28342	0.17	0	0	0.985601		NotDE
Agap1	445.06	0	0	0.462614		NotDE
Gm37297	11.33	0	0	0.98304		NotDE
Gm25180	0.52	0	0	0.81002		NotDE
Gm28499	1.11	0	0	0.914633		NotDE
4933400F21Rik	6.18	0	0	0.839888		NotDE
Gm26037	0.85	0	0	0.610718		NotDE
Gm37521	3.63	0	0	0.407686		NotDE
Gbx2	39.1	0	0	0.0981773		NotDE
D130058E05Rik	8.98	0	0	0.0423761		NotDE
Asb18	4.02	0	0	0.647463		NotDE
Iqca	3.27	0	0	0.903643		NotDE
4930434B07Rik	0.88	0	0	0.977311		NotDE
Ackr3	61.68	0	0	0.28207		NotDE
Gm28723	2.6	0	0	0.343557		NotDE
Gm28722	0.08	0	0	0.985603		NotDE
Gm35048	2.95	0	0	0.703089		NotDE
Cops8	1303.06	0	0	0.697239		NotDE
Gm9991	0.13	0	0	0.814725		NotDE
Col6a3	4.98	0	0	0.185063		NotDE
Gm36970	0.34	0	0	0.776326		NotDE
Mlph	29.81	0	0	0.82865		NotDE
Prlh	0.08	0	0	0.985603		NotDE
Rab17	47.11	0	0	0.348692		NotDE
Gm28199	0.17	0	0	0.985601		NotDE
Lrrfip1	452.51	0	0	0.382443		NotDE
Rbm44	93.9	0	0	0.126286		NotDE
Gm7776	2.89	0	0	0.884241		NotDE
Ramp1	9.99	0	0	0.0266941		NotDE
Ube2f	513.6	0	0	0.742954		NotDE
Gm7785	17.45	0	0	0.687243		NotDE
Gm26683	0.87	0	0	0.624052		NotDE
Scly	119.83	0	0	0.660819		NotDE
Gm17090	0.43	0	0	0.984127		NotDE
Espnl	6.83	0	0	0.707627		NotDE
Klhl30	9.51	0	0	0.0787547		NotDE
Erfe	49.24	0	0	0.507748		NotDE
Ilkap	617.26	0	0	0.940546		NotDE
1700020N18Rik	0.07	0	0	0.985603		NotDE
Hes6	406.15	0	0	0.709596		NotDE
Per2	6.98	0	0	0.666774		NotDE
Gm28382	0.41	0	0	0.985596		NotDE
Gm19085	0.24	0	0	0.985598		NotDE
Traf3ip1	243.5	0	0	0.848722		NotDE
Asb1	155.36	0	0	0.263828		NotDE
Gm28380	0.5	0	0	0.981984		NotDE
Gm29100	1.03	0	0	0.980228		NotDE
Twist2	2.53	0	0	0.567202		NotDE
Gm29101	0.61	0	0	0.984385		NotDE
Gm37600	1.4	0	0	0.392636		NotDE
Hdac4	691.52	0	0	0.281921		NotDE
Gm37048	11.56	0	0	0.342051		NotDE
Gm37036	1.17	0	0	0.658418		NotDE
Gm29099	0.33	0	0	0.768153		NotDE
Gm7837	0.67	0	0	0.487802		NotDE
Ndufa10	2316.19	0	0	0.967862		NotDE
Olfr1414	0.09	0	0	0.776332		NotDE
Olfr1412	0.17	0	0	0.985601		NotDE
Olfr1410	0.07	0	0	0.814722		NotDE
Olfr12	0.08	0	0	0.985603		NotDE
Cops9	615.28	0	0	0.899262		NotDE
Otos	4.54	0	0	0.950554		NotDE
Gm29481	0.23	0	0	0.985598		NotDE
Gpc1	124.97	0	0	0.526556		NotDE
Gm29480	1.02	0	0	0.709096		NotDE
Ankmy1	7	0	0	0.507597		NotDE
Dusp28	97.78	0	0	0.190883		NotDE
5033417F24Rik	3.82	0	0	0.316919		NotDE
Rnpepl1	165.8	0	0	0.148395		NotDE
9430060I03Rik	4.83	0	0	0.492037		NotDE
Capn10	120.12	0	0	0.352977		NotDE
Gpr35	4.64	0	0	0.868608		NotDE
Gm18697	0.25	0	0	0.776328		NotDE
Aqp12	0.17	0	0	0.985601		NotDE
Kif1a	311.12	0	0	0.0229303		NotDE
Gm28086	0.33	0	0	0.985507		NotDE
Agxt	7.1	0	0	0.318735		NotDE
2310007B03Rik	14.9	0	0	0.544695		NotDE
Crocc2	27.75	0	0	0.120646		NotDE
Sned1	40.28	0	0	0.985636		NotDE
Mterf4	366.63	0	0	0.775884		NotDE
Gm28535	1.78	0	0	0.796559		NotDE
Gm7867	1.69	0	0	0.631701		NotDE
Pask	373.55	0	0	0.483519		NotDE
Ppp1r7	851.75	0	0	0.582295		NotDE
Mir6902	0.13	0	0	0.814725		NotDE
Mir6345	0.76	0	0	0.490359		NotDE
Gm26446	0.35	0	0	0.985596		NotDE
Ano7	16.91	0	0	0.803218		NotDE
Hdlbp	1725.56	0	0	0.911277		NotDE
Gm17415	2.66	0	0	0.494221		NotDE
Sept2	4924	0	0	0.86433		NotDE
Farp2	97.62	0	0	0.451523		NotDE
Gm37250	2.34	0	0	0.629555		NotDE
Stk25	669.31	0	0	0.744664		NotDE
Gm28536	0.55	0	0	0.964041		NotDE
Bok	246.2	0	0	0.226775		NotDE
Thap4	253.93	0	0	0.0811829		NotDE
Gm10550	1.75	0	0	0.567227		NotDE
Atg4b	933.54	0	0	0.851457		NotDE
Dtymk	3206.8	0	0	0.223972		NotDE
Ing5	1057.17	0	0	0.375775		NotDE
Gm22089	1.91	0	0	0.587669		NotDE
D2hgdh	88.24	0	0	0.72248		NotDE
Gm18666	0.23	0	0	0.908853		NotDE
Gal3st2b	2.02	0	0	0.760896		NotDE
Gm7889	6.23	0	0	0.653929		NotDE
Gal3st2c	0.61	0	0	0.984752		NotDE
Neu4	2.33	0	0	0.0670675		NotDE
Pdcd1	10.63	0	0	0.662013		NotDE
Gm7891	0.06	0	0	0.985603		NotDE
Gm7895	2.32	0	0	0.935611		NotDE
Fam174a	47.27	0	0	0.909605		NotDE
BC055308	0.61	0	0	0.97966		NotDE
Gm15427	605.59	0	0	0.791744		NotDE
St8sia4	20.51	0	0	0.00250369		NotDE
Gm37642	0.56	0	0	0.985289		NotDE
4930598F16Rik	0.16	0	0	0.77633		NotDE
Gm37761	0.08	0	0	0.985603		NotDE
Gm22360	0.15	0	0	0.9856		NotDE
Gm29601	0.23	0	0	0.985598		NotDE
Gm1833	2.3	0	0	0.882981		NotDE
Slco4c1	326.12	0	0	0.630235		NotDE
Panct2	145.39	0	0	0.821458		NotDE
Slco6b1	0.18	0	0	0.634714		NotDE
Gm9499	0.23	0	0	0.985597		NotDE
Gm28901	0.9	0	0	0.814951		NotDE
Gm6430	10.52	0	0	0.928898		NotDE
Slco6c1	0.07	0	0	0.814722		NotDE
Gm7135	0.19	0	0	0.9856		NotDE
D1Ertd622e	85.47	0	0	0.501472		NotDE
Ppip5k2	1016.68	0	0	0.860359		NotDE
Gin1	150.75	0	0	0.752636		NotDE
Pam	97.23	0	0	0.130997		NotDE
Gm37140	0.43	0	0	0.633181		NotDE
Gm25413	0.35	0	0	0.768152		NotDE
Gm3531	175.76	0	0	0.748666		NotDE
B230216N24Rik	6.67	0	0	0.996471		NotDE
Gm7952	0.2	0	0	0.772903		NotDE
Gm29462	0.33	0	0	0.863212		NotDE
Gm3555	5.4	0	0	0.582627		NotDE
Gm7967	0.07	0	0	0.814722		NotDE
Cntnap5b	0.22	0	0	0.697572		NotDE
Tdpx-ps1	9.55	0	0	0.441769		NotDE
Gm19029	0.16	0	0	0.9856		NotDE
Gm29668	7.82	0	0	0.361139		NotDE
Gm29667	3.34	0	0	0.626638		NotDE
Gm18700	0.08	0	0	0.985603		NotDE
Psmb6-ps2	4.77	0	0	0.421851		NotDE
Gm3116	0.09	0	0	0.776332		NotDE
Gm29141	0.06	0	0	0.985603		NotDE
Gm23537	0.08	0	0	0.985603		NotDE
Cdh20	6.87	0	0	0.264541		NotDE
Gm38031	0.73	0	0	0.979676		NotDE
n-R5s216	0.07	0	0	0.985603		NotDE
Gm29013	0.44	0	0	0.849823		NotDE
Rnf152	16.33	0	0	0.445042		NotDE
Gm17634	5.2	0	0	0.953399		NotDE
AC124553.1	0.6	0	0	0.979987		NotDE
Gm3608	26.31	0	0	0.643857		NotDE
Pign	310.71	0	0	0.743473		NotDE
Gm28404	0.39	0	0	0.561759		NotDE
Gm20302	6.52	0	0	0.756352		NotDE
Gm8004	0.34	0	0	0.766071		NotDE
Relch	352.68	0	0	0.91942		NotDE
Gm37566	13.85	0	0	0.252467		NotDE
Gm10193	2.75	0	0	0.354477		NotDE
Tnfrsf11a	27.13	0	0	0.425468		NotDE
Gm26214	0.08	0	0	0.985603		NotDE
Gm18801	0.08	0	0	0.985603		NotDE
Gm7160	10.04	0	0	0.410275		NotDE
Zcchc2	158.02	0	0	0.426001		NotDE
Gm37372	0.47	0	0	0.659871		NotDE
Gm26509	0.14	0	0	0.814725		NotDE
Gm20753	0.06	0	0	0.985603		NotDE
Phlpp1	86.54	0	0	0.265572		NotDE
Gm38235	4.66	0	0	0.276877		NotDE
A530053M12Rik	0.17	0	0	0.77633		NotDE
Gm6651	1.82	0	0	0.520691		NotDE
Bcl2	6.5	0	0	0.943426		NotDE
D630008O14Rik	0.07	0	0	0.985603		NotDE
Gm37053	0.69	0	0	0.984136		NotDE
Kdsr	555.87	0	0	0.511345		NotDE
Vps4b	972.11	0	0	0.7728		NotDE
Serpinb5	27.38	0	0	0.965519		NotDE
Serpinb12	0.09	0	0	0.776332		NotDE
Gm8080	0.09	0	0	0.776332		NotDE
Gm15388	0.06	0	0	0.985603		NotDE
Serpinb3b	0.08	0	0	0.985603		NotDE
Serpinb8	18.76	0	0	0.697593		NotDE
Gm5702	0.32	0	0	0.772895		NotDE
Gm17847	0.1	0	0	0.985603		NotDE
Gm8141	4.49	0	0	0.610202		NotDE
Cdh7	5.13	0	0	0.394905		NotDE
Cdh19	0.08	0	0	0.985603		NotDE
Gm8173	0.1	0	0	0.985603		NotDE
Gm37934	0.06	0	0	0.985603		NotDE
Dsel	84.51	0	0	0.739262		NotDE
Gm6028	3.85	0	0	0.902162		NotDE
Gm17752	0.17	0	0	0.654467		NotDE
Gm18406	0.54	0	0	0.984245		NotDE
9330185C12Rik	17.76	0	0	0.287534		NotDE
Cntnap5a	0.45	0	0	0.985244		NotDE
Gm28360	0.06	0	0	0.985603		NotDE
Gm29489	0.09	0	0	0.776332		NotDE
Gm29106	0.56	0	0	0.468725		NotDE
Gm7200	0.36	0	0	0.64383		NotDE
Gm26080	0.47	0	0	0.985042		NotDE
2900060B14Rik	29.02	0	0	0.294321		NotDE
Gm28466	3.9	0	0	0.377577		NotDE
Gm22094	7.91	0	0	0.0994596		NotDE
Gm28882	2.27	0	0	0.852719		NotDE
Gm28467	0.78	0	0	0.457385		NotDE
Mir6346	0.58	0	0	0.393288		NotDE
Gm26831	0.34	0	0	0.772894		NotDE
Gm8321	0.08	0	0	0.985603		NotDE
Gm3508	0.23	0	0	0.985597		NotDE
Gm29456	3.25	0	0	0.517141		NotDE
Gm29455	0.97	0	0	0.603936		NotDE
Inhbb	13.79	0	0	0.0824435		NotDE
Gm29454	0.36	0	0	0.68812		NotDE
Gm27184	0.56	0	0	0.893642		NotDE
3830432H09Rik	4.11	0	0	0.603968		NotDE
Gm37219	50.63	0	0	0.236426		NotDE
Ptpn4	295.64	0	0	0.0342028		NotDE
Gm3851	4.03	0	0	0.860039		NotDE
Gm37745	17.72	0	0	0.0497494		NotDE
Gm8338	0.78	0	0	0.307565		NotDE
Gm3551	0.53	0	0	0.637729		NotDE
Gm28209	0.41	0	0	0.808227		NotDE
Tmem177	271.68	0	0	0.416622		NotDE
Cfap221	4.33	0	0	0.277166		NotDE
Gm17973	0.22	0	0	0.814728		NotDE
Sctr	1.77	0	0	0.585374		NotDE
Tmem37	312.42	0	0	0.18367		NotDE
Dbi	1356.22	0	0	0.875771		NotDE
3110009E18Rik	49.13	0	0	0.663939		NotDE
Steap3	207.04	0	0	0.0196519		NotDE
C1ql2	2.75	0	0	0.970439		NotDE
1700012E03Rik	0.08	0	0	0.985603		NotDE
Marco	0.5	0	0	0.530514		NotDE
En1	4.42	0	0	0.876657		NotDE
2610027F03Rik	0.47	0	0	0.984926		NotDE
Celrr	4.2	0	0	0.29441		NotDE
Gm38283	0.08	0	0	0.985603		NotDE
Insig2	330.8	0	0	0.696197		NotDE
Gm37174	2.71	0	0	0.918857		NotDE
2210011K15Rik	0.08	0	0	0.985603		NotDE
Ccdc93	328.14	0	0	0.133994		NotDE
Gm15392	0.77	0	0	0.854523		NotDE
Gm15393	0.37	0	0	0.683687		NotDE
Htr5b	20.46	0	0	0.0218932		NotDE
Gm8217	0.07	0	0	0.814722		NotDE
Ddx18	778.86	0	0	0.747564		NotDE
Gm28911	0.86	0	0	0.962023		NotDE
Dpp10	2.16	0	0	0.819285		NotDE
Gm37478	0.31	0	0	0.970658		NotDE
Gm37221	0.29	0	0	0.985597		NotDE
Gm18875	0.34	0	0	0.63471		NotDE
Gm28928	0.07	0	0	0.985603		NotDE
Actr3	1466.56	0	0	0.78849		NotDE
Slc35f5	153.71	0	0	0.745896		NotDE
Gpr39	2.44	0	0	0.969903		NotDE
Lypd1	3.05	0	0	0.545257		NotDE
Nckap5	14.91	-2.88	1.69	0.00672266		NotDE
Gm37161	0.17	0	0	0.9856		NotDE
Gm38177	0.08	0	0	0.985603		NotDE
Mgat5	239.41	0	0	0.736916		NotDE
Gm37772	0.13	0	0	0.985602		NotDE
Gm37510	12.12	0	0	0.33972		NotDE
Gm8451	12.92	0	0	0.318204		NotDE
Gm23370	0.42	0	0	0.983036		NotDE
Gm23734	0.38	0	0	0.8212		NotDE
Gm38301	0.07	0	0	0.985603		NotDE
Tmem163	4.65	0	0	0.715451		NotDE
Acmsd	1.55	0	0	0.973899		NotDE
2900009J06Rik	2.21	0	0	0.165264		NotDE
Ccnt2	1202.53	0	0	0.826352		NotDE
Map3k19	0.14	0	0	0.697568		NotDE
Rab3gap1	521.18	0	0	0.72721		NotDE
Zranb3	480.95	0	0	0.749562		NotDE
Gm28800	1.38	0	0	0.350788		NotDE
Gm38248	28.6	0	0	0.768608		NotDE
Rpl28-ps1	77.73	0	0	0.773355		NotDE
Gm37625	4.33	0	0	0.723723		NotDE
Gm38026	1.82	0	0	0.425126		NotDE
R3hdm1	1077.03	0	0	0.229581		NotDE
Gm29383	2.02	0	0	0.911267		NotDE
Gm37588	11.48	0	0	0.275239		NotDE
Gm37868	9.25	0	0	0.902791		NotDE
Gm37407	21.27	0	0	0.212947		NotDE
Mir128-1	0.68	0	0	0.964495		NotDE
Ubxn4	526.83	0	0	0.74167		NotDE
Lct	12.58	0	0	0.450979		NotDE
Mcm6	5587.9	0	0	0.847398		NotDE
Dars	3539.12	0	0	0.307936		NotDE
Gm23902	0.07	0	0	0.814722		NotDE
Gm6170	22.89	0	0	0.548295		NotDE
Cxcr4	12.43	0	0	0.815749		NotDE
Gm29599	0.06	0	0	0.985603		NotDE
Gm26686	0.73	0	0	0.551843		NotDE
Thsd7b	10.17	0	0	0.42263		NotDE
Gm38330	0.23	0	0	0.9856		NotDE
Gm36951	0.25	0	0	0.9856		NotDE
Gm15790	2.71	0	0	0.860655		NotDE
Rpl31-ps9	1.61	0	0	0.239849		NotDE
Gm37479	0.25	0	0	0.9856		NotDE
Gm37064	0.25	0	0	0.776329		NotDE
Gm37278	0.15	0	0	0.985601		NotDE
Gm29428	0.43	0	0	0.547473		NotDE
Cd55b	6.46	0	0	0.452933		NotDE
Gm15674	2.2	0	0	0.0716605		NotDE
Gm15675	5.7	0	0	0.940902		NotDE
Cd55	331.49	0	0	0.717286		NotDE
Gm16083	3.54	0	0	0.694948		NotDE
Gm37109	1.74	0	0	0.642957		NotDE
Gm37283	2.26	0	0	0.569587		NotDE
Zp3r	0.3	0	0	0.985595		NotDE
C4bp	0.23	0	0	0.776329		NotDE
Gm29427	0.08	0	0	0.985603		NotDE
C4bp-ps1	0.16	0	0	0.9856		NotDE
Pfkfb2	61.49	0	0	0.204166		NotDE
Yod1	184.02	0	0	0.515024		NotDE
Gm37163	1.28	0	0	0.672274		NotDE
AA986860	45.81	0	0	0.987927		NotDE
Gm28857	0.6	0	0	0.708381		NotDE
Gm28856	0.08	0	0	0.985603		NotDE
Pigr	0.25	0	0	0.985598		NotDE
Fcmr	1.77	0	0	0.653916		NotDE
Il24	0.06	0	0	0.985603		NotDE
Il19	0.23	0	0	0.9856		NotDE
Il10	3.05	0	0	0.970556		NotDE
Mapkapk2	123.53	0	0	0.935906		NotDE
Gm37084	4.04	0	0	0.954824		NotDE
Gm25717	0.08	0	0	0.985603		NotDE
Dyrk3	187.57	0	0	0.601888		NotDE
Eif2d	1962.34	0	0	0.822267		NotDE
Rassf5	64.03	0	0	0.106797		NotDE
Gm17796	0.32	0	0	0.985599		NotDE
Ikbke	46.84	0	0	0.464737		NotDE
Gm28914	0.17	0	0	0.985601		NotDE
Gm28913	0.15	0	0	0.9856		NotDE
Srgap2	773.31	0	0	0.962463		NotDE
Gm38262	2.62	0	0	0.719865		NotDE
Gm37954	19.65	0	0	0.739588		NotDE
Gm29488	10	0	0	0.227747		NotDE
Gm29487	1.09	0	0	0.683767		NotDE
Gm24273	0.47	0	0	0.791578		NotDE
Fam72a	115.07	0	0	0.545281		NotDE
Avpr1b	1.48	0	0	0.974634		NotDE
Gm8532	0.23	0	0	0.985597		NotDE
Ctse	0.08	0	0	0.985603		NotDE
Rab7b	0.88	0	0	0.72935		NotDE
Slc26a9	12.37	0	0	0.912472		NotDE
Pm20d1	156.43	0	0	0.887285		NotDE
Slc41a1	397.63	0	0	0.661563		NotDE
Rab29	159.22	0	0	0.412173		NotDE
Gm29105	0.17	0	0	0.814725		NotDE
Nucks1	5127.65	0	0	0.945931		NotDE
Gm38067	30.59	0	0	0.476068		NotDE
Slc45a3	105.94	0	0	0.420968		NotDE
Elk4	115.88	0	0	0.994187		NotDE
Mfsd4a	123.39	0	0	0.612066		NotDE
Gm37120	5.36	0	0	0.417823		NotDE
Lemd1	5.88	0	0	0.560549		NotDE
AC124108.1	1.99	0	0	0.208014		NotDE
1700037F24Rik	0.73	0	0	0.661754		NotDE
Gm10188	0.16	0	0	0.77633		NotDE
Gm29630	52.19	0	0	0.0893051		NotDE
Gm7241	6.58	0	0	0.0289925		NotDE
Klhdc8a	8.79	0	0	0.421506		NotDE
Nuak2	141.46	0	0	0.127264		NotDE
F730311O21Rik	1.54	0	0	0.475207		NotDE
Tmcc2	41.32	0	0	0.790759		NotDE
Gm15849	0.58	0	0	0.75952		NotDE
Dstyk	129.51	0	0	0.808975		NotDE
6030442K20Rik	16.07	0	0	0.85728		NotDE
Rbbp5	803.87	0	0	0.740529		NotDE
Tmem81	31.27	0	0	0.871651		NotDE
Cntn2	141.07	0	0	0.897066		NotDE
Nfasc	152.21	0	0	0.194976		NotDE
Gm10538	3.12	0	0	0.672033		NotDE
Lrrn2	34.29	0	0	0.678427		NotDE
Gm38308	0.25	0	0	0.768151		NotDE
Mdm4	2765.98	0	0	0.292737		NotDE
Gm29257	12.98	0	0	0.364624		NotDE
Pik3c2b	184.67	0	0	0.437207		NotDE
Gm28609	0.6	0	0	0.700323		NotDE
Gm26616	2.22	0	0	0.529593		NotDE
Ppp1r15b	814.9	0	0	0.90269		NotDE
Plekha6	122.12	0	0	0.759049		NotDE
Gm19461	1.74	0	0	0.602609		NotDE
Golt1a	1.32	0	0	0.903974		NotDE
Gm28040	3.74	0	0	0.546488		NotDE
Ren1	16.94	0	0	0.254088		NotDE
Etnk2	246.18	0	0	0.519071		NotDE
Sox13	145.31	0	0	0.218845		NotDE
Gm8596	0.49	0	0	0.721257		NotDE
Gm23939	1.58	0	0	0.938469		NotDE
Snrpe	1867.8	0	0	0.963786		NotDE
Gm26706	1.86	0	0	0.893085		NotDE
Zc3h11a	191.99	0	0	0.486138		NotDE
Gm38394	41.72	0	0	0.816535		NotDE
Lax1	16.27	0	0	0.935846		NotDE
Atp2b4	213.25	0	0	0.68858		NotDE
Gm37368	0.24	0	0	0.985598		NotDE
Gm28441	0.28	0	0	0.772897		NotDE
Optc	8.7	0	0	0.918135		NotDE
Prelp	1.33	0	0	0.219635		NotDE
Gm1627	0.5	0	0	0.759105		NotDE
Gm18970	0.07	0	0	0.814722		NotDE
Fmod	0.29	0	0	0.818927		NotDE
Btg2	1255.35	0	0	0.216662		NotDE
Gm38140	3.21	0	0	0.59501		NotDE
Gm8618	2.25	0	0	0.560977		NotDE
Mybph	10.53	0	0	0.108529		NotDE
Adora1	18.06	0	0	0.919946		NotDE
Gm24517	0.18	0	0	0.9856		NotDE
Myog	8.14	0	0	0.99229		NotDE
Ppfia4	467.18	0	0	0.280829		NotDE
Tmem183a	714.28	0	0	0.702365		NotDE
4933406M09Rik	3.27	0	0	0.268073		NotDE
Cyb5r1	1437.21	0	0	0.529029		NotDE
Adipor1	895.59	0	0	0.870764		NotDE
Platr1	8.69	0	0	0.501582		NotDE
Gm37935	4.16	0	0	0.338592		NotDE
Klhl12	611.82	0	0	0.826949		NotDE
Rabif	1012.51	0	0	0.604166		NotDE
Gm25612	0.22	0	0	0.970664		NotDE
Gm15454	4.18	0	0	0.659503		NotDE
Gm29376	2.42	0	0	0.598894		NotDE
Mgat4e	17.09	0	0	0.526445		NotDE
Kdm5b	4398.04	0	0	0.809247		NotDE
Gm26783	2.11	0	0	0.56247		NotDE
Syt2	12.47	0	0	0.201347		NotDE
Ppp1r12b	43.7	0	0	0.694111		NotDE
Gm37949	8.64	0	0	0.465111		NotDE
Gm22232	0.16	0	0	0.772904		NotDE
Gm37677	10.91	0	0	0.0719344		NotDE
Gm28892	0.7	0	0	0.380877		NotDE
Ube2t	1332.88	0	0	0.0860926		NotDE
Lgr6	40.19	0	0	0.621246		NotDE
Ptprv	144.51	0	0	0.89298		NotDE
Gm10535	5.6	0	0	0.619739		NotDE
Ptpn7	50.91	0	0	0.399422		NotDE
Arl8a	149.47	0	0	0.855119		NotDE
Gm26280	0.6	0	0	0.743153		NotDE
Gm15445	0.82	0	0	0.979044		NotDE
Gpr37l1	12.09	0	0	0.496389		NotDE
Gm4204	323.28	0	0	0.740705		NotDE
Gm26642	1.61	0	0	0.639956		NotDE
Elf3	2598.62	0	0	0.911712		NotDE
Rnpep	475.44	0	0	0.525423		NotDE
Timm17a	2045.78	0	0	0.90325		NotDE
Lmod1	32.77	0	0	0.013018		NotDE
Shisa4	166.39	0	0	0.0258832		NotDE
Ipo9	1285.58	0	0	0.716559		NotDE
Gm28277	1.82	0	0	0.896265		NotDE
Nav1	764.95	0	0	0.953753		NotDE
2610012C04Rik	4.28	0	0	0.99154		NotDE
Gm37333	5.28	0	0	0.82088		NotDE
Gm4793	4.45	0	0	0.628746		NotDE
Gm38399	37.85	0	0	0.0613316		NotDE
Csrp1	579.37	0	0	0.272603		NotDE
Phlda3	184.75	0	0	0.224179		NotDE
Tnni1	105.5	0	0	0.0260208		NotDE
Lad1	295.48	0	0	0.395652		NotDE
Gm28883	1.18	0	0	0.753976		NotDE
Pkp1	6.45	0	0	0.279365		NotDE
Igfn1	0.48	0	0	0.786578		NotDE
Tmem9	1154.64	0	0	0.614361		NotDE
Ascl5	2.89	0	0	0.97066		NotDE
Cacna1s	30.29	0	0	0.50666		NotDE
Gm37014	0.32	0	0	0.776326		NotDE
Gm37759	0.15	0	0	0.985601		NotDE
Gm15850	2.29	0	0	0.871399		NotDE
Kif21b	446.05	0	0	0.561109		NotDE
Mroh3	1.07	0	0	0.976638		NotDE
Inava	222.77	0	0	0.653148		NotDE
A430034D21Rik	0.24	0	0	0.985598		NotDE
Gm26781	4.51	0	0	0.968956		NotDE
Gpr25	0.91	0	0	0.687228		NotDE
Camsap2	263.46	0	0	0.601682		NotDE
9230116N13Rik	10.88	0	0	0.516518		NotDE
Ddx59	332.88	0	0	0.421962		NotDE
Kif14	301.84	0	0	0.673178		NotDE
Gm29486	1.31	0	0	0.945175		NotDE
Gm29485	0.18	0	0	0.631797		NotDE
Gm37799	0.86	0	0	0.725089		NotDE
Gm33994	18.29	0	0	0.811433		NotDE
4933409D19Rik	27.2	0	0	0.926617		NotDE
Platr23	15.53	0	0	0.0512996		NotDE
Zfp281	749.34	0	0	0.480551		NotDE
Gm19705	128.6	0	0	0.239552		NotDE
Platr22	105.29	0	0	0.654957		NotDE
Gm24086	0.49	0	0	0.844391		NotDE
Gm22132	0.07	0	0	0.985603		NotDE
Gm8762	13.37	0	0	0.83581		NotDE
Gm29718	2.21	0	0	0.799991		NotDE
Nr5a2	401	0	0	0.957976		NotDE
Gm37057	0.22	0	0	0.697572		NotDE
Gm37903	0.07	0	0	0.814722		NotDE
Gm4258	2.01	0	0	0.599093		NotDE
Gm37298	1.91	0	0	0.983785		NotDE
Gm26979	0.07	0	0	0.985603		NotDE
Gm37124	0.23	0	0	0.814727		NotDE
A130050O07Rik	0.25	0	0	0.9856		NotDE
Gm26936	0.29	0	0	0.985595		NotDE
Gm26930	0.94	0	0	0.977215		NotDE
D130019J16Rik	0.65	0	0	0.486329		NotDE
Gm37534	2.11	0	0	0.640885		NotDE
Gm37632	0.15	0	0	0.9856		NotDE
Ptprc	0.45	0	0	0.985091		NotDE
A130071D04Rik	0.08	0	0	0.985603		NotDE
Atp6v1g3	0.28	0	0	0.978245		NotDE
Nek7	123.22	0	0	0.932031		NotDE
Gm28501	0.29	0	0	0.697575		NotDE
Gm37080	1.03	0	0	0.980699		NotDE
Gm37101	1.96	0	0	0.778216		NotDE
Lhx9	8.56	0	0	0.965548		NotDE
2310009B15Rik	87.83	0	0	0.30411		NotDE
Gm3933	0.55	0	0	0.982993		NotDE
Gm37045	0.78	0	0	0.981951		NotDE
Dennd1b	348.21	0	0	0.787276		NotDE
Gm37423	22.87	0	0	0.500626		NotDE
4930596I21Rik	1.96	0	0	0.793469		NotDE
Gm18553	1.98	0	0	0.826972		NotDE
Gm16305	1.95	0	0	0.918212		NotDE
Gm37470	5.2	0	0	0.142691		NotDE
Gm43544	3.77	0	0	0.988804		NotDE
Gm37655	6.24	0	0	0.56749		NotDE
Gm37718	5.31	0	0	0.365461		NotDE
Crb1	1.87	0	0	0.677791		NotDE
4933436E23Rik	0.07	0	0	0.985603		NotDE
Gm34816	0.08	0	0	0.985603		NotDE
Zbtb41	153.9	0	0	0.997763		NotDE
Aspm	658.56	0	0	0.685043		NotDE
F13b	0.06	0	0	0.985603		NotDE
Gm4788	0.66	0	0	0.980295		NotDE
Gm16332	0.3	0	0	0.985599		NotDE
Gm5837	38.57	0	0	0.954102		NotDE
Cfh	8.5	0	0	0.683432		NotDE
Kcnt2	46.95	0	0	0.678799		NotDE
Gm37777	6.35	0	0	0.752117		NotDE
4930590L20Rik	0.33	0	0	0.767666		NotDE
Gm25457	0.07	0	0	0.985603		NotDE
Gm37599	2.6	0	0	0.481531		NotDE
Gm37142	0.29	0	0	0.81473		NotDE
Gm5835	65.41	0	0	0.963859		NotDE
Cdc73	451.57	0	0	0.802309		NotDE
B3galt2	78.82	0	0	0.527215		NotDE
Gm6397	6.35	0	0	0.74072		NotDE
Glrx2	339.44	0	0	0.536581		NotDE
Trove2	323.7	0	0	0.621842		NotDE
Uchl5	1089.91	0	0	0.996746		NotDE
Gm29170	17.76	0	0	0.361364		NotDE
Rgs2	25.81	0	0	0.787481		NotDE
Rbm6-ps2	0.1	0	0	0.768145		NotDE
Rgs1	0.27	0	0	0.697574		NotDE
Gm7266	5.09	0	0	0.808427		NotDE
Rgs21	0.36	0	0	0.616637		NotDE
Gm8856	0.17	0	0	0.77633		NotDE
Gm6550	0.1	0	0	0.985603		NotDE
Gm5262	0.76	0	0	0.860724		NotDE
Gm29514	0.44	0	0	0.776782		NotDE
Gm38187	0.13	0	0	0.814725		NotDE
Brinp3	7.49	0	0	0.775055		NotDE
Gm15583	0.34	0	0	0.775481		NotDE
Gm29515	0.08	0	0	0.985603		NotDE
Gm22966	0.08	0	0	0.985603		NotDE
Gm18505	0.24	0	0	0.985598		NotDE
Gm4034	0.32	0	0	0.985595		NotDE
Gm15443	0.63	0	0	0.862063		NotDE
Gm18701	0.37	0	0	0.974184		NotDE
Gm38189	0.07	0	0	0.814722		NotDE
Pla2g4a	34.91	0	0	0.209254		NotDE
Gm19136	0.07	0	0	0.985603		NotDE
Ptgs2os	0.56	0	0	0.710139		NotDE
Ptgs2	13.01	0	0	0.316006		NotDE
Gm9687	1.16	0	0	0.94996		NotDE
Ptgs2os2	0.07	0	0	0.814722		NotDE
Rbm3-ps	24.05	0	0	0.852837		NotDE
Gm4322	2.7	0	0	0.615585		NotDE
Pdc	0.55	0	0	0.712527		NotDE
2310030A07Rik	0.46	0	0	0.983665		NotDE
Odr4	325.71	0	0	0.223348		NotDE
Tpr	1916.02	0	0	0.735631		NotDE
Prg4	14.06	0	0	0.688623		NotDE
Ska2l-ps	0.43	0	0	0.966065		NotDE
Hmcn1	77.33	0	0	0.705216		NotDE
Gm20631	0.65	0	0	0.487412		NotDE
Gm37671	0.49	0	0	0.568185		NotDE
Gm19087	0.13	0	0	0.814725		NotDE
Gm8941	21.52	0	0	0.0605151		NotDE
C730036E19Rik	0.33	0	0	0.776326		NotDE
Gm47985	0.47	0	0	0.818803		NotDE
Gm8947	1.98	0	0	0.501784		NotDE
Gm47995	0.32	0	0	0.974184		NotDE
3110040M04Rik	0.16	0	0	0.970669		NotDE
Gm47996	0.53	0	0	0.983194		NotDE
Gm24402	0.08	0	0	0.985603		NotDE
Gm10138	12.33	0	0	0.822156		NotDE
Ivns1abp	3499.76	0	0	0.473591		NotDE
Swt1	652.07	0	0	0.14533		NotDE
Trmt1l	322.21	0	0	0.504557		NotDE
Gm37893	5.98	0	0	0.916382		NotDE
Rnf2	2308.24	0	0	0.228678		NotDE
Gm36527	46.85	0	0	0.733029		NotDE
Gm19503	5.49	0	0	0.585494		NotDE
Fam129a	278.86	0	0	0.752824		NotDE
2810414N06Rik	8.07	0	0	0.711105		NotDE
Edem3	254.65	0	0	0.649386		NotDE
1700025G04Rik	78.09	0	0	0.888271		NotDE
Gm28610	0.17	0	0	0.985601		NotDE
Gm8964	0.35	0	0	0.981763		NotDE
Gm38238	0.13	0	0	0.814725		NotDE
Tsen15	351.03	0	0	0.404884		NotDE
Colgalt2	6.97	0	0	0.843978		NotDE
Rgl1	51.23	0	0	0.452663		NotDE
Gm15479	0.68	0	0	0.980096		NotDE
Gm7278	2.48	0	0	0.983942		NotDE
Gm28792	0.13	0	0	0.985602		NotDE
Arpc5	1469.32	0	0	0.481873		NotDE
Ncf2	83	0	0	0.891851		NotDE
Smg7	883.92	0	0	0.884318		NotDE
Gm28791	21.44	0	0	0.803599		NotDE
Gm8976	0.07	0	0	0.985603		NotDE
Nmnat2	289.73	0	0	0.117926		NotDE
Gm28960	1.69	0	0	0.451665		NotDE
[truncated: 53,342 more rows]

## Sheet: I53SETA vs WT -OHT
Geneid	baseMean	log2FoldChange	lfcSE	pvalue	padj	DEG
Eif2s3y	327.28	3.65	0.25	2.23442e-48	2.71564e-44	Upregulated
Dnajc3	540.35	-1.49	0.21	2.68244e-14	1.63007e-10	NotDE
AI662270	452.72	-1.32	0.21	5.7877e-12	2.33069e-08	NotDE
Ipo5	5283.13	-1.17	0.2	6.1941e-11	2.24579e-07	NotDE
Uggt2	104.59	-2.16	0.38	3.78461e-10	9.1994e-07	Downregulated
Bora	501.7	0	0	1.95765e-09	3.56239e-06	NotDE
Gja1	1213.75	-1.11	0.22	1.15248e-08	1.77629e-05	NotDE
Tgds	325.81	-1.57	0.3	5.51425e-09	1.77629e-05	Downregulated
Zic5	159	-1.52	0.3	1.64425e-08	2.20283e-05	Downregulated
Med4	786.46	-0.99	0.21	7.64611e-08	8.44803e-05	NotDE
Ubac2	685.65	0	0	7.27855e-08	8.44803e-05	NotDE
Sugt1	1586.39	-0.9	0.19	9.21252e-08	8.82591e-05	NotDE
Uchl3	1496.76	-0.87	0.18	9.51579e-08	8.82591e-05	NotDE
Tpt1	2724.03	0	0	1.24727e-07	0.000108858	NotDE
2310039H08Rik	486.91	0.94	0.2	1.39833e-07	0.000112403	NotDE
Mzt1	536.17	-1.24	0.27	1.87432e-07	0.000141522	NotDE
Nufip1	1062.79	0	0	3.5547e-07	0.000252122	NotDE
Gpalpp1	354.16	-1.13	0.26	4.34329e-07	0.000321659	NotDE
Zic2	123.43	-1.45	0.34	6.70492e-07	0.000428892	NotDE
Naa16	344.09	-1.05	0.25	7.97498e-07	0.000480792	NotDE
Fndc3a	342.79	-1.09	0.26	9.55044e-07	0.000606252	NotDE
Notum	124.88	0	0	1.16699e-06	0.000644691	NotDE
Tm9sf2	2171.82	-1.02	0.25	1.9693e-06	0.00103238	NotDE
Cln5	400.7	-1.17	0.29	2.40379e-06	0.0011686	NotDE
Clybl	1018.66	0	0	2.33396e-06	0.0011686	NotDE
Zfy1	61.81	1.52	0.4	4.7651e-06	0.00124567	Upregulated
Plac8	839.63	0.83	0.21	3.41348e-06	0.00143823	NotDE
Zfp263	215.81	-0.95	0.24	3.3674e-06	0.00143823	NotDE
H2-Q7	267.05	1.52	0.39	3.36785e-06	0.00143823	Upregulated
Sucla2	1364	0	0	7.63971e-06	0.0031116	NotDE
Stk24	183.8	0	0	8.30686e-06	0.00323724	NotDE
Gtf2f2	670.03	-0.84	0.23	1.26509e-05	0.00456664	NotDE
Gpr180	97.95	-1.28	0.36	1.21734e-05	0.00456664	NotDE
Abcc4	732.7	0	0	1.39364e-05	0.00456664	NotDE
Stra8	356.57	0	0	1.40736e-05	0.00484835	NotDE
Klf5	1637.12	-0.66	0.19	1.66729e-05	0.00558427	NotDE
Pibf1	169.27	0	0	1.77007e-05	0.00582711	NotDE
Ak4	1266.01	0.81	0.24	2.33953e-05	0.00654969	NotDE
Snrpn	2002.1	0.7	0.2	2.11101e-05	0.00654969	NotDE
Tmtc4	272.65	0	0	2.19956e-05	0.00664319	NotDE
Tdrd3	119.52	0	0	3.251e-05	0.00956072	NotDE
Esd	1535.42	0	0	3.45886e-05	0.00992982	NotDE
Rcbtb2	76.15	0	0	7.02907e-05	0.0109143	NotDE
Mir17hg	140.36	0	0	4.0291e-05	0.0109143	NotDE
Krt8	627.34	0.78	0.24	4.06547e-05	0.0109143	NotDE
Peg10	780.49	0	0	5.54411e-05	0.0134309	NotDE
Adssl1	174.26	0.89	0.28	5.4282e-05	0.0134309	NotDE
Zc3h13	716.26	0	0	5.56952e-05	0.0134309	NotDE
Dnajc15	574.35	-0.72	0.23	5.14137e-05	0.0134309	NotDE
Crygs	55.94	0	0	5.3432e-05	0.0134309	NotDE
Socs2	449.55	-0.71	0.23	5.90495e-05	0.0139877	NotDE
Slc25a30	198.39	0	0	8.19354e-05	0.0190357	NotDE
H19	80.58	1.78	0.59	9.45248e-05	0.0204747	Upregulated
Dis3	322.23	0	0	9.61801e-05	0.0204747	NotDE
Pou4f1	54.95	-1.49	0.5	9.68681e-05	0.0204747	NotDE
Dzip1	133.03	-1.1	0.37	9.2641e-05	0.0204747	NotDE
Emilin2	67.92	0	0	9.84892e-05	0.0204747	NotDE
Mep1b	89.27	0	0	9.11342e-05	0.0204747	NotDE
Mest	1423.56	0.65	0.22	0.000112161	0.0229662	NotDE
Commd6	508.35	-0.64	0.22	0.000122106	0.024734	NotDE
Pnma5	52.6	-1.63	0.57	0.000129683	0.0256835	Downregulated
Tsc22d1	3905.38	-0.81	0.29	0.000141481	0.0278826	NotDE
C78283	177.54	-1.14	0.4	0.000154013	0.0293654	NotDE
Mtrf1	192.36	0	0	0.000154635	0.0293654	NotDE
Fbxl3	165.14	0	0	0.000187792	0.0349031	NotDE
Wbp4	510.28	-0.61	0.23	0.0002517	0.0416387	NotDE
Maml2	126.43	0	0	0.000241506	0.0425445	NotDE
Pou2f3	75.98	0	0	0.000246342	0.0425445	NotDE
Fgf17	166.5	0	0	0.000115491	0.0425445	NotDE
Lpar6	119.15	0	0	0.00032883	0.0425445	NotDE
Spry2	851.24	-0.87	0.33	0.000240504	0.0425445	NotDE
Vwa8	411.06	-0.76	0.29	0.000259455	0.0437964	NotDE
Serpine2	1246.03	0.52	0.2	0.000292015	0.0476731	NotDE
Trh	10578.6	-0.69	0.27	0.000287693	0.0476731	NotDE
Arpin	117.6	0.97	0.38	0.000322208	0.0520191	NotDE
Crip1	1533.67	0.53	0.21	0.000327883	0.0520191	NotDE
Crxos	368.39	0.7	0.28	0.000356714	0.0559666	NotDE
Itm2b	1664.39	-0.72	0.28	0.000304953	0.0567007	NotDE
C1qtnf4	133.83	0.9	0.37	0.000405082	0.0618263	NotDE
Rab20	73.76	1.56	0.61	0.000441363	0.0662245	NotDE
Dmtn	817.64	-0.56	0.23	0.000435524	0.0662245	NotDE
Lhfp	97.32	1.25	0.51	0.000462568	0.0670784	NotDE
Tesc	51.19	0	0	0.000463612	0.0670784	NotDE
Serpinb9b	182.27	0	0	0.000464641	0.0670784	NotDE
Gm5617	270.36	0.7	0.29	0.000466182	0.0673118	NotDE
Sept4	79.08	0	0	0.000517652	0.0724743	NotDE
Diaph3	273.3	0	0	0.000244135	0.0724743	NotDE
Nol3	71.3	0	0	0.000533369	0.0736636	NotDE
Ccdc184	77.89	0	0	0.000977798	0.0746733	NotDE
Sccpdh	762.93	0.63	0.27	0.000556389	0.0758737	NotDE
Tmem40	519.27	-0.52	0.22	0.000598105	0.0792491	NotDE
Nxf3	173.38	-1.09	0.43	0.000321005	0.088352	NotDE
Pcca	301.21	0	0	0.000687597	0.0891474	NotDE
Rbm26	758.9	-0.77	0.35	0.000707772	0.0907869	NotDE
Dnajc5g	49.24	0	0	0.000731716	0.0930505	NotDE
Gng2	597.17	0.48	0.22	0.000781913	0.0983982	NotDE
Aldh1a3	75.64	1.01	0.47	0.000817634	0.101635	NotDE
Cpne3	685.86	0.47	0.22	0.000860693	0.105896	NotDE
Ppp1cc	202.82	0.81	0.38	0.000890785	0.109357	NotDE
Klf12	71.32	0	0	0.00162588	0.110508	NotDE
Syce3	93.07	1.07	0.53	0.00121779	0.110759	NotDE
Chrnb4	57.01	0	0	0.000960743	0.114476	NotDE
Cox7a1	463.91	0.57	0.28	0.000988665	0.115736	NotDE
Lepr	60.49	1.36	0.64	0.00114338	0.132818	NotDE
Stmn3	51.12	0	0	0.00116822	0.134411	NotDE
Serinc2	405.19	0.65	0.34	0.00124746	0.141899	NotDE
Car8	356.85	0.59	0.31	0.00126211	0.143358	NotDE
Phlda2	1524.05	0	0	0.00132654	0.150748	NotDE
Dock9	173.24	0	0	0.000685916	0.159344	NotDE
Scn3b	72.25	0	0	0.00146211	0.159485	NotDE
Fbp2	124.4	0.8	0.43	0.00145337	0.159485	NotDE
Mycbp2	746.47	0	0	0.00151121	0.163007	NotDE
Smc1b	183.99	0	0	0.00156237	0.166711	NotDE
Cldn7	737.08	0.6	0.34	0.00163499	0.173264	NotDE
Gab2	65.51	0	0	0.00165213	0.173559	NotDE
Naaa	324.75	0	0	0.00080016	0.177761	NotDE
Ntrk2	77.62	0	0	0.0017607	0.183301	NotDE
Fbln2	408.96	0.74	0.43	0.00179767	0.18369	NotDE
Akap11	425.03	0	0	0.00194123	0.197074	NotDE
Mbnl2	689.43	0	0	0.00197016	0.199539	NotDE
Elf1	116.85	-0.71	0.44	0.00205406	0.206317	NotDE
Kalrn	445.65	0.47	0.3	0.00219701	0.217557	NotDE
Bpifb5	72.32	0	0	0.00394906	0.21822	NotDE
Cd74	224.56	0	0	0.00221834	0.219564	NotDE
Pcsk9	80.2	-1.2	0.81	0.00317469	0.232882	NotDE
Dnmt3l	3340.82	0.44	0.29	0.00240417	0.232882	NotDE
Dsc2	139.25	0	0	0.00116801	0.232882	NotDE
Tinagl1	308.87	0.75	0.51	0.00250971	0.236413	NotDE
Sct	123.52	0	0	0.00265038	0.248209	NotDE
Gm26707	44.87	0.95	0.69	0.00283901	0.261308	NotDE
Gm11427	122.19	0	0	0.00283283	0.261308	NotDE
Amdhd1	70.67	0.76	0.56	0.00289859	0.264771	NotDE
Ddx3y	99.47	0	0	0.00289983	0.26499	NotDE
Cd109	140.78	0.57	0.43	0.00298856	0.269828	NotDE
Calcoco2	851.86	0.41	0.31	0.00302109	0.269828	NotDE
Gm32885	862.48	0.32	0.24	0.00304833	0.270784	NotDE
Nrp2	547.88	-0.37	0.29	0.00315239	0.273453	NotDE
Sema5a	233.24	0.54	0.42	0.00309681	0.273453	NotDE
Insl6	95.96	0.65	0.71	0.00410443	0.273453	NotDE
Hmces	1366.49	0	0	0.00328676	0.283072	NotDE
Hpn	262.84	0.63	0.53	0.00340808	0.293764	NotDE
Hs3st3b1	83.89	0	0	0.00364877	0.310426	NotDE
Itpr2	98.03	0	0	0.00385338	0.323315	NotDE
Baiap2	496.8	-0.38	0.38	0.00379344	0.323315	NotDE
E330020D12Rik	560.3	0.34	0.33	0.00391975	0.323896	NotDE
Cpeb1	174	0	0	0.00386211	0.323896	NotDE
Krt42	776.32	0	0	0.00393314	0.323896	NotDE
Uba1y	69.45	0	0	0.00705279	0.323896	NotDE
Pgrmc1	1842.3	-0.34	0.38	0.00403113	0.326844	NotDE
Dhrs3	144.95	0.65	0.72	0.00407519	0.327578	NotDE
Cdh3	540.17	0.46	0.54	0.00413681	0.33097	NotDE
AA467197	944.53	0	0	0.00430296	0.333453	NotDE
Lpin3	90.75	0	0	0.00553675	0.333453	NotDE
Tmem52	48.6	0	0	0.0077544	0.333453	NotDE
Srrm4os	670.04	0.33	0.42	0.00432566	0.333453	NotDE
Fxyd5	185.16	0	0	0.00421914	0.333453	NotDE
Slc25a20	1971.48	0.34	0.33	0.00433874	0.333453	NotDE
Ttc25	62.63	0	0	0.0076712	0.333453	NotDE
Slain1	49.85	0	0	0.00780057	0.333453	NotDE
Esx1	721.39	0	0	0.00449733	0.341619	NotDE
Elmo1	324.68	0	0	0.00507916	0.380386	NotDE
H2-Oa	63.46	0	0	0.00944142	0.396121	NotDE
Plcl2	45.6	0	0	0.00558622	0.417441	NotDE
Myl4	367.4	0	0	0.0062158	0.465166	NotDE
Rbm44	93.9	0	0	0.00646418	0.472375	NotDE
Rab3b	397.14	0	0	0.00655027	0.473042	NotDE
Xlr3a	61.03	0	0	0.00653907	0.473042	NotDE
Rmdn1	115.47	0	0	0.00657756	0.475843	NotDE
Mfap5	80.47	0	0	0.00694299	0.496317	NotDE
Prelid3a	70.43	0	0	0.0069551	0.498333	NotDE
Susd1	80.81	0	0	0.00710128	0.498673	NotDE
Ubash3b	75.52	0	0	0.00717196	0.498673	NotDE
Eml1	107.38	0	0	0.00710499	0.498673	NotDE
Mapk13	357.65	0	0	0.00716368	0.498673	NotDE
H2-DMb1	64.54	0	0	0.00718036	0.498673	NotDE
Pglyrp1	99.01	0	0	0.00747181	0.509979	NotDE
Saysd1	285.32	0	0	0.00734186	0.509979	NotDE
Cntnap2	110.18	0	0	0.00756334	0.516418	NotDE
Slc6a16	49.2	0	0	0.00770472	0.518993	NotDE
Immp2l	199.72	0	0	0.00768574	0.52009	NotDE
App	231.1	0	0	0.0078883	0.529679	NotDE
Ikzf3	60.42	0	0	0.00804405	0.532919	NotDE
Dut	2862.19	0	0	0.00675192	0.53509	NotDE
Crlf2	342.88	0	0	0.00822138	0.543044	NotDE
Arhgap8	570.42	0	0	0.00833899	0.547835	NotDE
Pcbd1	213.5	0	0	0.00862556	0.569153	NotDE
Apoe	16400.3	0	0	0.00871672	0.569559	NotDE
Plpp2	197.79	0.51	0.68	0.00436292	0.585595	NotDE
Pmel	357.51	0	0	0.00916135	0.585595	NotDE
Des	586.94	0	0	0.0104358	0.593961	NotDE
Arrdc4	570.1	0	0	0.0092919	0.593961	NotDE
Selenop	115.44	0	0	0.00938378	0.593961	NotDE
1700030C10Rik	878.12	0	0	0.00965216	0.599903	NotDE
Cog3	128.41	0	0	0.00955358	0.599903	NotDE
Mlxipl	146.89	0	0	0.00961292	0.600463	NotDE
Galnt12	59.49	0	0	0.00971154	0.602199	NotDE
Ntn1	376.22	0	0	0.00989737	0.605775	NotDE
Got1l1	409.17	0	0	0.00909142	0.61209	NotDE
Tap1	176	0	0	0.00485445	0.617701	NotDE
Fxyd1	47.24	0	0	0.0102867	0.621364	NotDE
Tmsb4x	1868.26	0	0	0.0104357	0.627231	NotDE
Hmgcs2	71.95	0	0	0.0105492	0.628314	NotDE
Ina	121	0	0	0.0138849	0.628314	NotDE
4930535G08Rik	69.7	0	0	0.0108102	0.630903	NotDE
Necab2	110.53	0	0	0.0107799	0.630903	NotDE
Pdlim4	506.57	0	0	0.0105368	0.630903	NotDE
Dnaic2	123.49	0	0	0.0141489	0.630903	NotDE
Ppp1r14a	249.74	0	0	0.0110726	0.641864	NotDE
Tpt1-ps3	66.7	0	0	0.0113607	0.652359	NotDE
Gm10010	50.68	0	0	0.0114311	0.652359	NotDE
Tgfbi	322.7	0	0	0.0113932	0.652359	NotDE
Gm30363	44.26	0	0	0.0113184	0.652359	NotDE
Cyp2d22	49.96	0	0	0.0206357	0.652359	NotDE
Dynlt3	243.54	0	0	0.0115233	0.652359	NotDE
Rnf128	84.22	0	0	0.0114197	0.652359	NotDE
Shisa4	166.39	0	0	0.0118898	0.655202	NotDE
Ube2l6	330.37	0	0	0.0117785	0.655202	NotDE
Egfr	114.95	0	0	0.0156203	0.655202	NotDE
Myo5b	87.78	0	0	0.0117929	0.655202	NotDE
6330410L21Rik	73.14	0	0	0.0215284	0.660593	NotDE
Bcar1	379.1	0	0	0.011914	0.660593	NotDE
Acpp	65.15	0	0	0.0121627	0.660593	NotDE
Trpa1	119.33	0	0	0.0128198	0.662767	NotDE
Il1r1	42.6	0	0	0.000476922	0.662767	NotDE
Mgarp	472.25	0	0	0.0126214	0.662767	NotDE
Med12l	152.03	0	0	0.0122783	0.662767	NotDE
Patj	141.24	0	0	0.0129615	0.662767	NotDE
Xkr8	191.81	0	0	0.0124539	0.662767	NotDE
Brdt	99.67	0	0	0.0169608	0.662767	NotDE
Atp7b	152.26	0	0	0.0129694	0.662767	NotDE
Hmgn3	280.47	0	0	0.00575913	0.662767	NotDE
Cep112	185.01	0	0	0.0122392	0.662767	NotDE
Rgs14	83.83	0	0	0.0127572	0.662767	NotDE
Enox1	140.7	0	0	0.0125965	0.662767	NotDE
Heg1	139.41	0	0	0.0125936	0.662767	NotDE
1700061G19Rik	247.11	0	0	0.0124817	0.662767	NotDE
Bbip1	320.66	0	0	0.0129554	0.662767	NotDE
Stag2	515.22	0	0	0.0126592	0.662767	NotDE
Clu	682.19	0	0	0.0129911	0.66712	NotDE
Ptgds	120.99	0	0	0.0176659	0.66847	NotDE
Tm6sf1	45.63	0	0	0.0133359	0.66847	NotDE
Raet1d	78.21	0	0	0.01343	0.66847	NotDE
Lrch1	152.75	0	0	0.0133146	0.66847	NotDE
Aurkc	161.52	0	0	0.0135087	0.673171	NotDE
Fgfr2	67.88	0	0	0.0136519	0.673171	NotDE
Lamc2	405.8	0	0	0.0139041	0.675958	NotDE
Flt1	45.15	0	0	0.0138993	0.675958	NotDE
Cald1	1099.11	0	0	0.0138764	0.675958	NotDE
Abcc8	112.24	0	0	0.0183719	0.675958	NotDE
AW551984	54.57	0	0	0.0248346	0.675958	NotDE
Unc13d	178.92	0	0	0.0137439	0.675958	NotDE
Fam213a	350.44	0	0	0.0139343	0.675958	NotDE
L1cam	46.3	0	0	0.0141639	0.675958	NotDE
Aoah	295.43	0	0	0.0141949	0.676551	NotDE
Capsl	286.52	0	0	0.0142407	0.676551	NotDE
Rgcc	517.94	0	0	0.0143992	0.683608	NotDE
Sema4f	56.63	0	0	0.0146245	0.683735	NotDE
Krt17	292.74	0	0	0.0146302	0.683735	NotDE
Cfp	95.03	0	0	0.0147844	0.689611	NotDE
Mst1	69.02	0	0	0.0265185	0.693238	NotDE
Bspry	78.68	0	0	0.0199422	0.699203	NotDE
Cnn2	770.88	0	0	0.0151716	0.699203	NotDE
Ddah1	491	0	0	0.0138355	0.699457	NotDE
B4galnt2	96.18	0	0	0.0153727	0.699457	NotDE
Ggact	109.86	0	0	0.0152436	0.699457	NotDE
Pla2g10	554.93	0	0	0.0170472	0.699728	NotDE
Car4	115.03	0	0	0.0155405	0.707393	NotDE
1700019D03Rik	415.13	0	0	0.014451	0.715129	NotDE
Pdpn	989.03	0	0	0.0158023	0.715129	NotDE
Mpp1	802.51	0	0	0.0176494	0.715129	NotDE
Slc43a3	188.5	0	0	0.0164259	0.715238	NotDE
Slc7a11	64.27	0	0	0.0289703	0.715238	NotDE
Gstm5	422.66	0	0	0.0165221	0.715238	NotDE
Coro2a	83.67	0	0	0.0163077	0.715238	NotDE
Hsd17b14	603.47	0	0	0.0164696	0.715238	NotDE
Rnf213	1190.37	0	0	0.0164184	0.715238	NotDE
Ift43	435.35	0	0	0.0148402	0.715238	NotDE
Bmp4	162.91	0	0	0.016486	0.715238	NotDE
Atp12a	139.85	0	0	0.0165662	0.715238	NotDE
Cdc42ep1	54.65	0	0	0.0165003	0.715238	NotDE
Ccdc112	93.04	0	0	0.0161521	0.715238	NotDE
Cisd3	1530.66	0	0	0.0167281	0.716636	NotDE
Smap1	119.15	0	0	0.0222185	0.718741	NotDE
Lamb3	201.75	0	0	0.00811964	0.718741	NotDE
Tmem64	96.02	0	0	0.0225338	0.718741	NotDE
Myl2	48.96	0	0	0.0169355	0.718741	NotDE
B930095G15Rik	69.11	0	0	0.0303924	0.718741	NotDE
Clcn5	278.38	0	0	0.0167337	0.718741	NotDE
Mal2	195.42	0	0	0.0171434	0.722546	NotDE
Pramef12	289.82	0	0	0.0173958	0.724682	NotDE
Tdrd5	54.34	0	0	0.017467	0.727227	NotDE
Chd5	122.25	0	0	0.0180474	0.727227	NotDE
Irf5	77.3	0	0	0.0312234	0.727227	NotDE
Rgs10	107.96	0	0	0.0181022	0.727227	NotDE
Aig1	210.49	0	0	0.0180535	0.727227	NotDE
Copz2	102.77	0	0	0.023829	0.727227	NotDE
Etv4	37.93	0	0	1.23523e-05	0.727227	NotDE
Sdk2	173.36	0	0	0.017651	0.727227	NotDE
Plek2	97.88	0	0	0.018091	0.727227	NotDE
Cyhr1	364.01	0	0	0.0178367	0.727227	NotDE
Pacsin1	353.68	0	0	0.0176509	0.727227	NotDE
Cables2	178.13	0	0	0.0182665	0.727886	NotDE
Prkcg	122.18	0	0	0.0181838	0.727886	NotDE
Ufsp2	270.99	0	0	0.0182451	0.727886	NotDE
Gm53	138.72	0	0	0.0182364	0.727886	NotDE
Gm11545	53.8	0	0	0.0185093	0.730748	NotDE
Psmg4	396.52	0	0	0.0186552	0.732688	NotDE
Gas2l1	207.16	0	0	0.0187551	0.738632	NotDE
Unc5a	71.02	0	0	0.0336887	0.738632	NotDE
Dgkh	454.45	0	0	0.0189698	0.738632	NotDE
Oas1a	152.6	0	0	0.0189501	0.740556	NotDE
Wif1	68.02	0	0	0.0196056	0.762958	NotDE
Pgam2	139.62	0	0	0.019584	0.762958	NotDE
Ccpg1os	116.8	0	0	0.0201165	0.772467	NotDE
Asb2	51.3	0	0	0.0200323	0.772907	NotDE
Epha4	241.15	0	0	0.0201194	0.773812	NotDE
Lrrc8b	101.65	0	0	0.02045	0.775398	NotDE
Gdpd1	356.34	0	0	0.0202295	0.775398	NotDE
4930432K21Rik	60.58	0	0	0.0364034	0.775635	NotDE
Slc16a9	118.97	0	0	0.0206828	0.7774	NotDE
Lyrm9	311.06	0	0	0.0203327	0.7774	NotDE
Olfm1	57.53	0	0	0.0378704	0.779994	NotDE
Tpm2	519.33	0	0	0.0212381	0.779994	NotDE
Slc30a3	300.06	0	0	0.0209612	0.779994	NotDE
Trpm1	365.15	0	0	0.0204948	0.779994	NotDE
Cyb5r2	72.27	0	0	0.0212027	0.779994	NotDE
Adad2	60.64	0	0	0.0212797	0.779994	NotDE
Tc2n	49.72	0	0	0.0209572	0.779994	NotDE
Guca1a	203.14	0	0	0.0212477	0.779994	NotDE
Anxa1	183.57	0	0	0.0210882	0.779994	NotDE
Tdrd7	44.24	0	0	0.0214424	0.787324	NotDE
Pak6	86.82	0	0	0.021701	0.789664	NotDE
Cd7	89.99	0	0	0.0221088	0.8045	NotDE
Nin	126.59	0	0	0.0220259	0.8045	NotDE
Susd4	176.07	0	0	0.0227104	0.816126	NotDE
Chac1	457.37	0	0	0.0205181	0.816126	NotDE
Wdr73	728.05	0	0	0.0254143	0.816126	NotDE
Ggt6	63.44	0	0	0.0228811	0.816126	NotDE
Cacna1g	67.74	0	0	0.0227216	0.816126	NotDE
Syne3	86.28	0	0	0.0226514	0.816126	NotDE
Boll	112.93	0	0	0.0230853	0.822194	NotDE
Fam241b	414.24	0	0	0.021035	0.822194	NotDE
Gfra3	47.94	0	0	0.0233319	0.826731	NotDE
A830018L16Rik	74.24	0	0	0.0434234	0.830872	NotDE
Sfmbt2	728.08	0	0	0.0240437	0.830872	NotDE
Rsrp1	1572.19	0	0	0.0239273	0.830872	NotDE
Lag3	76.31	0	0	0.0235205	0.830872	NotDE
Atg16l2	169.22	0	0	0.0236913	0.830872	NotDE
Ccnd1	753.18	0	0	0.023822	0.830872	NotDE
Rp9	182.84	0	0	0.0240479	0.830872	NotDE
Pcolce2	601.35	0	0	0.0270911	0.830872	NotDE
Prkar2a	639.38	0	0	0.0243819	0.830872	NotDE
Fam13c	171.49	0	0	0.0116052	0.830872	NotDE
Spns2	56.42	0	0	0.0425218	0.830872	NotDE
Cdc14b	190.49	0	0	0.02441	0.830872	NotDE
Adcy5	56.33	0	0	0.0237545	0.830872	NotDE
Thsd1	58.12	0	0	0.0247534	0.834344	NotDE
Scube1	50.93	0	0	0.0249801	0.834344	NotDE
Cela1	98.9	0	0	0.0247035	0.834344	NotDE
Nr0b1	1465.39	0	0	0.0246559	0.834344	NotDE
Capn6	49.34	0	0	0.0246347	0.834344	NotDE
Sult5a1	107.19	0	0	0.0251507	0.837375	NotDE
Rtkn2	318.2	0	0	0.0252098	0.837375	NotDE
E2f8	160.62	0	0	0.0254221	0.842107	NotDE
Coa4	198.63	0	0	0.0256926	0.852997	NotDE
Gm2694	208.94	0	0	0.0256265	0.852997	NotDE
Sall1	893.45	0	0	0.0286719	0.852997	NotDE
Mgat4a	370.87	0	0	0.0236916	0.855904	NotDE
Lyn	116.28	0	0	0.0262138	0.855904	NotDE
Map6	109.39	0	0	0.0262095	0.855904	NotDE
Bicdl2	49.6	0	0	0.0263355	0.855904	NotDE
Arhgef16	296.1	0	0	0.0265429	0.861995	NotDE
Mmd	96.81	0	0	0.026615	0.862019	NotDE
Synpo	52.52	0	0	0.0267506	0.870664	NotDE
Tsx	154.22	0	0	0.026805	0.870664	NotDE
Jund	68	0	0	0.026974	0.873822	NotDE
Basp1	119.46	0	0	0.0272062	0.877072	NotDE
Wdr93	85.03	0	0	0.0272367	0.877664	NotDE
Slc41a3	300.22	0	0	0.0278247	0.886932	NotDE
Dpm3	364.38	0	0	0.0279198	0.887623	NotDE
Aloxe3	121.84	0	0	0.0282743	0.894796	NotDE
Dusp9	1227.37	0	0	0.0278923	0.896141	NotDE
Itm2a	718.48	0	0	0.0284171	0.896356	NotDE
Cgnl1	65.19	0	0	0.0286479	0.901283	NotDE
Rhoc	858.31	0	0	0.0319336	0.902954	NotDE
Arsb	45.47	0	0	0.0288477	0.902954	NotDE
Nrk	167.24	0	0	0.0289252	0.902954	NotDE
Syt5	79.79	0	0	0.0293461	0.907352	NotDE
Gadd45b	343.93	0	0	0.0268049	0.907352	NotDE
Rnf182	46.21	0	0	0.0292684	0.907352	NotDE
Snhg18	102.07	0	0	0.029598	0.907352	NotDE
Rpl39l	83.86	0	0	0.0295404	0.907352	NotDE
Scd3	84.27	0	0	0.0294363	0.907352	NotDE
AU015836	142.69	0	0	0.0293499	0.907352	NotDE
Rprd2	607.8	0	0	0.0295592	0.909503	NotDE
Lrfn3	57.25	0	0	0.0300316	0.919095	NotDE
Rec8	745.32	0	0	0.0299667	0.919095	NotDE
Rhox5	208.98	0	0	0.0302707	0.919095	NotDE
Sdc4	9081.24	0	0	0.0306964	0.929653	NotDE
Gem	95.34	0	0	0.0417845	0.929653	NotDE
Ptpru	117.6	0	0	0.0310521	0.929653	NotDE
Cnksr1	92.64	0	0	0.0315806	0.929653	NotDE
Muc3	47.28	0	0	0.0319164	0.929653	NotDE
Bbc3	64.57	0	0	0.0319352	0.929653	NotDE
Crym	232.54	0	0	0.0149646	0.929653	NotDE
Adcy7	88.75	0	0	0.0314752	0.929653	NotDE
Me1	311.95	0	0	0.0313936	0.929653	NotDE
Nudt16	94.96	0	0	0.0308717	0.929653	NotDE
Gck	75.28	0	0	0.0313127	0.929653	NotDE
Nedd9	62.11	0	0	0.0314515	0.929653	NotDE
Slc38a1	1323.6	0	0	0.0304614	0.929653	NotDE
Abcc5	1270.58	0	0	0.0309541	0.929653	NotDE
Celf4	229.98	0	0	0.0147955	0.929653	NotDE
Reep5	1139.61	0	0	0.0353188	0.929653	NotDE
Spata24	79.29	0	0	0.0412442	0.929653	NotDE
Rbakdn	125.37	0	0	0.0322211	0.931541	NotDE
Scnn1a	54.8	0	0	0.0572891	0.931541	NotDE
Fance	114.01	0	0	0.0319478	0.931541	NotDE
Ckmt1	205.95	0	0	0.0322583	0.935697	NotDE
Pgr	50.08	0	0	0.0322932	0.936543	NotDE
Psmb9	225.09	0	0	0.0327385	0.937635	NotDE
Fam183b	93.64	0	0	0.0326555	0.941463	NotDE
Mut	595.87	0	0	0.0327669	0.941463	NotDE
Ubl3	380.72	0	0	0.0331899	0.946903	NotDE
Zfp446	130.56	0	0	0.0333899	0.946903	NotDE
Pik3ap1	45.92	0	0	0.0333071	0.946903	NotDE
Mark4	75.3	0	0	0.033745	0.949815	NotDE
Pigl	909.31	0	0	0.0332003	0.949815	NotDE
Hnrnph2	652.57	0	0	0.033064	0.949815	NotDE
Trmt44	241.86	0	0	0.0339096	0.952695	NotDE
Gpsm2	223.46	0	0	0.0344461	0.963092	NotDE
Plppr3	120.57	0	0	0.0347377	0.963092	NotDE
Slc47a1	78.01	0	0	0.0344706	0.963092	NotDE
Trim47	287.69	0	0	0.0162449	0.963092	NotDE
Atp7a	377.05	0	0	0.0340247	0.963092	NotDE
Ptger4	46.14	0	0	0.0618875	0.964767	NotDE
Slc7a2	103.44	0	0	0.0350125	0.965956	NotDE
Slco2a1	100.08	0	0	0.0460575	0.965956	NotDE
Hdac10	109.96	0	0	0.0465576	0.974221	NotDE
Syt9	125.61	0	0	0.0467513	0.976049	NotDE
Setd1b	156.14	0	0	0.0354619	0.977308	NotDE
Smim8	415.36	0	0	0.0358451	0.979731	NotDE
Ccdc107	535.07	0	0	0.0356466	0.987572	NotDE
Crebzf	76.17	0	0	0.0364562	0.988791	NotDE
Igf2bp1	8562.3	0	0	0.0365748	0.988791	NotDE
Ndfip2	115.3	0	0	0.0478082	0.988791	NotDE
Ifitm3	1999.3	0	0	0.0364215	0.988948	NotDE
Aga	378.82	0	0	0.0367279	0.988948	NotDE
Pygl	330.22	0	0	0.0332363	0.988948	NotDE
Kbtbd7	65.11	0	0	0.036607	0.988948	NotDE
Rtel1	653.63	0	0	0.0364736	0.990365	NotDE
Nnt	439.67	0	0	0.0335168	0.990365	NotDE
Trnau1ap	998.04	0	0	0.0368971	0.993035	NotDE
Zscan10	675.61	0	0	0.0412718	0.993035	NotDE
Tmed3	513.84	0	0	0.0375231	0.994364	NotDE
Gpx7	165.41	0	0	0.0375615	0.997654	NotDE
Atp5s	224.9	0	0	0.0372298	0.997654	NotDE
Thpo	89.58	0	0	0.0495448	0.997654	NotDE
Pabpc4l	237.69	0	0	0.0380711	0.99766	NotDE
Tuft1	142.04	0	0	0.0381683	0.99766	NotDE
Epha8	60.95	0	0	0.0380895	0.99766	NotDE
Tenm4	189.05	0	0	0.0181344	0.99766	NotDE
Pik3r5	59.91	0	0	0.0382729	0.99766	NotDE
Spock1	51.87	0	0	0.0683564	0.99766	NotDE
Rb1	62.81	0	0	0.0381338	0.99766	NotDE
Krt18	808.02	0	0	0.0378112	0.99766	NotDE
Dnajc27	149.39	0	0	0.0386604	0.998177	NotDE
4933401J01Rik	0.08	0	0	0.952157		NotDE
Xkr4	0.44	0	0	0.951429		NotDE
Gm37180	0.25	0	0	0.744372		NotDE
Gm19938	0.84	0	0	0.448676		NotDE
Rp1	0.24	0	0	0.798446		NotDE
Gm6101	0.06	0	0	0.842673		NotDE
Sox17	9.99	0	0	0.633301		NotDE
Gm7357	1.88	0	0	0.650842		NotDE
Gm37323	0.27	0	0	0.952153		NotDE
Gm7369	0.17	0	0	0.952155		NotDE
Gm6085	6.62	0	0	0.693498		NotDE
Gm2053	0.21	0	0	0.842679		NotDE
Gm6123	18.63	0	0	0.564062		NotDE
Mrpl15	3031.16	0	0	0.902965		NotDE
Gm37144	1.8	0	0	0.53209		NotDE
Lypla1	1431.12	0	0	0.347222		NotDE
Gm37988	0.51	0	0	0.821808		NotDE
Tcea1	499.36	0	0	0.87828		NotDE
Gm6104	4.98	0	0	0.401723		NotDE
Gm37277	4.37	0	0	0.816139		NotDE
Rgs20	5.57	0	0	0.809324		NotDE
Gm37079	0.33	0	0	0.952148		NotDE
Gm16041	2.25	0	0	0.228863		NotDE
Atp6v1h	1704.57	0	0	0.662272		NotDE
Gm37567	0.21	0	0	0.952154		NotDE
Oprk1	23.07	0	0	0.136218		NotDE
Npbwr1	2.97	0	0	0.888163		NotDE
Rb1cc1	205.61	0	0	0.965586		NotDE
4732440D04Rik	14.37	0	0	0.943528		NotDE
Alkal1	6.7	0	0	0.563469		NotDE
Gm2147	1.02	0	0	0.931297		NotDE
Gm7417	0.07	0	0	0.952157		NotDE
Gm19026	0.62	0	0	0.883618		NotDE
Gm7449	0.45	0	0	0.868592		NotDE
Gm37108	23.97	0	0	0.921954		NotDE
Gm37225	0.07	0	0	0.952157		NotDE
Gm37489	0.15	0	0	0.816214		NotDE
Gm5694	0.09	0	0	0.740987		NotDE
Pcmtd1	415.87	0	0	0.418262		NotDE
Gm26983	3.78	0	0	0.898484		NotDE
Gm38372	33.54	0	0	0.870002		NotDE
Gm9826	6.4	0	0	0.497745		NotDE
Gm26901	13.84	0	0	0.51198		NotDE
Gm30414	1.02	0	0	0.424744		NotDE
Gm7470	0.23	0	0	0.816217		NotDE
Gm38216	0.07	0	0	0.952157		NotDE
Sntg1	9.44	0	0	0.0277129		NotDE
Gm38259	0.16	0	0	0.952154		NotDE
Gm15452	16.44	0	0	0.445611		NotDE
Gm36964	2.62	0	0	0.852761		NotDE
Gm24276	0.71	0	0	0.65038		NotDE
Gm6152	0.17	0	0	0.952154		NotDE
Gm7493	0.08	0	0	0.952157		NotDE
Gm37143	0.15	0	0	0.952155		NotDE
Gm6187	0.21	0	0	0.952154		NotDE
Gm7512	0.22	0	0	0.816217		NotDE
Rrs1	297.85	0	0	0.281171		NotDE
Adhfe1	172.16	0	0	0.666694		NotDE
2610203C22Rik	3.49	0	0	0.953583		NotDE
Gm6161	0.48	0	0	0.866296		NotDE
Vxn	0.76	0	0	0.771877		NotDE
Mybl1	110.6	0	0	0.840512		NotDE
Vcpip1	480.92	0	0	0.45584		NotDE
1700034P13Rik	4.23	0	0	0.879132		NotDE
Sgk3	263.32	0	0	0.258116		NotDE
Gm6195	2.97	0	0	0.92584		NotDE
Gm22607	0.08	0	0	0.952157		NotDE
Mcmdc2	167.82	0	0	0.823258		NotDE
Snhg6	1888.34	0	0	0.938553		NotDE
Snord87	13.82	0	0	0.32956		NotDE
Tcf24	78.1	0	0	0.16229		NotDE
Ppp1r42	2	0	0	0.0784593		NotDE
Cops5	1929.81	0	0	0.978234		NotDE
Cspp1	451.02	0	0	0.730696		NotDE
1700047N06Rik	1.06	0	0	0.675589		NotDE
Arfgef1	417.04	0	0	0.31739		NotDE
Gm26348	1.76	0	0	0.779839		NotDE
Gm37569	6.36	0	0	0.370234		NotDE
Cpa6	0.42	0	0	0.842683		NotDE
Gm15604	0.61	0	0	0.822421		NotDE
Gm37133	0.06	0	0	0.842673		NotDE
Gm5522	0.25	0	0	0.95215		NotDE
Gm28659	0.25	0	0	0.84268		NotDE
Prex2	75.18	0	0	0.642416		NotDE
Gm24173	0.15	0	0	0.952155		NotDE
Gm28686	0.4	0	0	0.805419		NotDE
Gm37410	0.06	0	0	0.842673		NotDE
Gm38178	2.85	0	0	0.831205		NotDE
Gm29273	0.13	0	0	0.842676		NotDE
Gm38069	0.19	0	0	0.744373		NotDE
Gm7560	0.45	0	0	0.712903		NotDE
Gm2383	5.81	0	0	0.734415		NotDE
Gm17644	0.29	0	0	0.95215		NotDE
Sulf1	75.45	0	0	0.112525		NotDE
Slco5a1	245.47	0	0	0.314252		NotDE
Gm37162	1.08	0	0	0.907613		NotDE
Gm5250	5.2	0	0	0.375722		NotDE
Gm29283	10.79	0	0	0.616308		NotDE
Prdm14	338.04	0	0	0.842747		NotDE
Ncoa2	612.54	0	0	0.747501		NotDE
Gm38376	4.98	0	0	0.469349		NotDE
Gm37409	2.23	0	0	0.865638		NotDE
Gm27881	0.16	0	0	0.942322		NotDE
Gm38223	1.29	0	0	0.667269		NotDE
Gm37702	2.6	0	0	0.318424		NotDE
Gm38120	7.02	0	0	0.566326		NotDE
Gm38380	6.39	0	0	0.486798		NotDE
Tram1	575.2	0	0	0.263701		NotDE
Lactb2	2269.07	0	0	0.480032		NotDE
Gm38319	32.48	0	0	0.582426		NotDE
Xkr9	0.52	0	0	0.691706		NotDE
Gm5523	9.84	0	0	0.701933		NotDE
Gm36947	0.71	0	0	0.932338		NotDE
Eya1	83.32	0	0	0.548951		NotDE
Gm22616	0.21	0	0	0.842679		NotDE
Gm37444	0.32	0	0	0.945834		NotDE
Gm9947	3.16	0	0	0.931949		NotDE
Msc	37.53	0	0	0.242753		NotDE
Gm37412	0.18	0	0	0.952154		NotDE
Smt3h2-ps4	1.15	0	0	0.61266		NotDE
Rpl5-ps1	31.02	0	0	0.45448		NotDE
Gm10566	2.65	0	0	0.460028		NotDE
Kcnb2	2.46	0	0	0.90617		NotDE
Gm38116	1.13	0	0	0.926427		NotDE
Gm37138	0.17	0	0	0.952154		NotDE
Gm6060	0.68	0	0	0.939348		NotDE
Gm28669	0.17	0	0	0.952154		NotDE
Terf1	1039.28	0	0	0.332076		NotDE
Gm37509	2.96	0	0	0.695357		NotDE
Sbspon	3.95	0	0	0.320524		NotDE
Gm7634	1.4	0	0	0.760718		NotDE
4930444P10Rik	0.7	0	0	0.938177		NotDE
Rpl7	12095.2	0	0	0.659089		NotDE
Rdh10	27.38	0	0	0.24855		NotDE
Gm28095	0.29	0	0	0.92112		NotDE
Stau2	117.77	0	0	0.176667		NotDE
Gm7568	0.31	0	0	0.952153		NotDE
Ube2w	433.06	0	0	0.568105		NotDE
Gm38342	1.26	0	0	0.666867		NotDE
Eloc	1541.71	0	0	0.41384		NotDE
D030040B21Rik	0.44	0	0	0.624353		NotDE
Tmem70	786.21	0	0	0.571766		NotDE
Ly96	7.25	0	0	0.365073		NotDE
Gm5828	18.41	0	0	0.75917		NotDE
Jph1	25.86	0	0	0.0463829		NotDE
Gm28783	0.07	0	0	0.952157		NotDE
Gdap1	0.5	0	0	0.681021		NotDE
Gm5251	4.95	0	0	0.599613		NotDE
Rbm6-ps1	3.82	0	0	0.910524		NotDE
Gm6075	2.87	0	0	0.989412		NotDE
Gm16070	1.32	0	0	0.233301		NotDE
Crispld1	51.33	0	0	0.319896		NotDE
Gm28153	0.42	0	0	0.961328		NotDE
Gm7690	0.43	0	0	0.60295		NotDE
Gm17969	0.09	0	0	0.744376		NotDE
Gm28756	0.61	0	0	0.45138		NotDE
Gm17837	0.34	0	0	0.81478		NotDE
Gm5252	0.08	0	0	0.952157		NotDE
Tfap2d	0.48	0	0	0.949711		NotDE
Gm10075	1.23	0	0	0.530775		NotDE
Tfap2b	5.89	0	0	0.880379		NotDE
Gm4849	3.31	0	0	0.821298		NotDE
Pkhd1	4.93	0	0	0.117369		NotDE
4930486I03Rik	0.15	0	0	0.842677		NotDE
Gm15795	1.62	0	0	0.724259		NotDE
Il17f	15.61	0	0	0.0336169		NotDE
Mcm3	3849.49	0	0	0.207805		NotDE
Gm28065	0.07	0	0	0.952157		NotDE
6720483E21Rik	2.22	0	0	0.586939		NotDE
Paqr8	84.81	0	0	0.657452		NotDE
Efhc1	43.46	0	0	0.527146		NotDE
Tram2	323.42	0	0	0.919032		NotDE
Gm2693	1.82	0	0	0.778696		NotDE
Tmem14a	48.61	0	0	0.120981		NotDE
Gm38224	1.14	0	0	0.50527		NotDE
Gsta3	69.48	0	0	0.75729		NotDE
Gm28836	1.3	0	0	0.755293		NotDE
Gm7094	0.69	0	0	0.91794		NotDE
Khdc1a	0.16	0	0	0.952154		NotDE
Khdc1c	0.07	0	0	0.952157		NotDE
Khdc1b	0.08	0	0	0.816211		NotDE
Gm16328	0.3	0	0	0.666737		NotDE
Kcnq5	5.36	0	0	0.176528		NotDE
Gm36949	0.36	0	0	0.952152		NotDE
Gm7658	29.22	0	0	0.645207		NotDE
Gm38243	0.81	0	0	0.934626		NotDE
Gm26580	1.5	0	0	0.912189		NotDE
Rims1	46.67	0	0	0.140762		NotDE
Gm26866	0.07	0	0	0.952157		NotDE
4933415F23Rik	0.17	0	0	0.952155		NotDE
Gm24176	0.1	0	0	0.952157		NotDE
Gm6420	0.38	0	0	0.920641		NotDE
Mir30a	0.43	0	0	0.65735		NotDE
Gm27028	1.56	0	0	0.304615		NotDE
Gm29107	0.52	0	0	0.643937		NotDE
Ogfrl1	76.69	0	0	0.49644		NotDE
Gm7784	1.69	0	0	0.785547		NotDE
B3gat2	13.1	0	0	0.68303		NotDE
Sdhaf4	637.32	0	0	0.253123		NotDE
Gm26524	0.35	0	0	0.95215		NotDE
Fam135a	446.04	0	0	0.307299		NotDE
Gm37580	0.9	0	0	0.928192		NotDE
Col9a1	8.77	0	0	0.232219		NotDE
Col19a1	4.43	0	0	0.892366		NotDE
Tubb4b-ps2	4.16	0	0	0.786008		NotDE
Gm28439	4.69	0	0	0.858957		NotDE
Gm10222	0.71	0	0	0.410845		NotDE
Gm28438	0.6	0	0	0.739791		NotDE
Gm28437	5.69	0	0	0.594234		NotDE
Gm10925	13.07	0	0	0.769556		NotDE
Gm28661	6.72	0	0	0.847859		NotDE
Gm29216	22.75	0	0	0.884757		NotDE
Lmbrd1	383.51	0	0	0.970119		NotDE
Gm28237	0.06	0	0	0.842673		NotDE
Gm9443	0.16	0	0	0.666732		NotDE
Adgrb3	25.08	0	0	0.0465679		NotDE
Gm15702	0.16	0	0	0.952154		NotDE
Gm20172	1.14	0	0	0.553769		NotDE
Gm37543	0.15	0	0	0.952154		NotDE
Gm37331	0.71	0	0	0.937761		NotDE
Gm37211	0.51	0	0	0.952146		NotDE
Gm37862	0.2	0	0	0.711919		NotDE
Gm38286	0.69	0	0	0.414511		NotDE
Gm37880	1.31	0	0	0.449237		NotDE
Gm37011	0.49	0	0	0.948862		NotDE
Gm29214	0.46	0	0	0.946352		NotDE
Gm37051	0.55	0	0	0.931523		NotDE
Gm38260	1.82	0	0	0.426115		NotDE
Gm37628	1.42	0	0	0.919612		NotDE
8030445P17Rik	1.38	0	0	0.350901		NotDE
Gm38198	0.78	0	0	0.633875		NotDE
Gm37077	2.63	0	0	0.163808		NotDE
Gm37895	4.32	0	0	0.659381		NotDE
Gm36952	7.01	0	0	0.790025		NotDE
Gm37602	28.21	0	0	0.583243		NotDE
2900022M07Rik	1.88	0	0	0.950046		NotDE
2900002M20Rik	1.16	0	0	0.557851		NotDE
Gm9884	0.14	0	0	0.952155		NotDE
Gm18443	0.09	0	0	0.740987		NotDE
4931408C20Rik	0.16	0	0	0.744374		NotDE
Gm19641	0.07	0	0	0.952157		NotDE
Gm7846	42.25	0	0	0.881946		NotDE
Gm5697	0.55	0	0	0.645248		NotDE
Gm6462	0.1	0	0	0.952157		NotDE
Gm18033	0.07	0	0	0.952157		NotDE
Gm5525	35.57	0	0	0.936325		NotDE
Gm7858	0.07	0	0	0.952157		NotDE
Gm27430	0.1	0	0	0.952156		NotDE
Gm9898	0.17	0	0	0.952155		NotDE
Gm6473	1.25	0	0	0.927552		NotDE
Phf3	538.41	0	0	0.829491		NotDE
Gm37522	12.76	0	0	0.819987		NotDE
Gm37906	27.19	0	0	0.609959		NotDE
Ptp4a1	258.27	0	0	0.364316		NotDE
AC153137.1	2.41	0	0	0.639398		NotDE
Gm9458	0.07	0	0	0.952157		NotDE
4931428L18Rik	7.74	0	0	0.507961		NotDE
Gm7893	0.48	0	0	0.945255		NotDE
Lgsn	0.92	0	0	0.396318		NotDE
Gm6489	2.01	0	0	0.221389		NotDE
Gm19680	8.53	0	0	0.83956		NotDE
Khdrbs2	13.9	0	0	0.960558		NotDE
Gm25814	0.07	0	0	0.952157		NotDE
Gm37999	0.15	0	0	0.952155		NotDE
Gm9839	0.43	0	0	0.947487		NotDE
Gm5415	0.07	0	0	0.952157		NotDE
Gm37151	0.14	0	0	0.952155		NotDE
Gm7114	0.39	0	0	0.806918		NotDE
Gm4785	0.1	0	0	0.952156		NotDE
Gm2987	0.09	0	0	0.740987		NotDE
Gm18799	0.27	0	0	0.842679		NotDE
Gm7933	0.9	0	0	0.59597		NotDE
Prim2	1406.24	0	0	0.910018		NotDE
Gm29228	5.15	0	0	0.873372		NotDE
Gm37618	3.66	0	0	0.482744		NotDE
Gm17813	3.4	0	0	0.665181		NotDE
1700001G17Rik	8.88	0	0	0.663226		NotDE
Rab23	367.47	0	0	0.738176		NotDE
Bag2	152.04	0	0	0.603169		NotDE
Gm37905	0.18	0	0	0.740982		NotDE
Zfp451	302	0	0	0.913239		NotDE
Gm15455	10.72	0	0	0.254045		NotDE
Bend6	6.95	0	0	0.558494		NotDE
Gm37067	0.16	0	0	0.740982		NotDE
Dst	2160.4	0	0	0.696478		NotDE
Gm37354	12.98	0	0	0.61708		NotDE
Gm38157	8.67	0	0	0.510783		NotDE
Gm26788	18.27	0	0	0.681828		NotDE
A930005N03Rik	2.44	0	0	0.910311		NotDE
Gm37233	2.21	0	0	0.698794		NotDE
Ccdc115	401.49	0	0	0.987523		NotDE
Gm28306	0.81	0	0	0.898991		NotDE
Imp4	1196.16	0	0	0.383038		NotDE
Ptpn18	130.92	0	0	0.0549768		NotDE
Gm28417	4.33	0	0	0.787869		NotDE
4930568A12Rik	0.53	0	0	0.815548		NotDE
Prss39	8.09	0	0	0.437038		NotDE
Gm28416	0.16	0	0	0.744374		NotDE
Cfc1	8.99	0	0	0.76455		NotDE
Gm28419	0.4	0	0	0.95215		NotDE
Prss40	6.95	0	0	0.794092		NotDE
1700101I19Rik	0.15	0	0	0.952155		NotDE
Amer3	2.21	0	0	0.437395		NotDE
Gm36984	0.21	0	0	0.952154		NotDE
AA619741	0.4	0	0	0.948712		NotDE
Arhgef4	85.42	0	0	0.564627		NotDE
Gm37224	0.07	0	0	0.952157		NotDE
Gm38336	6.67	0	0	0.237548		NotDE
Fam168b	289.41	0	0	0.148297		NotDE
Gm37127	14.97	0	0	0.645029		NotDE
Plekhb2	386.26	0	0	0.890599		NotDE
Gm19430	6.21	0	0	0.839451		NotDE
Gm8009	0.08	0	0	0.816211		NotDE
Gm37068	0.07	0	0	0.952157		NotDE
1110002O04Rik	1.12	0	0	0.622428		NotDE
Gm37146	1.6	0	0	0.324818		NotDE
Gm33222	72.93	0	0	0.330335		NotDE
Gm38049	3.21	0	0	0.239964		NotDE
Hs6st1	365.05	0	0	0.712972		NotDE
Gm33280	3.39	0	0	0.413119		NotDE
Uggt1	1182.53	0	0	0.288562		NotDE
Mir6897	0.1	0	0	0.952157		NotDE
Neurl3	28.01	0	0	0.106834		NotDE
Arid5a	95.71	0	0	0.865262		NotDE
4930403P22Rik	3.91	0	0	0.57105		NotDE
Kansl3	454.7	0	0	0.119478		NotDE
Mir6898	0.09	0	0	0.740987		NotDE
Fer1l5	19.18	0	0	0.560636		NotDE
Lman2l	344.17	0	0	0.567161		NotDE
Cnnm4	488.94	0	0	0.970504		NotDE
Gm37909	2.46	0	0	0.577778		NotDE
Cnnm3	180.35	0	0	0.438842		NotDE
Ankrd23	27.36	0	0	0.670683		NotDE
Ankrd39	211.42	0	0	0.863443		NotDE
Sema4c	21.51	0	0	0.669437		NotDE
D430040D24Rik	10.34	0	0	0.834079		NotDE
Fam178b	340.43	0	0	0.91441		NotDE
Gm6428	2.58	0	0	0.610029		NotDE
Cox5b	2773.19	0	0	0.767002		NotDE
Actr1b	1189.43	0	0	0.768404		NotDE
4933424G06Rik	1.06	0	0	0.360676		NotDE
Gm33533	1.98	0	0	0.215674		NotDE
Zap70	211.5	0	0	0.095129		NotDE
Gm18828	0.27	0	0	0.527391		NotDE
Tmem131	590.92	0	0	0.854201		NotDE
Gm37506	0.18	0	0	0.601725		NotDE
Gm38115	40.94	0	0	0.99965		NotDE
F830112A20Rik	14.83	0	0	0.350295		NotDE
Rpl12-ps1	0.64	0	0	0.410622		NotDE
n-R5s210	0.1	0	0	0.952156		NotDE
Vwa3b	287.75	0	0	0.690167		NotDE
Gm37020	4.21	0	0	0.913697		NotDE
Cnga3	342.84	0	0	0.113998		NotDE
1700074A21Rik	0.17	0	0	0.952155		NotDE
Inpp4a	252.48	0	0	0.878541		NotDE
4930439A04Rik	0.54	0	0	0.784026		NotDE
Gm37135	0.17	0	0	0.952154		NotDE
Coa5	824.6	0	0	0.82939		NotDE
Unc50	901.53	0	0	0.711965		NotDE
4930594C11Rik	0.7	0	0	0.921611		NotDE
Gm43213	0.85	0	0	0.668642		NotDE
2010300C02Rik	57.57	0	0	0.799781		NotDE
4930556I23Rik	0.23	0	0	0.952154		NotDE
4930470B04Rik	0.33	0	0	0.95215		NotDE
Gm19863	0.87	0	0	0.966626		NotDE
Tsga10	70.48	0	0	0.612471		NotDE
Gm26805	0.33	0	0	0.574098		NotDE
Lipt1	119.5	0	0	0.0502249		NotDE
Mitd1	314.57	0	0	0.329788		NotDE
Mrpl30	1217.04	0	0	0.733954		NotDE
Gm15457	0.25	0	0	0.816216		NotDE
Lyg1	0.55	0	0	0.500479		NotDE
Txndc9	1241.95	0	0	0.366184		NotDE
Eif5b	1939.82	0	0	0.21577		NotDE
Rev1	196.73	0	0	0.44039		NotDE
Gm37062	11.69	0	0	0.435522		NotDE
Gm5099	0.33	0	0	0.740974		NotDE
Aff3	61.77	0	0	0.343968		NotDE
Gm16150	1.34	0	0	0.662807		NotDE
Gm16151	0.76	0	0	0.762586		NotDE
Gm16152	5.01	0	0	0.0357607		NotDE
Gm34727	0.71	0	0	0.478203		NotDE
Lonrf2	12.09	0	0	0.508536		NotDE
Chst10	75.05	0	0	0.065258		NotDE
Gm37707	0.88	0	0	0.829467		NotDE
Gm6621	0.06	0	0	0.842673		NotDE
Nms	0.24	0	0	0.84268		NotDE
Pdcl3	931.41	0	0	0.634571		NotDE
Gm37309	4.02	0	0	0.334769		NotDE
Npas2	14.3	0	0	0.181294		NotDE
Gm3617	2.39	0	0	0.334315		NotDE
Rpl31	2062.6	0	0	0.923382		NotDE
Tbc1d8	196.34	0	0	0.364835		NotDE
Gm37265	0.17	0	0	0.744374		NotDE
Cnot11	204.35	0	0	0.852785		NotDE
Gm15832	6.34	0	0	0.475078		NotDE
Snord89	1.74	0	0	0.670751		NotDE
Rnf149	90.3	0	0	0.901335		NotDE
Gm23722	4.39	0	0	0.79947		NotDE
Gm5100	4.66	0	0	0.732236		NotDE
Creg2	9.38	0	0	0.619333		NotDE
D930019O06Rik	2.17	0	0	0.551319		NotDE
Rfx8	10.43	0	0	0.858107		NotDE
1700066B17Rik	5.93	0	0	0.548682		NotDE
Map4k4	799.87	0	0	0.773786		NotDE
4930456G14Rik	0.06	0	0	0.842673		NotDE
Il1r2	87.8	0	0	0.413782		NotDE
Gm16894	0.39	0	0	0.695206		NotDE
Gm37347	0.17	0	0	0.952154		NotDE
Gm38070	0.26	0	0	0.601722		NotDE
Il1rl2	40.99	0	0	0.132791		NotDE
Gm17970	0.41	0	0	0.81622		NotDE
Il1rl1	0.07	0	0	0.952157		NotDE
Il18r1	2.55	0	0	0.232385		NotDE
Il18rap	0.16	0	0	0.816214		NotDE
Gm37435	0.07	0	0	0.952157		NotDE
Slc9a2	4.93	0	0	0.928328		NotDE
Gm37623	0.07	0	0	0.952157		NotDE
Gm37915	0.14	0	0	0.952154		NotDE
Mfsd9	24.05	0	0	0.838323		NotDE
Gm29260	0.08	0	0	0.952157		NotDE
Gm29664	0.14	0	0	0.842676		NotDE
Gm37047	0.18	0	0	0.604588		NotDE
Pantr1	7.16	0	0	0.886828		NotDE
AC122898.1	0.15	0	0	0.952154		NotDE
Pou3f3	9.09	0	0	0.473338		NotDE
Pantr2	0.08	0	0	0.952157		NotDE
Mrps9	1232.66	0	0	0.979628		NotDE
Gm23126	0.71	0	0	0.629321		NotDE
Gpr45	17.92	0	0	0.0752685		NotDE
Tgfbrap1	80.6	0	0	0.625322		NotDE
8430432A02Rik	0.17	0	0	0.744374		NotDE
AI597479	449.2	0	0	0.600017		NotDE
Fhl2	47.74	0	0	0.229522		NotDE
Gm8210	751.22	0	0	0.911356		NotDE
Gm29040	0.97	0	0	0.590535		NotDE
Gm29610	0.1	0	0	0.952156		NotDE
Nck2	102.43	0	0	0.37036		NotDE
Gm37536	2.9	0	0	0.915848		NotDE
Gm38228	11.66	0	0	0.884679		NotDE
1500015O10Rik	26.9	0	0	0.972365		NotDE
Gm29155	0.69	0	0	0.679347		NotDE
Gm29157	0.38	0	0	0.952149		NotDE
Gm29156	1.79	0	0	0.484051		NotDE
Uxs1	188.37	0	0	0.493722		NotDE
Gm16103	4.12	0	0	0.978017		NotDE
Gm19587	6.51	0	0	0.788917		NotDE
Gm8241	0.07	0	0	0.952157		NotDE
Gm26352	0.08	0	0	0.952157		NotDE
Tpp2	1325.8	0	0	0.787357		NotDE
Mettl21c	10.14	0	0	0.0442503		NotDE
Gm15838	1.11	0	0	0.528521		NotDE
Gm8251	0.61	0	0	0.762637		NotDE
Tex30	551.89	0	0	0.96365		NotDE
Kdelc1	465.53	0	0	0.727493		NotDE
Bivm	272.07	0	0	0.585867		NotDE
Ercc5	380.45	0	0	0.621304		NotDE
Mettl21e	0.06	0	0	0.842673		NotDE
Txn-ps1	4.63	0	0	0.913651		NotDE
Gulp1	131.7	0	0	0.0392514		NotDE
Gm37626	9.49	0	0	0.612862		NotDE
Gm16102	0.69	0	0	0.37155		NotDE
4930521E06Rik	0.53	0	0	0.58131		NotDE
Gm38110	0.23	0	0	0.952152		NotDE
Col3a1	0.16	0	0	0.952155		NotDE
Col5a2	6.04	0	0	0.652348		NotDE
Gm38211	0.8	0	0	0.74492		NotDE
Gm7063	0.08	0	0	0.816211		NotDE
Gm8304	0.14	0	0	0.842676		NotDE
Wdr75	1351.45	0	0	0.562599		NotDE
Gm28906	0.1	0	0	0.952157		NotDE
Gm5526	20.08	0	0	0.792771		NotDE
Gm5269	0.32	0	0	0.740973		NotDE
Gm18303	0.33	0	0	0.952149		NotDE
Slc40a1	72.21	0	0	0.101615		NotDE
Gm9496	0.16	0	0	0.666732		NotDE
Rpl23a-ps1	1.03	0	0	0.852563		NotDE
Gm3852	0.09	0	0	0.744376		NotDE
Stk-ps2	0.45	0	0	0.705965		NotDE
Gm18849	0.17	0	0	0.952153		NotDE
Dnah7b	7.91	0	0	0.413587		NotDE
Gm8326	4.73	0	0	0.749071		NotDE
Dnah7c	3.14	0	0	0.786985		NotDE
Slc39a10	638.96	0	0	0.445617		NotDE
Gm28151	0.35	0	0	0.598897		NotDE
Gm37393	0.07	0	0	0.952157		NotDE
Gm28527	0.43	0	0	0.519162		NotDE
Gm28826	0.33	0	0	0.95215		NotDE
Gm4852	1.58	0	0	0.633707		NotDE
Gm8337	5.04	0	0	0.816338		NotDE
Gm22419	0.17	0	0	0.952155		NotDE
Gm5974	0.4	0	0	0.962317		NotDE
Gm8357	1.24	0	0	0.611448		NotDE
Gm8367	0.21	0	0	0.952154		NotDE
Gm20118	0.19	0	0	0.744373		NotDE
Tmeff2	29.74	0	0	0.662323		NotDE
Gm28322	0.08	0	0	0.816211		NotDE
Gm28319	0.09	0	0	0.744376		NotDE
Gm28320	0.75	0	0	0.931199		NotDE
Gm29325	0.08	0	0	0.952157		NotDE
Cavin2	14.77	0	0	0.0776907		NotDE
Gm5253	0.08	0	0	0.952157		NotDE
1700072G22Rik	0.08	0	0	0.952157		NotDE
Nabp1	571.02	0	0	0.151874		NotDE
Gm17767	1.03	0	0	0.351758		NotDE
Gm37535	0.18	0	0	0.604588		NotDE
Gm28055	3.3	0	0	0.579038		NotDE
Myo1b	946.55	0	0	0.164494		NotDE
Gm29453	1.21	0	0	0.503426		NotDE
Gm28323	1.34	0	0	0.673966		NotDE
Gm8419	0.17	0	0	0.842677		NotDE
Gm8420	120.91	0	0	0.747589		NotDE
Stat4	101.86	0	0	0.507352		NotDE
Gm28177	0.25	0	0	0.952151		NotDE
Gm3940	3.93	0	0	0.725968		NotDE
Gm31812	3.35	0	0	0.348014		NotDE
Stat1	66.68	0	0	0.618167		NotDE
Gm18301	0.41	0	0	0.952148		NotDE
Gls	374.35	0	0	0.982852		NotDE
Nab1	60.34	0	0	0.248565		NotDE
Gm5976	1.31	0	0	0.732913		NotDE
Rps27a-ps1	0.84	0	0	0.955539		NotDE
Gm28178	0.07	0	0	0.952157		NotDE
Gm5527	1.64	0	0	0.360402		NotDE
Nemp2	99.76	0	0	0.520735		NotDE
Gm37242	0.74	0	0	0.930062		NotDE
Mfsd6	42.67	0	0	0.593513		NotDE
Gm29670	0.54	0	0	0.951877		NotDE
Inpp1	56.11	0	0	0.0762307		NotDE
Hibch	242.04	0	0	0.761274		NotDE
Gm16107	0.67	0	0	0.9262		NotDE
Mstn	0.18	0	0	0.604588		NotDE
Gm24349	0.08	0	0	0.952157		NotDE
1700019A02Rik	82.83	0	0	0.921378		NotDE
Pms1	460.75	0	0	0.534457		NotDE
Gm28777	1.08	0	0	0.283562		NotDE
Ormdl1	329.91	0	0	0.959239		NotDE
Gm28778	2.14	0	0	0.355081		NotDE
Osgepl1	287.21	0	0	0.870259		NotDE
Gm28551	1	0	0	0.642381		NotDE
Gm18800	0.06	0	0	0.842673		NotDE
Asnsd1	274.85	0	0	0.56271		NotDE
Dnah7a	11.4	0	0	0.618381		NotDE
Stk17b	313.91	0	0	0.765516		NotDE
Hecw2	32.94	0	0	0.776303		NotDE
Mir7681	0.06	0	0	0.842673		NotDE
Gm37633	0.76	0	0	0.498949		NotDE
Gm25829	0.06	0	0	0.842673		NotDE
Ccdc150	6.51	0	0	0.364774		NotDE
Gtf3c3	1139.42	0	0	0.716494		NotDE
Gm34066	0.16	0	0	0.952155		NotDE
Pgap1	1199.41	0	0	0.596766		NotDE
Gm36955	9.69	0	0	0.579148		NotDE
Gm19637	0.21	0	0	0.952154		NotDE
Ankrd44	47.9	0	0	0.107719		NotDE
4930444A19Rik	0.65	0	0	0.944108		NotDE
Gm37370	1.01	0	0	0.93164		NotDE
A130048G24Rik	0.58	0	0	0.963056		NotDE
Sf3b1	4280.38	0	0	0.232753		NotDE
E330011M16Rik	0.73	0	0	0.57673		NotDE
Coq10b	358.24	0	0	0.841665		NotDE
Gm17971	4.2	0	0	0.545002		NotDE
Hspd1	6331.27	0	0	0.315522		NotDE
Hspe1	4070.75	0	0	0.957809		NotDE
Gm5147	0.58	0	0	0.791761		NotDE
Gm16581	1.98	0	0	0.801646		NotDE
Mob4	1175.7	0	0	0.532992		NotDE
Gm6822	2.53	0	0	0.964922		NotDE
Rftn2	62	0	0	0.108021		NotDE
Gm10561	2.11	0	0	0.204556		NotDE
Mars2	726.81	0	0	0.85192		NotDE
Gm8292	149.72	0	0	0.437271		NotDE
Gm29138	0.17	0	0	0.952154		NotDE
Gm8531	1.02	0	0	0.51507		NotDE
Plcl1	3.1	0	0	0.686746		NotDE
Gm38056	18.97	0	0	0.618131		NotDE
Gm37382	0.33	0	0	0.952152		NotDE
9130227L01Rik	0.51	0	0	0.690319		NotDE
Gm28900	0.07	0	0	0.952157		NotDE
Satb2	95.82	0	0	0.929745		NotDE
9130024F11Rik	6.42	0	0	0.946381		NotDE
Gm4081	0.35	0	0	0.739241		NotDE
Gm5254	0.6	0	0	0.721416		NotDE
4930558J18Rik	42.7	0	0	0.391086		NotDE
1700066M21Rik	117.59	0	0	0.559535		NotDE
Tyw5	250.87	0	0	0.226005		NotDE
Maip1	319.63	0	0	0.657861		NotDE
Gm24014	0.25	0	0	0.952152		NotDE
Gm37373	0.23	0	0	0.952152		NotDE
Spats2l	97.26	0	0	0.897456		NotDE
Gm17234	0.16	0	0	0.744374		NotDE
Kctd18	222.47	0	0	0.951909		NotDE
Sgo2a	1332.61	0	0	0.372594		NotDE
Aox1	24.3	0	0	0.737114		NotDE
Aox3	16	0	0	0.954637		NotDE
Aox4	14.92	0	0	0.464842		NotDE
Gm15759	0.57	0	0	0.631124		NotDE
Aox2	6.78	0	0	0.126072		NotDE
Gm37607	5.54	0	0	0.620386		NotDE
Bzw1	3652.58	0	0	0.223487		NotDE
Clk1	1175.69	0	0	0.367457		NotDE
Ppil3	440.82	0	0	0.715973		NotDE
Nif3l1	828.16	0	0	0.977619		NotDE
Orc2	957.93	0	0	0.660116		NotDE
Gm23966	0.52	0	0	0.506108		NotDE
Gm15834	13.55	0	0	0.675671		NotDE
Fam126b	302.9	0	0	0.604677		NotDE
Ndufb3	1233.98	0	0	0.363967		NotDE
Gm18802	0.07	0	0	0.952157		NotDE
Cbx3-ps7	4.78	0	0	0.902897		NotDE
Als2cr12	3.96	0	0	0.20483		NotDE
Gm20257	0.33	0	0	0.952148		NotDE
Cflar	46.89	0	0	0.556837		NotDE
Casp8	56.52	0	0	0.0477399		NotDE
Gm37760	8.67	0	0	0.160736		NotDE
Trak2	336.36	0	0	0.866205		NotDE
Stradb	91.66	0	0	0.701403		NotDE
C2cd6b	0.07	0	0	0.952157		NotDE
Gm29018	0.06	0	0	0.842673		NotDE
C2cd6	5.75	0	0	0.842891		NotDE
Gm25502	0.07	0	0	0.952157		NotDE
Tmem237	302.87	0	0	0.715594		NotDE
G730003C15Rik	7.4	0	0	0.330058		NotDE
Mpp4	5.06	0	0	0.221244		NotDE
Gm29017	1.38	0	0	0.849512		NotDE
Gm19125	0.86	0	0	0.524012		NotDE
Als2	505.2	0	0	0.888329		NotDE
Cdk15	3.63	0	0	0.362721		NotDE
Gm29016	1.74	0	0	0.681574		NotDE
Gm37737	0.83	0	0	0.314526		NotDE
Fzd7	190.63	0	0	0.0867074		NotDE
Gm26813	5.57	0	0	0.0714443		NotDE
Gm973	22.65	0	0	0.0505147		NotDE
Sumo1	2210.77	0	0	0.427103		NotDE
D430013B06Rik	7.99	0	0	0.906621		NotDE
Gm29596	0.06	0	0	0.842673		NotDE
Nop58	5470.5	0	0	0.927032		NotDE
Snord70	9.55	0	0	0.995897		NotDE
Gm26287	5.51	0	0	0.797426		NotDE
Snord11	2.65	0	0	0.615732		NotDE
Bmpr2	328.7	0	0	0.442507		NotDE
Gm38125	1.72	0	0	0.473079		NotDE
Gm37977	0.5	0	0	0.940106		NotDE
Fam117b	174.12	0	0	0.317498		NotDE
Gm37531	17.28	0	0	0.138135		NotDE
Gm18829	2.38	0	0	0.714909		NotDE
Ica1l	16.86	0	0	0.846978		NotDE
Wdr12	1868.29	0	0	0.482672		NotDE
Carf	196.36	0	0	0.845565		NotDE
Gm15464	5.77	0	0	0.637235		NotDE
Nbeal1	936.56	0	0	0.666952		NotDE
Cyp20a1	235.88	0	0	0.747809		NotDE
6030460B20Rik	3.88	0	0	0.642272		NotDE
Abi2	604.46	0	0	0.151458		NotDE
Raph1	524.45	0	0	0.978556		NotDE
Gm11575	1.93	0	0	0.795803		NotDE
Gm11576	1.14	0	0	0.368841		NotDE
Gm38388	0.06	0	0	0.842673		NotDE
Gm11577	0.16	0	0	0.942322		NotDE
Eif4a-ps4	594.86	0	0	0.519923		NotDE
Cd28	2.27	0	0	0.187845		NotDE
Gm11579	0.17	0	0	0.952155		NotDE
2310016D23Rik	0.16	0	0	0.740982		NotDE
Gm37198	0.56	0	0	0.522244		NotDE
Gm11609	0.07	0	0	0.952157		NotDE
Gm11581	0.58	0	0	0.894451		NotDE
Gm38137	2.97	0	0	0.653138		NotDE
Ctla4	0.07	0	0	0.952157		NotDE
Rpl18-ps1	44.84	0	0	0.380641		NotDE
Gm11582	0.1	0	0	0.952156		NotDE
Gm37039	0.08	0	0	0.952157		NotDE
Rpl17-ps1	2.46	0	0	0.491552		NotDE
Gm11587	0.07	0	0	0.952157		NotDE
9530026F06Rik	0.63	0	0	0.940248		NotDE
4930587A21Rik	0.18	0	0	0.604588		NotDE
Pard3b	8.46	0	0	0.717599		NotDE
Gm37205	1.55	0	0	0.617267		NotDE
Gm38012	0.51	0	0	0.93371		NotDE
Gm38278	0.08	0	0	0.952157		NotDE
Pard3bos1	0.97	0	0	0.598266		NotDE
Gm38075	0.29	0	0	0.711921		NotDE
Gm29640	0.17	0	0	0.740982		NotDE
Gm38351	0.41	0	0	0.531303		NotDE
Gm29084	0.08	0	0	0.952157		NotDE
Gm11599	2.27	0	0	0.71306		NotDE
Gm29083	0.17	0	0	0.740982		NotDE
Gm37121	7.19	0	0	0.275629		NotDE
Gm4208	0.27	0	0	0.952153		NotDE
Ino80d	702.28	0	0	0.967195		NotDE
Rps13-ps7	0.24	0	0	0.952152		NotDE
Rps27-ps1	1.6	0	0	0.693704		NotDE
Ino80dos	26.78	0	0	0.993319		NotDE
Gm20342	48.51	0	0	0.917726		NotDE
Ndufs1	1562.84	0	0	0.552754		NotDE
Gm24557	0.3	0	0	0.842682		NotDE
Eef1b2	6581.68	0	0	0.508807		NotDE
Gm26457	1.39	0	0	0.841381		NotDE
Snora41	7.18	0	0	0.397068		NotDE
Gpr1	18.32	0	0	0.788844		NotDE
Gm27512	0.17	0	0	0.744374		NotDE
Platr12	77.98	0	0	0.635759		NotDE
1700039I01Rik	0.97	0	0	0.327842		NotDE
Gm11608	7.63	0	0	0.185985		NotDE
Zdbf2	810.87	0	0	0.178228		NotDE
Gm23448	0.56	0	0	0.490016		NotDE
Gm11605	4.75	0	0	0.887181		NotDE
Adam23	495.8	0	0	0.748282		NotDE
Gm22281	1.75	0	0	0.0699003		NotDE
Gm39653	0.06	0	0	0.842673		NotDE
Dytn	0.23	0	0	0.744372		NotDE
Mdh1b	5.96	0	0	0.453133		NotDE
Fastkd2	691.71	0	0	0.121096		NotDE
4933402D24Rik	2.75	0	0	0.552812		NotDE
Gm13754	0.08	0	0	0.952157		NotDE
Klf7	107.77	0	0	0.0768836		NotDE
Gm13748	0.24	0	0	0.972473		NotDE
Gm13750	3.47	0	0	0.595075		NotDE
Gm28981	0.06	0	0	0.842673		NotDE
Creb1	291.48	0	0	0.908567		NotDE
Mettl21a	203.51	0	0	0.664663		NotDE
Gm28982	0.85	0	0	0.655332		NotDE
2810408I11Rik	103.11	0	0	0.880397		NotDE
Ccnyl1	65.17	0	0	0.439637		NotDE
Fzd5	481.99	0	0	0.87296		NotDE
Gm38058	1.65	0	0	0.930021		NotDE
Plekhm3	212.53	0	0	0.07325		NotDE
Rpl31-ps24	0.16	0	0	0.740982		NotDE
Rpl10a-ps1	151.26	0	0	0.50595		NotDE
Akr1cl	7.62	0	0	0.732977		NotDE
Gm8550	0.31	0	0	0.81622		NotDE
Cryge	12.76	0	0	0.179596		NotDE
Crygd	12.01	0	0	0.988508		NotDE
Crygc	4.11	0	0	0.342506		NotDE
Crygb	2.35	0	0	0.894315		NotDE
Cryga	7.46	0	0	0.863389		NotDE
Gm28845	1.33	0	0	0.586295		NotDE
D630023F18Rik	113.16	0	0	0.89418		NotDE
Idh1	1019.83	0	0	0.913689		NotDE
Pikfyve	527.18	0	0	0.54519		NotDE
Pth2r	0.08	0	0	0.952157		NotDE
Gm8805	1.93	0	0	0.778762		NotDE
Crygf	0.6	0	0	0.935979		NotDE
Gm8812	0.07	0	0	0.952157		NotDE
Map2	104.72	0	0	0.673774		NotDE
Gm24729	0.07	0	0	0.952157		NotDE
Gm10558	2.55	0	0	0.61626		NotDE
Unc80	16.81	0	0	0.79421		NotDE
Gm37181	0.56	0	0	0.859803		NotDE
Rpe	784.69	0	0	0.236766		NotDE
Kansl1l	124.28	0	0	0.95345		NotDE
Gm37570	20.15	0	0	0.948569		NotDE
Gm38387	10.49	0	0	0.920721		NotDE
Gm38162	19.7	0	0	0.456862		NotDE
Gm15789	4.8	0	0	0.533591		NotDE
6820402A03Rik	3.13	0	0	0.43719		NotDE
Gm37285	7.45	0	0	0.828942		NotDE
Gm37755	1.87	0	0	0.506865		NotDE
Gm38218	2.14	0	0	0.191321		NotDE
Acadl	734.05	0	0	0.204382		NotDE
Gm15793	3.59	0	0	0.902347		NotDE
Myl1	0.21	0	0	0.952153		NotDE
Rpl31-ps14	6.54	0	0	0.3638		NotDE
Lancl1	625.84	0	0	0.413579		NotDE
Cps1	7.29	0	0	0.836334		NotDE
Gm37957	0.1	0	0	0.952157		NotDE
Erbb4	3.92	0	0	0.886101		NotDE
Gm37735	0.1	0	0	0.952157		NotDE
Gm37769	0.17	0	0	0.952155		NotDE
Gm37061	0.27	0	0	0.952151		NotDE
Gm16076	0.25	0	0	0.952151		NotDE
Gm8840	0.51	0	0	0.845316		NotDE
Pced1c-ps	8.33	0	0	0.336373		NotDE
Gm28497	0.08	0	0	0.952157		NotDE
Gm29113	0.53	0	0	0.829363		NotDE
Gm29114	0.82	0	0	0.404706		NotDE
Ikzf2	45.36	0	0	0.0724208		NotDE
Gm29112	0.78	0	0	0.731841		NotDE
Gm28112	3.6	0	0	0.678781		NotDE
Spag16	97.45	0	0	0.0697593		NotDE
Gm22665	0.2	0	0	0.711919		NotDE
Gm28580	1.33	0	0	0.900902		NotDE
Gm38272	0.07	0	0	0.952157		NotDE
Bard1	383.93	0	0	0.824135		NotDE
Gm16236	1.78	0	0	0.863013		NotDE
Gm8870	0.17	0	0	0.952154		NotDE
Abca12	1.46	0	0	0.650721		NotDE
Atic	1080.26	0	0	0.486117		NotDE
Fn1	15509.9	0	0	0.917802		NotDE
Apol7d	31.92	0	0	0.249844		NotDE
Gm5829	2.33	0	0	0.527243		NotDE
Gm5256	4.82	0	0	0.682466		NotDE
Gm37217	0.08	0	0	0.816211		NotDE
Gm8883	0.07	0	0	0.952157		NotDE
Gm28818	0.16	0	0	0.666732		NotDE
4933417E11Rik	0.08	0	0	0.952157		NotDE
4930556G22Rik	0.08	0	0	0.952157		NotDE
Gm5528	1.61	0	0	0.663002		NotDE
Gm8885	52.85	0	0	0.472236		NotDE
Gm4319	0.08	0	0	0.952157		NotDE
Mreg	1068.59	0	0	0.487224		NotDE
Gm25360	7.37	0	0	0.294206		NotDE
D230017M19Rik	55.3	0	0	0.506739		NotDE
Gm23472	0.97	0	0	0.939655		NotDE
Gm24497	3.12	0	0	0.795769		NotDE
Gm25939	1.2	0	0	0.221999		NotDE
Pecr	619.85	0	0	0.348646		NotDE
Tmem169	3.14	0	0	0.884679		NotDE
Xrcc5	1919.69	0	0	0.76044		NotDE
Gm15843	1.75	0	0	0.974312		NotDE
Smarcal1	298.12	0	0	0.807124		NotDE
Gm39662	3.38	0	0	0.80225		NotDE
Ankar	0.09	0	0	0.744376		NotDE
Gm45859	0.08	0	0	0.952157		NotDE
Rpl37a	4376.66	0	0	0.906737		NotDE
Igfbp2	1469.04	0	0	0.055216		NotDE
Igfbp5	16.79	0	0	0.959612		NotDE
1700027A15Rik	0.56	0	0	0.722779		NotDE
Tnp1	1.76	0	0	0.305278		NotDE
Gm38106	0.08	0	0	0.952157		NotDE
D530049I02Rik	0.08	0	0	0.952157		NotDE
Gm9553	0.06	0	0	0.842673		NotDE
C530043A13Rik	0.31	0	0	0.952153		NotDE
6030407O03Rik	3.65	0	0	0.668555		NotDE
Gm29183	3.79	0	0	0.265796		NotDE
Mir6351	0.39	0	0	0.695592		NotDE
Tns1	336.65	0	0	0.148834		NotDE
Rufy4	3.73	0	0	0.419262		NotDE
Cxcr2	0.75	0	0	0.322389		NotDE
Cxcr1	0.54	0	0	0.950681		NotDE
Mir1928	0.06	0	0	0.842673		NotDE
Arpc2	1788.55	0	0	0.71225		NotDE
Gpbar1	14	0	0	0.214818		NotDE
Aamp	2452.05	0	0	0.446855		NotDE
Pnkd	780.4	0	0	0.45281		NotDE
Gm37503	1.73	0	0	0.989665		NotDE
Tmbim1	281.17	0	0	0.668996		NotDE
Gm37931	5.96	0	0	0.698539		NotDE
Catip	18.42	0	0	0.966565		NotDE
Slc11a1	167.34	0	0	0.865393		NotDE
Ctdsp1	113.79	0	0	0.95323		NotDE
Mir26b	0.17	0	0	0.952155		NotDE
Vil1	43.64	0	0	0.20316		NotDE
Usp37	1685.8	0	0	0.977359		NotDE
Gm37733	11.89	0	0	0.612686		NotDE
Cnot9	2024.43	0	0	0.768018		NotDE
Plcd4	10.49	0	0	0.262011		NotDE
Zfp142	395.36	0	0	0.955313		NotDE
Gm25035	0.36	0	0	0.602194		NotDE
Bcs1l	353.58	0	0	0.879078		NotDE
Rnf25	298.21	0	0	0.947989		NotDE
Stk36	47.29	0	0	0.647582		NotDE
Ttll4	530.16	0	0	0.460722		NotDE
Cyp27a1	56.24	0	0	0.369943		NotDE
Prkag3	11.94	0	0	0.143585		NotDE
Wnt6	28.5	0	0	0.477679		NotDE
Gm29539	1.01	0	0	0.631975		NotDE
Wnt10a	13.34	0	0	0.541792		NotDE
Gm16582	0.15	0	0	0.945838		NotDE
Cdk5r2	6.19	0	0	0.809099		NotDE
Fev	2.62	0	0	0.276106		NotDE
Cryba2	1.76	0	0	0.911828		NotDE
Cfap65	4.11	0	0	0.682507		NotDE
Gm15841	0.27	0	0	0.952151		NotDE
Ihh	5.18	0	0	0.426504		NotDE
Gm37744	0.16	0	0	0.952155		NotDE
Nhej1	60.48	0	0	0.803628		NotDE
Slc23a3	2.48	0	0	0.544496		NotDE
Cnppd1	115.87	0	0	0.492809		NotDE
Retreg2	70.3	0	0	0.346975		NotDE
Zfand2b	301.77	0	0	0.659638		NotDE
Abcb6	56.06	0	0	0.292093		NotDE
Gm29253	0.31	0	0	0.816219		NotDE
Atg9a	111.4	0	0	0.781182		NotDE
Ankzf1	220.59	0	0	0.992022		NotDE
Glb1l	37.67	0	0	0.545508		NotDE
Stk16	384.85	0	0	0.677458		NotDE
Tuba4a	1579.1	0	0	0.108408		NotDE
A630095N17Rik	1.69	0	0	0.542353		NotDE
Dnajb2	83.94	0	0	0.123898		NotDE
Ptprn	40.47	0	0	0.69217		NotDE
Gm28294	0.18	0	0	0.952154		NotDE
Dnpep	1456.64	0	0	0.478077		NotDE
Gm15179	0.98	0	0	0.463196		NotDE
Speg	54.47	0	0	0.584858		NotDE
Gm15178	0.54	0	0	0.78328		NotDE
Gmppa	694.82	0	0	0.888551		NotDE
Asic4	1.53	0	0	0.353129		NotDE
Gm37264	2.29	0	0	0.592235		NotDE
Chpf	202.79	0	0	0.88308		NotDE
Obsl1	111.86	0	0	0.752362		NotDE
Tmem198	4.79	0	0	0.220314		NotDE
Inha	5.75	0	0	0.0664073		NotDE
Gm15181	0.15	0	0	0.842677		NotDE
Stk11ip	345.78	0	0	0.762756		NotDE
Slc4a3	75.17	0	0	0.912496		NotDE
Gm5257	0.6	0	0	0.954243		NotDE
Gm29065	0.15	0	0	0.952155		NotDE
Gm29068	0.07	0	0	0.952157		NotDE
Gm816	0.26	0	0	0.604585		NotDE
Mir6352	0.22	0	0	0.84268		NotDE
Gm28386	2.79	0	0	0.986683		NotDE
Gm26263	0.1	0	0	0.952157		NotDE
Gm28387	0.42	0	0	0.786206		NotDE
Pax3	67.14	0	0	0.202268		NotDE
Sgpp2	111.64	0	0	0.0763679		NotDE
Gm28410	1.07	0	0	0.362283		NotDE
Gm37884	0.5	0	0	0.944306		NotDE
Farsb	2261.86	0	0	0.751457		NotDE
Gm28995	1.38	0	0	0.0695267		NotDE
4833412K13Rik	5.28	0	0	0.327243		NotDE
BC035947	1.26	0	0	0.719239		NotDE
Mogat1	11.5	0	0	0.270621		NotDE
5730419F03Rik	1.56	0	0	0.0664348		NotDE
Gm29611	0.93	0	0	0.306534		NotDE
Acsl3	260.07	0	0	0.312563		NotDE
Utp14b	81.58	0	0	0.789424		NotDE
Gm6159	4.28	0	0	0.664815		NotDE
Kcne4	0.15	0	0	0.952155		NotDE
Gm5830	1.05	0	0	0.793898		NotDE
Ap1s3	18.73	0	0	0.583932		NotDE
Gm37886	1.19	0	0	0.986116		NotDE
Wdfy1	876.56	0	0	0.162384		NotDE
Gm10555	0.08	0	0	0.952157		NotDE
Mrpl44	577.38	0	0	0.62118		NotDE
Gm5529	12.54	0	0	0.468263		NotDE
Gm28071	0.32	0	0	0.74437		NotDE
9830004L10Rik	1.02	0	0	0.689935		NotDE
Fam124b	2.97	0	0	0.884883		NotDE
2310015K22Rik	0.64	0	0	0.938909		NotDE
Gm37932	0.88	0	0	0.336892		NotDE
Cul3	534.38	0	0	0.437233		NotDE
Gm37902	15.79	0	0	0.850698		NotDE
Gm37262	7.91	0	0	0.630549		NotDE
Gm29125	0.47	0	0	0.945501		NotDE
1700016L21Rik	0.1	0	0	0.952156		NotDE
Dock10	14.36	0	0	0.0671444		NotDE
Gm37645	0.58	0	0	0.938056		NotDE
Gm38062	1.92	0	0	0.711092		NotDE
A630081D01Rik	1.43	0	0	0.621496		NotDE
Gm29124	0.13	0	0	0.711916		NotDE
Gm5530	2.94	0	0	0.952194		NotDE
Gm7516	1.48	0	0	0.896822		NotDE
Irs1	23.26	0	0	0.14475		NotDE
Rhbdd1	156.46	0	0	0.883471		NotDE
Gm19552	3.47	0	0	0.464835		NotDE
Gm28940	6.12	0	0	0.0835166		NotDE
Col4a4	8.62	0	0	0.17988		NotDE
Col4a3	1.46	0	0	0.685071		NotDE
n-R5s213	0.08	0	0	0.952157		NotDE
C430014B12Rik	1.64	0	0	0.742605		NotDE
Mff	1672.86	0	0	0.7251		NotDE
Gm28941	4.08	0	0	0.591892		NotDE
Tm4sf20	0.7	0	0	0.94776		NotDE
Gm47791	0.17	0	0	0.952154		NotDE
Gm28942	2.59	0	0	0.390135		NotDE
Gm17764	1.42	0	0	0.743795		NotDE
Agfg1	513.21	0	0	0.684922		NotDE
A030005L19Rik	3.25	0	0	0.80824		NotDE
A030014E15Rik	0.48	0	0	0.952148		NotDE
Gm6217	0.09	0	0	0.744376		NotDE
Gm7544	0.24	0	0	0.798446		NotDE
Gm47955	0.4	0	0	0.948664		NotDE
Gm47959	0.32	0	0	0.952148		NotDE
Gm7553	0.09	0	0	0.744376		NotDE
Slc19a3	66.07	0	0	0.240456		NotDE
Gm7539	0.91	0	0	0.920235		NotDE
Krtap28-10	0.16	0	0	0.942322		NotDE
Gm47969	0.15	0	0	0.952155		NotDE
Gm29518	0.08	0	0	0.952157		NotDE
Ccl20	0.36	0	0	0.523727		NotDE
Gm29519	0.32	0	0	0.816219		NotDE
Daw1	1.76	0	0	0.68447		NotDE
Gm6244	0.07	0	0	0.952157		NotDE
Sphkap	12.53	0	0	0.491703		NotDE
Gm6374	1.13	0	0	0.643959		NotDE
Gm37517	0.3	0	0	0.95215		NotDE
4933436I20Rik	1.01	0	0	0.737664		NotDE
Pid1	200.19	0	0	0.64703		NotDE
Gm37058	2.75	0	0	0.608692		NotDE
Gm18304	0.68	0	0	0.74829		NotDE
Mir6353	0.1	0	0	0.952157		NotDE
Dner	73.24	0	0	0.71439		NotDE
Gm37959	0.08	0	0	0.952157		NotDE
Gm37925	2.54	0	0	0.0787996		NotDE
Trip12	3013.28	0	0	0.6427		NotDE
Gm38374	10.72	0	0	0.559267		NotDE
Gm37738	52.79	0	0	0.952052		NotDE
Fbxo36	50.04	0	0	0.56582		NotDE
Slc16a14	40.94	0	0	0.936286		NotDE
Gm15433	0.15	0	0	0.816214		NotDE
Gm29284	0.17	0	0	0.952154		NotDE
C130026I21Rik	3.36	0	0	0.87237		NotDE
Rpl19-ps1	32.09	0	0	0.842291		NotDE
Gm18342	0.28	0	0	0.842681		NotDE
A530032D15Rik	0.91	0	0	0.875973		NotDE
Gm10553	0.08	0	0	0.952157		NotDE
A530040E14Rik	0.9	0	0	0.931262		NotDE
Gm2619	0.53	0	0	0.785396		NotDE
Gm6264	0.31	0	0	0.744372		NotDE
Gm7609	0.21	0	0	0.952153		NotDE
Gm16028	0.08	0	0	0.952157		NotDE
Gm16026	0.16	0	0	0.740982		NotDE
Gm7281	0.07	0	0	0.952157		NotDE
Gm2427	0.07	0	0	0.952157		NotDE
Sp110	0.48	0	0	0.945284		NotDE
Sp140	10.31	0	0	0.401643		NotDE
Sp100	6.3	0	0	0.586114		NotDE
A630001G21Rik	12.36	0	0	0.160562		NotDE
Mir8096	0.1	0	0	0.952156		NotDE
9930111H07Rik	0.06	0	0	0.842673		NotDE
Cab39	448.24	0	0	0.604475		NotDE
Itm2c	826.36	0	0	0.577711		NotDE
4933407L21Rik	0.69	0	0	0.444717		NotDE
Gm28884	0.37	0	0	0.821761		NotDE
Gpr55	1.35	0	0	0.26158		NotDE
Gm18180	8.17	0	0	0.644289		NotDE
Spata3	4.77	0	0	0.608683		NotDE
2810459M11Rik	7.15	0	0	0.352614		NotDE
Psmd1	2777.95	0	0	0.650763		NotDE
Gm22786	1.39	0	0	0.210118		NotDE
Htr2b	7.23	0	0	0.680908		NotDE
Gm37914	5.59	0	0	0.861883		NotDE
Armc9	195.82	0	0	0.126905		NotDE
Gm16341	0.13	0	0	0.711916		NotDE
B3gnt7	264.65	0	0	0.843571		NotDE
Gm5258	0.2	0	0	0.740981		NotDE
Ncl	12245.4	0	0	0.352789		NotDE
Snord82	1.76	0	0	0.96276		NotDE
C130036L24Rik	26.19	0	0	0.558096		NotDE
Gm45908	0.15	0	0	0.842677		NotDE
Nmur1	1.65	0	0	0.346564		NotDE
Tex44	2.49	0	0	0.780494		NotDE
Rpl30-ps6	0.74	0	0	0.557935		NotDE
Ptma	8815.49	0	0	0.251164		NotDE
Pde6d	224.98	0	0	0.401337		NotDE
Gm37152	2.12	0	0	0.183377		NotDE
Cops7b	321.25	0	0	0.663055		NotDE
Gm37022	0.26	0	0	0.601722		NotDE
Nppc	50.6	0	0	0.781053		NotDE
Dis3l2	303.72	0	0	0.169608		NotDE
Gm29097	0.2	0	0	0.711919		NotDE
Gm29055	2.04	0	0	0.732853		NotDE
Gm37485	1.21	0	0	0.8592		NotDE
Gm38142	19.95	0	0	0.639497		NotDE
Gm38010	1.95	0	0	0.337351		NotDE
Gm37541	3.37	0	0	0.0918876		NotDE
Gm38021	4.93	0	0	0.792128		NotDE
Gm6136	380.53	0	0	0.542238		NotDE
Gm37967	1.81	0	0	0.885684		NotDE
Gm28375	1.43	0	0	0.447736		NotDE
Gm37017	2.45	0	0	0.702229		NotDE
Gm37447	5.61	0	0	0.640339		NotDE
Akp-ps1	0.32	0	0	0.95215		NotDE
Gm29371	0.22	0	0	0.816217		NotDE
Alppl2	38.26	0	0	0.0430883		NotDE
Alpi	1.83	0	0	0.104997		NotDE
Akp3	9.23	0	0	0.46307		NotDE
Gm29374	1.21	0	0	0.927856		NotDE
Ecel1	77.4	0	0	0.0872137		NotDE
Prss56	8.72	0	0	0.771924		NotDE
Chrnd	14.35	0	0	0.363598		NotDE
Chrng	10.44	0	0	0.013396		NotDE
Eif4e2	2063.18	0	0	0.474535		NotDE
Gm26187	0.27	0	0	0.666736		NotDE
Efhd1	84.62	0	0	0.0987489		NotDE
Gigyf2	1156.24	0	0	0.661805		NotDE
Gm22549	0.68	0	0	0.697253		NotDE
Kcnj13	7.16	0	0	0.369864		NotDE
Gm23504	1.37	0	0	0.488559		NotDE
Snorc	14.56	0	0	0.437734		NotDE
Ngef	62.62	0	0	0.322512		NotDE
Neu2	1.84	0	0	0.513401		NotDE
Gm6153	0.71	0	0	0.460916		NotDE
Inpp5d	871.4	0	0	0.915547		NotDE
Atg16l1	443.41	0	0	0.25971		NotDE
Gm25395	2.37	0	0	0.373592		NotDE
Scarna6	0.77	0	0	0.622589		NotDE
Sag	3.07	0	0	0.992489		NotDE
Dgkd	354.89	0	0	0.821316		NotDE
Gm19582	0.19	0	0	0.816214		NotDE
4833421G17Rik	16.45	0	0	0.566943		NotDE
Gm38365	9.64	0	0	0.867295		NotDE
Usp40	165.14	0	0	0.853073		NotDE
Gm5832	1.38	0	0	0.93263		NotDE
Gm15375	0.06	0	0	0.842673		NotDE
Ugt1a10	0.07	0	0	0.952157		NotDE
Ugt1a9	0.13	0	0	0.711916		NotDE
Ugt1a8	0.06	0	0	0.842673		NotDE
Ugt1a7c	0.15	0	0	0.952155		NotDE
Ugt1a6b	0.43	0	0	0.8003		NotDE
Ugt1a6a	0.2	0	0	0.842678		NotDE
Gm15369	0.1	0	0	0.952157		NotDE
Gm15374	0.15	0	0	0.842677		NotDE
Gm15371	0.1	0	0	0.952157		NotDE
Dnajb3	43.14	0	0	0.429715		NotDE
Ugt1a1	0.32	0	0	0.952152		NotDE
Mroh2a	18.1	0	0	0.605792		NotDE
Hjurp	1350.36	0	0	0.825676		NotDE
Trpm8	1.64	0	0	0.867285		NotDE
Spp2	0.38	0	0	0.949482		NotDE
Gm29538	0.97	0	0	0.797719		NotDE
Gm28888	0.56	0	0	0.811837		NotDE
Glrp1	3.9	0	0	0.279272		NotDE
Gm19589	0.21	0	0	0.952153		NotDE
Gm38130	0.08	0	0	0.952157		NotDE
Gm29336	0.26	0	0	0.601722		NotDE
Arl4c	88.73	0	0	0.685197		NotDE
Platr5	18.35	0	0	0.433082		NotDE
Gm4753	0.09	0	0	0.744376		NotDE
1700067G17Rik	1.55	0	0	0.604393		NotDE
Sh3bp4	691.43	0	0	0.21477		NotDE
Gm38312	13.96	0	0	0.953033		NotDE
Gm5259	0.38	0	0	0.740976		NotDE
Gm28342	0.17	0	0	0.952155		NotDE
Agap1	445.06	0	0	0.46291		NotDE
Gm37297	11.33	0	0	0.652527		NotDE
Gm25180	0.52	0	0	0.660323		NotDE
Gm28499	1.11	0	0	0.699632		NotDE
4933400F21Rik	6.18	0	0	0.754437		NotDE
Gm26037	0.85	0	0	0.882292		NotDE
Gm37521	3.63	0	0	0.906656		NotDE
Gbx2	39.1	0	0	0.0570446		NotDE
D130058E05Rik	8.98	0	0	0.0878512		NotDE
Asb18	4.02	0	0	0.65201		NotDE
Iqca	3.27	0	0	0.22439		NotDE
4930434B07Rik	0.88	0	0	0.545535		NotDE
Ackr3	61.68	0	0	0.266513		NotDE
Gm28723	2.6	0	0	0.735481		NotDE
Gm28722	0.08	0	0	0.952157		NotDE
Gm35048	2.95	0	0	0.078928		NotDE
Cops8	1303.06	0	0	0.961166		NotDE
Gm9991	0.13	0	0	0.842676		NotDE
Col6a3	4.98	0	0	0.0373984		NotDE
Gm36970	0.34	0	0	0.74437		NotDE
Mlph	29.81	0	0	0.833157		NotDE
Prlh	0.08	0	0	0.816211		NotDE
Rab17	47.11	0	0	0.102732		NotDE
Gm28199	0.17	0	0	0.952155		NotDE
Lrrfip1	452.51	0	0	0.0424149		NotDE
Gm7776	2.89	0	0	0.678662		NotDE
Ramp1	9.99	0	0	0.0905221		NotDE
Ube2f	513.6	0	0	0.794455		NotDE
Gm7785	17.45	0	0	0.482042		NotDE
Gm26683	0.87	0	0	0.79701		NotDE
Scly	119.83	0	0	0.614237		NotDE
Gm17090	0.43	0	0	0.798948		NotDE
Espnl	6.83	0	0	0.955358		NotDE
Klhl30	9.51	0	0	0.00259583		NotDE
Erfe	49.24	0	0	0.595445		NotDE
Ilkap	617.26	0	0	0.936349		NotDE
1700020N18Rik	0.07	0	0	0.952157		NotDE
Hes6	406.15	0	0	0.726155		NotDE
Per2	6.98	0	0	0.0989154		NotDE
Gm28382	0.41	0	0	0.952149		NotDE
Gm19085	0.24	0	0	0.952151		NotDE
Traf3ip1	243.5	0	0	0.767996		NotDE
Asb1	155.36	0	0	0.903416		NotDE
Gm28380	0.5	0	0	0.940163		NotDE
Gm29100	1.03	0	0	0.93434		NotDE
Twist2	2.53	0	0	0.511483		NotDE
Gm29101	0.61	0	0	0.948123		NotDE
Gm37600	1.4	0	0	0.240262		NotDE
Hdac4	691.52	0	0	0.182481		NotDE
Gm37048	11.56	0	0	0.454084		NotDE
Gm37036	1.17	0	0	0.793276		NotDE
Gm29099	0.33	0	0	0.842682		NotDE
Gm7837	0.67	0	0	0.732496		NotDE
Ndufa10	2316.19	0	0	0.992789		NotDE
Olfr1414	0.09	0	0	0.744376		NotDE
Olfr1412	0.17	0	0	0.952155		NotDE
Olfr1410	0.07	0	0	0.952157		NotDE
Olfr12	0.08	0	0	0.952157		NotDE
Cops9	615.28	0	0	0.241097		NotDE
Otos	4.54	0	0	0.828388		NotDE
Gm29481	0.23	0	0	0.688155		NotDE
Gpc1	124.97	0	0	0.396364		NotDE
Gm29480	1.02	0	0	0.490381		NotDE
Ankmy1	7	0	0	0.63363		NotDE
Dusp28	97.78	0	0	0.590554		NotDE
5033417F24Rik	3.82	0	0	0.841532		NotDE
Rnpepl1	165.8	0	0	0.812372		NotDE
9430060I03Rik	4.83	0	0	0.261796		NotDE
Capn10	120.12	0	0	0.663663		NotDE
Gpr35	4.64	0	0	0.921773		NotDE
Gm18697	0.25	0	0	0.873445		NotDE
Aqp12	0.17	0	0	0.952155		NotDE
Kif1a	311.12	0	0	0.0330057		NotDE
Gm28086	0.33	0	0	0.841715		NotDE
Agxt	7.1	0	0	0.783815		NotDE
2310007B03Rik	14.9	0	0	0.322527		NotDE
Crocc2	27.75	0	0	0.335941		NotDE
Sned1	40.28	0	0	0.58513		NotDE
Mterf4	366.63	0	0	0.719924		NotDE
Gm28535	1.78	0	0	0.981654		NotDE
Gm7867	1.69	0	0	0.8985		NotDE
Pask	373.55	0	0	0.963892		NotDE
Ppp1r7	851.75	0	0	0.188542		NotDE
Mir6902	0.13	0	0	0.842676		NotDE
Mir6345	0.76	0	0	0.892497		NotDE
Gm26446	0.35	0	0	0.95215		NotDE
Ano7	16.91	0	0	0.355335		NotDE
Hdlbp	1725.56	0	0	0.409324		NotDE
Gm17415	2.66	0	0	0.252061		NotDE
Sept2	4924	0	0	0.97952		NotDE
Farp2	97.62	0	0	0.513449		NotDE
Gm37250	2.34	0	0	0.855984		NotDE
Stk25	669.31	0	0	0.755032		NotDE
Gm28536	0.55	0	0	0.842575		NotDE
Bok	246.2	0	0	0.707332		NotDE
Thap4	253.93	0	0	0.107064		NotDE
Gm10550	1.75	0	0	0.589806		NotDE
Atg4b	933.54	0	0	0.898224		NotDE
Dtymk	3206.8	0	0	0.342882		NotDE
Ing5	1057.17	0	0	0.144731		NotDE
Gm22089	1.91	0	0	0.859044		NotDE
D2hgdh	88.24	0	0	0.698689		NotDE
Gm18666	0.23	0	0	0.740979		NotDE
Gal3st2b	2.02	0	0	0.664786		NotDE
Gm7889	6.23	0	0	0.845228		NotDE
Gal3st2c	0.61	0	0	0.949349		NotDE
Neu4	2.33	0	0	0.37673		NotDE
Pdcd1	10.63	0	0	0.150782		NotDE
Gm7891	0.06	0	0	0.842673		NotDE
Gm7895	2.32	0	0	0.861439		NotDE
Fam174a	47.27	0	0	0.435541		NotDE
BC055308	0.61	0	0	0.464738		NotDE
Gm15427	605.59	0	0	0.723304		NotDE
St8sia4	20.51	0	0	0.651829		NotDE
Gm37642	0.56	0	0	0.951136		NotDE
4930598F16Rik	0.16	0	0	0.744374		NotDE
Gm37761	0.08	0	0	0.952157		NotDE
Gm22360	0.15	0	0	0.952154		NotDE
Gm29601	0.23	0	0	0.711919		NotDE
Gm1833	2.3	0	0	0.824682		NotDE
Slco4c1	326.12	0	0	0.503152		NotDE
Panct2	145.39	0	0	0.297001		NotDE
Slco6b1	0.18	0	0	0.604588		NotDE
Gm9499	0.23	0	0	0.84268		NotDE
Gm28901	0.9	0	0	0.707886		NotDE
Gm6430	10.52	0	0	0.981406		NotDE
Slco6c1	0.07	0	0	0.952157		NotDE
Gm7135	0.19	0	0	0.952153		NotDE
D1Ertd622e	85.47	0	0	0.364097		NotDE
Ppip5k2	1016.68	0	0	0.92848		NotDE
Gin1	150.75	0	0	0.980311		NotDE
Pam	97.23	0	0	0.150002		NotDE
Gm37140	0.43	0	0	0.602953		NotDE
Gm25413	0.35	0	0	0.95215		NotDE
Gm3531	175.76	0	0	0.726683		NotDE
B230216N24Rik	6.67	0	0	0.93273		NotDE
Gm7952	0.2	0	0	0.740981		NotDE
Gm29462	0.33	0	0	0.942313		NotDE
Gm3555	5.4	0	0	0.816938		NotDE
Gm7967	0.07	0	0	0.952157		NotDE
Cntnap5b	0.22	0	0	0.816215		NotDE
Tdpx-ps1	9.55	0	0	0.256339		NotDE
Gm19029	0.16	0	0	0.952154		NotDE
Gm29668	7.82	0	0	0.701902		NotDE
Gm29667	3.34	0	0	0.703343		NotDE
Gm18700	0.08	0	0	0.816211		NotDE
Psmb6-ps2	4.77	0	0	0.271168		NotDE
Gm3116	0.09	0	0	0.744376		NotDE
Gm29141	0.06	0	0	0.842673		NotDE
Gm23537	0.08	0	0	0.952157		NotDE
Cdh20	6.87	0	0	0.00648638		NotDE
Gm38031	0.73	0	0	0.932509		NotDE
n-R5s216	0.07	0	0	0.952157		NotDE
Gm29013	0.44	0	0	0.558408		NotDE
Rnf152	16.33	0	0	0.916228		NotDE
Gm17634	5.2	0	0	0.431924		NotDE
AC124553.1	0.6	0	0	0.670084		NotDE
Gm3608	26.31	0	0	0.556575		NotDE
Pign	310.71	0	0	0.225615		NotDE
Gm28404	0.39	0	0	0.832345		NotDE
Gm20302	6.52	0	0	0.630553		NotDE
Gm8004	0.34	0	0	0.814518		NotDE
Relch	352.68	0	0	0.732629		NotDE
Gm37566	13.85	0	0	0.791735		NotDE
Gm10193	2.75	0	0	0.574053		NotDE
Tnfrsf11a	27.13	0	0	0.169845		NotDE
Gm26214	0.08	0	0	0.952157		NotDE
Gm18801	0.08	0	0	0.952157		NotDE
Gm7160	10.04	0	0	0.247503		NotDE
Zcchc2	158.02	0	0	0.908699		NotDE
Gm37372	0.47	0	0	0.795283		NotDE
Gm26509	0.14	0	0	0.952154		NotDE
Gm20753	0.06	0	0	0.842673		NotDE
Phlpp1	86.54	0	0	0.704245		NotDE
Gm38235	4.66	0	0	0.268073		NotDE
A530053M12Rik	0.17	0	0	0.744374		NotDE
Gm6651	1.82	0	0	0.626536		NotDE
Bcl2	6.5	0	0	0.670683		NotDE
D630008O14Rik	0.07	0	0	0.952157		NotDE
Gm37053	0.69	0	0	0.947311		NotDE
Kdsr	555.87	0	0	0.348183		NotDE
Vps4b	972.11	0	0	0.697191		NotDE
Serpinb5	27.38	0	0	0.00340714		NotDE
Serpinb12	0.09	0	0	0.744376		NotDE
Gm8080	0.09	0	0	0.744376		NotDE
Gm15388	0.06	0	0	0.842673		NotDE
Serpinb3b	0.08	0	0	0.952157		NotDE
Serpinb8	18.76	0	0	0.467371		NotDE
Gm5702	0.32	0	0	0.942313		NotDE
Gm17847	0.1	0	0	0.952157		NotDE
Gm8141	4.49	0	0	0.837714		NotDE
Cdh7	5.13	0	0	0.381405		NotDE
Cdh19	0.08	0	0	0.952157		NotDE
Gm8173	0.1	0	0	0.952157		NotDE
Gm37934	0.06	0	0	0.842673		NotDE
Dsel	84.51	0	0	0.495042		NotDE
Gm6028	3.85	0	0	0.547324		NotDE
Gm17752	0.17	0	0	0.952155		NotDE
Gm18406	0.54	0	0	0.947674		NotDE
9330185C12Rik	17.76	0	0	0.581147		NotDE
Cntnap5a	0.45	0	0	0.704931		NotDE
Gm28360	0.06	0	0	0.842673		NotDE
Gm29489	0.09	0	0	0.744376		NotDE
Gm29106	0.56	0	0	0.675495		NotDE
Gm7200	0.36	0	0	0.950622		NotDE
Tsn	2411.54	0	0	0.61178		NotDE
Nifk	1640.32	0	0	0.39384		NotDE
Clasp1	875.91	0	0	0.75012		NotDE
Gm26080	0.47	0	0	0.95032		NotDE
2900060B14Rik	29.02	0	0	0.557535		NotDE
Gm28466	3.9	0	0	0.761806		NotDE
Tfcp2l1	11850.3	0	0	0.152661		NotDE
Gm22094	7.91	0	0	0.497745		NotDE
Gm28882	2.27	0	0	0.720555		NotDE
Gm28467	0.78	0	0	0.854819		NotDE
Gli2	679.65	0	0	0.408205		NotDE
Mir6346	0.58	0	0	0.683901		NotDE
Gm26831	0.34	0	0	0.968944		NotDE
Gm8321	0.08	0	0	0.952157		NotDE
Gm3508	0.23	0	0	0.84268		NotDE
Gm29456	3.25	0	0	0.965699		NotDE
Gm29455	0.97	0	0	0.528505		NotDE
Inhbb	13.79	0	0	0.918146		NotDE
Ralb	1612.24	0	0	0.957828		NotDE
Gm29454	0.36	0	0	0.83779		NotDE
Gm27184	0.56	0	0	0.717536		NotDE
Tmem185b	281.93	0	0	0.74998		NotDE
3830432H09Rik	4.11	0	0	0.179486		NotDE
Epb41l5	669.33	0	0	0.472436		NotDE
Gm37219	50.63	0	0	0.660286		NotDE
Ptpn4	295.64	0	0	0.814704		NotDE
Gm3851	4.03	0	0	0.908993		NotDE
Gm37745	17.72	0	0	0.801841		NotDE
Gm8338	0.78	0	0	0.280094		NotDE
Gm3551	0.53	0	0	0.942755		NotDE
Gm28209	0.41	0	0	0.570411		NotDE
Tmem177	271.68	0	0	0.100609		NotDE
Cfap221	4.33	0	0	0.247554		NotDE
Gm17973	0.22	0	0	0.84268		NotDE
Sctr	1.77	0	0	0.601246		NotDE
Tmem37	312.42	0	0	0.235878		NotDE
Dbi	1356.22	0	0	0.528825		NotDE
3110009E18Rik	49.13	0	0	0.776067		NotDE
Steap3	207.04	0	0	0.0738018		NotDE
C1ql2	2.75	0	0	0.901937		NotDE
1700012E03Rik	0.08	0	0	0.952157		NotDE
Marco	0.5	0	0	0.948559		NotDE
En1	4.42	0	0	0.347603		NotDE
2610027F03Rik	0.47	0	0	0.949929		NotDE
Celrr	4.2	0	0	0.177649		NotDE
Gm38283	0.08	0	0	0.952157		NotDE
Insig2	330.8	0	0	0.742956		NotDE
Gm37174	2.71	0	0	0.78133		NotDE
2210011K15Rik	0.08	0	0	0.952157		NotDE
Ccdc93	328.14	0	0	0.613351		NotDE
Gm15392	0.77	0	0	0.692283		NotDE
Gm15393	0.37	0	0	0.808442		NotDE
Htr5b	20.46	0	0	0.501094		NotDE
Gm8217	0.07	0	0	0.952157		NotDE
Ddx18	778.86	0	0	0.835113		NotDE
Gm28911	0.86	0	0	0.688145		NotDE
Dpp10	2.16	0	0	0.445439		NotDE
Gm37478	0.31	0	0	0.942311		NotDE
Gm37221	0.29	0	0	0.84268		NotDE
Gm18875	0.34	0	0	0.604584		NotDE
Gm28928	0.07	0	0	0.952157		NotDE
Actr3	1466.56	0	0	0.812597		NotDE
Slc35f5	153.71	0	0	0.592061		NotDE
Gpr39	2.44	0	0	0.371463		NotDE
Lypd1	3.05	0	0	0.909731		NotDE
Nckap5	14.91	0	0	0.332233		NotDE
Gm37161	0.17	0	0	0.952154		NotDE
Gm38177	0.08	0	0	0.952157		NotDE
Mgat5	239.41	0	0	0.780759		NotDE
Gm37772	0.13	0	0	0.711916		NotDE
Gm37510	12.12	0	0	0.0869297		NotDE
Gm8451	12.92	0	0	0.410839		NotDE
Gm23370	0.42	0	0	0.786361		NotDE
Gm23734	0.38	0	0	0.972471		NotDE
Gm38301	0.07	0	0	0.952157		NotDE
Tmem163	4.65	0	0	0.563671		NotDE
Acmsd	1.55	0	0	0.476774		NotDE
2900009J06Rik	2.21	0	0	0.902524		NotDE
Ccnt2	1202.53	0	0	0.387233		NotDE
Map3k19	0.14	0	0	0.952155		NotDE
Rab3gap1	521.18	0	0	0.470041		NotDE
Zranb3	480.95	0	0	0.63143		NotDE
Gm28800	1.38	0	0	0.806993		NotDE
Gm38248	28.6	0	0	0.46307		NotDE
Rpl28-ps1	77.73	0	0	0.87515		NotDE
Gm37625	4.33	0	0	0.991848		NotDE
Gm38026	1.82	0	0	0.849578		NotDE
R3hdm1	1077.03	0	0	0.43268		NotDE
Gm29383	2.02	0	0	0.623139		NotDE
Gm37588	11.48	0	0	0.643028		NotDE
Gm37868	9.25	0	0	0.570898		NotDE
Gm37407	21.27	0	0	0.657206		NotDE
Mir128-1	0.68	0	0	0.880937		NotDE
Ubxn4	526.83	0	0	0.250944		NotDE
Lct	12.58	0	0	0.444197		NotDE
Mcm6	5587.9	0	0	0.754847		NotDE
Dars	3539.12	0	0	0.821845		NotDE
Gm23902	0.07	0	0	0.952157		NotDE
Gm6170	22.89	0	0	0.395418		NotDE
Cxcr4	12.43	0	0	0.639211		NotDE
Gm29599	0.06	0	0	0.842673		NotDE
Gm26686	0.73	0	0	0.767471		NotDE
Thsd7b	10.17	0	0	0.502636		NotDE
Gm38330	0.23	0	0	0.952154		NotDE
Gm36951	0.25	0	0	0.952153		NotDE
Gm15790	2.71	0	0	0.360058		NotDE
Rpl31-ps9	1.61	0	0	0.780914		NotDE
Gm37479	0.25	0	0	0.952153		NotDE
Gm37064	0.25	0	0	0.744372		NotDE
Gm37278	0.15	0	0	0.952155		NotDE
Gm29428	0.43	0	0	0.947245		NotDE
Cd55b	6.46	0	0	0.166147		NotDE
Gm15674	2.2	0	0	0.189839		NotDE
Gm15675	5.7	0	0	0.80089		NotDE
Cd55	331.49	0	0	0.203337		NotDE
Gm16083	3.54	0	0	0.634687		NotDE
Gm37109	1.74	0	0	0.854495		NotDE
Gm37283	2.26	0	0	0.927254		NotDE
Zp3r	0.3	0	0	0.711922		NotDE
C4bp	0.23	0	0	0.744372		NotDE
Gm29427	0.08	0	0	0.952157		NotDE
C4bp-ps1	0.16	0	0	0.816214		NotDE
Pfkfb2	61.49	0	0	0.584806		NotDE
Yod1	184.02	0	0	0.863903		NotDE
Gm37163	1.28	0	0	0.782627		NotDE
AA986860	45.81	0	0	0.37706		NotDE
Gm28857	0.6	0	0	0.735459		NotDE
Gm28856	0.08	0	0	0.816211		NotDE
Pigr	0.25	0	0	0.952152		NotDE
Fcmr	1.77	0	0	0.910905		NotDE
Il24	0.06	0	0	0.842673		NotDE
Il19	0.23	0	0	0.952154		NotDE
Il10	3.05	0	0	0.902329		NotDE
Mapkapk2	123.53	0	0	0.924137		NotDE
Gm37084	4.04	0	0	0.584212		NotDE
Gm25717	0.08	0	0	0.952157		NotDE
Dyrk3	187.57	0	0	0.721003		NotDE
Eif2d	1962.34	0	0	0.448767		NotDE
Rassf5	64.03	0	0	0.440466		NotDE
Gm17796	0.32	0	0	0.952152		NotDE
Ikbke	46.84	0	0	0.0597756		NotDE
Gm28914	0.17	0	0	0.952155		NotDE
Gm28913	0.15	0	0	0.952154		NotDE
Srgap2	773.31	0	0	0.719243		NotDE
Gm38262	2.62	0	0	0.842685		NotDE
Gm37954	19.65	0	0	0.768572		NotDE
Gm29488	10	0	0	0.740187		NotDE
Gm29487	1.09	0	0	0.70506		NotDE
Gm24273	0.47	0	0	0.823029		NotDE
Fam72a	115.07	0	0	0.201221		NotDE
Avpr1b	1.48	0	0	0.915812		NotDE
Gm8532	0.23	0	0	0.84268		NotDE
Ctse	0.08	0	0	0.952157		NotDE
Rab7b	0.88	0	0	0.713768		NotDE
Slc26a9	12.37	0	0	0.597496		NotDE
Pm20d1	156.43	0	0	0.684782		NotDE
Slc41a1	397.63	0	0	0.624446		NotDE
Rab29	159.22	0	0	0.416892		NotDE
Gm29105	0.17	0	0	0.952154		NotDE
Nucks1	5127.65	0	0	0.205189		NotDE
Gm38067	30.59	0	0	0.926357		NotDE
Slc45a3	105.94	0	0	0.56418		NotDE
Elk4	115.88	0	0	0.566896		NotDE
Mfsd4a	123.39	0	0	0.753933		NotDE
Gm37120	5.36	0	0	0.211744		NotDE
Cdk18	174.76	0	0	0.232763		NotDE
Lemd1	5.88	0	0	0.86573		NotDE
AC124108.1	1.99	0	0	0.110303		NotDE
1700037F24Rik	0.73	0	0	0.917049		NotDE
Gm10188	0.16	0	0	0.744374		NotDE
Gm29630	52.19	0	0	0.831615		NotDE
Gm7241	6.58	0	0	0.155903		NotDE
Klhdc8a	8.79	0	0	0.950132		NotDE
Nuak2	141.46	0	0	0.854887		NotDE
F730311O21Rik	1.54	0	0	0.708088		NotDE
Tmcc2	41.32	0	0	0.43676		NotDE
Gm15849	0.58	0	0	0.456288		NotDE
Dstyk	129.51	0	0	0.0606378		NotDE
6030442K20Rik	16.07	0	0	0.558747		NotDE
Rbbp5	803.87	0	0	0.435311		NotDE
Tmem81	31.27	0	0	0.622498		NotDE
Cntn2	141.07	0	0	0.822029		NotDE
Nfasc	152.21	0	0	0.58476		NotDE
Gm10538	3.12	0	0	0.835235		NotDE
Lrrn2	34.29	0	0	0.59128		NotDE
Gm38308	0.25	0	0	0.84268		NotDE
Mdm4	2765.98	0	0	0.587783		NotDE
Gm29257	12.98	0	0	0.627855		NotDE
Pik3c2b	184.67	0	0	0.523954		NotDE
Gm28609	0.6	0	0	0.617099		NotDE
Gm26616	2.22	0	0	0.936336		NotDE
Ppp1r15b	814.9	0	0	0.350802		NotDE
Plekha6	122.12	0	0	0.491917		NotDE
Gm19461	1.74	0	0	0.715375		NotDE
Golt1a	1.32	0	0	0.861928		NotDE
Gm28040	3.74	0	0	0.400919		NotDE
Ren1	16.94	0	0	0.0787559		NotDE
Etnk2	246.18	0	0	0.585226		NotDE
Sox13	145.31	0	0	0.242637		NotDE
Gm8596	0.49	0	0	0.682721		NotDE
Gm23939	1.58	0	0	0.939623		NotDE
Snrpe	1867.8	0	0	0.831585		NotDE
Gm26706	1.86	0	0	0.334116		NotDE
Zc3h11a	191.99	0	0	0.511082		NotDE
Gm38394	41.72	0	0	0.890541		NotDE
Lax1	16.27	0	0	0.549332		NotDE
Atp2b4	213.25	0	0	0.278653		NotDE
Gm37368	0.24	0	0	0.666736		NotDE
Gm28441	0.28	0	0	0.968947		NotDE
Optc	8.7	0	0	0.227471		NotDE
Prelp	1.33	0	0	0.998352		NotDE
Gm1627	0.5	0	0	0.869102		NotDE
Gm18970	0.07	0	0	0.952157		NotDE
[truncated: 53,342 more rows]

## Sheet: Parental +OHT vs -OHT
Geneid	baseMean	log2FoldChange	lfcSE	pvalue	padj	DEG
Esx1	721.39	4.74	0.25	1.94239e-79	2.90368e-75	Upregulated
Trh	10578.6	-4.41	0.24	3.0239e-77	1.67467e-73	Downregulated
Ccnd2	499.45	5.75	0.33	6.06949e-70	4.38167e-66	Upregulated
Sept1	2191.85	-2.93	0.18	5.38763e-60	1.8475e-56	Downregulated
Tdgf1	5343.3	-3.32	0.21	2.85656e-58	6.32797e-55	Downregulated
Manba	3016.6	-3.29	0.21	3.6446e-57	8.33193e-54	Downregulated
Serpine2	1246.03	2.7	0.18	1.49685e-53	2.66844e-50	Upregulated
Lefty2	7811.39	-3.28	0.22	8.24049e-51	1.22636e-47	Downregulated
Lefty1	1514.87	-3.78	0.26	2.00344e-49	2.65025e-46	Downregulated
Pecam1	1851.3	-2.44	0.17	2.13769e-49	3.01655e-46	Downregulated
Crabp1	710	2.95	0.2	7.06084e-49	9.59569e-46	Upregulated
Tdh	6840.1	-2.53	0.18	2.60277e-47	3.0607e-44	Downregulated
Aoah	295.43	-4.35	0.31	1.52884e-45	1.3683e-42	Downregulated
Id2	1035.44	4.2	0.3	1.08987e-44	1.11816e-41	Upregulated
Tdgf1-ps1	450.04	-3.54	0.26	2.85133e-44	4.50149e-41	Downregulated
Etv5	2642.84	-2.25	0.17	8.72771e-41	5.92866e-38	Downregulated
AA467197	944.53	3.12	0.24	7.10694e-40	6.39006e-37	Upregulated
Tex101	199.02	5.29	0.42	1.22719e-37	1.3294e-34	Upregulated
Gata3	164.81	6.66	0.52	1.3947e-37	1.43224e-34	Upregulated
Col4a1	387.02	3.25	0.26	1.94634e-37	2.30456e-34	Upregulated
Slc7a3	2659.22	-3.37	0.28	2.74295e-35	1.79162e-32	Downregulated
Clu	682.19	2.68	0.22	2.77408e-34	1.88499e-31	Upregulated
Rbp4	193.91	3.97	0.33	2.77879e-34	2.36471e-31	Upregulated
Dusp9	1227.37	2.32	0.2	1.47719e-33	8.84066e-31	Upregulated
Cxcl14	435.51	2.78	0.23	1.28165e-33	1.06879e-30	Upregulated
Bicral	692.03	-2.28	0.19	3.05991e-33	1.75933e-30	Downregulated
Sycp1	205.8	3.17	0.27	3.37119e-33	2.4646e-30	Upregulated
Arid5b	1589.41	-2.08	0.18	1.83425e-32	7.25591e-30	Downregulated
Zfp459	572.91	-3.02	0.26	2.29158e-32	1.20268e-29	Downregulated
Zic3	718.14	-2.44	0.21	2.47064e-32	1.23112e-29	Downregulated
Msantd3	474.01	-2.61	0.22	2.53915e-32	1.77393e-29	Downregulated
Ifitm1	2872.95	-1.69	0.15	1.1369e-31	3.86143e-29	Downregulated
Nr0b1	1465.39	-2.67	0.24	5.45446e-31	2.36469e-28	Downregulated
Mlf1	215.58	3.5	0.31	4.71534e-30	1.6136e-27	Upregulated
Slc7a8	162.76	3.31	0.3	3.60316e-30	2.03209e-27	Upregulated
Flnc	385.55	2.78	0.25	4.34869e-30	2.56177e-27	Upregulated
Btg2	1255.35	2.3	0.21	8.28605e-30	3.07702e-27	Upregulated
Mael	349.03	3.06	0.27	4.89224e-30	3.07702e-27	Upregulated
Fabp5	586.96	2.75	0.25	1.14174e-29	4.57152e-27	Upregulated
Phc1	2297.14	-1.83	0.16	2.2055e-29	5.99272e-27	Downregulated
AU015836	142.69	3.53	0.32	4.64172e-29	2.20757e-26	Upregulated
Npnt	129.29	4.19	0.39	1.01114e-28	4.15817e-26	Upregulated
Sall1	893.45	-2.44	0.22	1.69136e-28	5.62734e-26	Downregulated
Nsg1	149.38	5.03	0.46	1.27574e-28	5.67492e-26	Upregulated
Anxa3	132.13	4.39	0.41	1.97711e-28	7.51966e-26	Upregulated
Rec8	745.32	2.34	0.22	4.49614e-28	1.4355e-25	Upregulated
Ddah1	491	2.53	0.24	4.40128e-28	2.21759e-25	Upregulated
Mitf	781.64	-2.24	0.21	8.65914e-28	3.0059e-25	Downregulated
Jam2	4076.07	-2.17	0.2	2.51134e-27	6.10187e-25	Downregulated
Kdm3a	1378.85	-1.82	0.17	3.03448e-27	9.27654e-25	Downregulated
L1td1	1311.01	-2.03	0.19	4.11192e-27	1.15348e-24	Downregulated
Pdpn	989.03	2.38	0.23	9.34947e-27	2.58251e-24	Upregulated
Gm20939	628.18	-2.35	0.22	1.02914e-26	2.85178e-24	Downregulated
Col4a2	150.87	3.45	0.33	7.97892e-27	2.88117e-24	Upregulated
Dsp	169.4	2.93	0.28	9.32155e-27	3.29377e-24	Upregulated
4930519F16Rik	178.13	-3.45	0.33	2.51656e-26	8.87044e-24	Downregulated
Nrk	167.24	3.72	0.36	3.84347e-26	1.31565e-23	Upregulated
Ddx58	743.62	-2.34	0.23	6.27261e-26	1.80203e-23	Downregulated
Ly6h	97.32	4.89	0.47	9.63867e-26	2.82167e-23	Upregulated
Kif1a	311.12	2.65	0.26	1.47634e-25	4.04625e-23	Upregulated
Gm1673	214.01	2.77	0.27	5.76923e-25	1.25608e-22	Upregulated
Krt18	808.02	2.3	0.23	9.18782e-25	2.12011e-22	Upregulated
Rhox6	299.83	2.31	0.23	1.04244e-24	2.2142e-22	Upregulated
Adra2b	96.33	4.04	0.4	7.85781e-25	2.42986e-22	Upregulated
Tdrkh	161.88	3.09	0.31	1.14219e-24	3.43935e-22	Upregulated
Hoxb13	107.36	4.59	0.46	1.16523e-24	3.49404e-22	Upregulated
Fras1	107.38	4.1	0.42	3.32413e-24	8.49148e-22	Upregulated
Dgat2	197.15	2.92	0.3	7.75649e-24	2.23258e-21	Upregulated
Car4	115.03	4.17	0.42	8.80238e-24	2.23696e-21	Upregulated
Myl9	156.63	4.33	0.44	1.10883e-23	3.08878e-21	Upregulated
Prtn3	112.11	3.84	0.39	1.44201e-23	3.96885e-21	Upregulated
Gpx3	988.02	2.07	0.21	1.98947e-23	3.96885e-21	Upregulated
Taf7l	141.86	4.39	0.45	1.65222e-23	4.41331e-21	Upregulated
Gatm	219	3.35	0.35	4.19463e-23	7.58526e-21	Upregulated
Tdrd1	93.55	5.92	0.61	4.43636e-23	1.01239e-20	Upregulated
Podxl	254.45	2.24	0.23	6.31169e-23	1.10296e-20	Upregulated
Zfp936	779.32	-2.49	0.26	5.88044e-23	1.16233e-20	Downregulated
Otx1	108.95	5.2	0.54	6.40303e-23	1.62462e-20	Upregulated
Ar	97.87	4.83	0.49	9.32566e-23	2.03889e-20	Upregulated
Sct	123.52	3.31	0.35	9.95389e-23	2.04502e-20	Upregulated
Tet2	2027.61	-1.89	0.2	1.48687e-22	2.18546e-20	Downregulated
Plau	89.69	3.87	0.4	1.34693e-22	2.81133e-20	Upregulated
Tbc1d13	3395.53	-1.95	0.21	3.06207e-22	4.08628e-20	Downregulated
Lamb1	1239.25	1.72	0.18	2.67189e-22	4.56876e-20	Upregulated
Coch	190	3.53	0.38	3.221e-22	7.4169e-20	Upregulated
Epp13	508.99	-2.06	0.22	4.40829e-22	7.66273e-20	Downregulated
Crisp1	126.76	-3.49	0.37	5.33462e-22	1.05907e-19	Downregulated
Cdkn1c	86.9	3.97	0.43	6.30912e-22	1.25717e-19	Upregulated
Rprml	94.31	4.6	0.49	6.3094e-22	1.403e-19	Upregulated
Hmgn3	280.47	2.37	0.26	1.22219e-21	1.58001e-19	Upregulated
Csrnp3	389.81	-2.53	0.27	7.30687e-22	1.67399e-19	Downregulated
Krt7	282.08	2.32	0.25	1.1973e-21	1.70853e-19	Upregulated
Wnt3	85.2	4.4	0.47	8.12005e-22	1.72797e-19	Upregulated
Slc30a3	300.06	2.46	0.27	2.05657e-21	2.90566e-19	Upregulated
Nupr1	847.86	-1.78	0.19	2.278e-21	3.66523e-19	Downregulated
Rem2	99.56	3.46	0.37	2.81687e-21	5.02198e-19	Upregulated
Dnajc6	729.75	-1.92	0.21	3.30732e-21	5.68126e-19	Downregulated
Gdpd1	356.34	2.15	0.23	2.46079e-21	5.94632e-19	Upregulated
Cbx8	106.51	4.49	0.49	5.88404e-21	9.76864e-19	Upregulated
Notch4	218.01	-2.7	0.3	9.04541e-21	1.05242e-18	Downregulated
Psmb9	225.09	2.6	0.29	9.8678e-21	1.13674e-18	Upregulated
Steap3	207.04	2.48	0.27	1.20937e-20	2.31194e-18	Upregulated
Stra8	356.57	2.62	0.29	1.08554e-20	2.45359e-18	Upregulated
Pfkp	6172.73	-1.52	0.17	2.28862e-20	2.45359e-18	Downregulated
Zfp42	5244.91	-1.98	0.22	2.24039e-20	2.54032e-18	Downregulated
Gnal	77.18	5.04	0.55	1.13597e-20	3.46484e-18	Upregulated
Crispld2	121.37	3.74	0.41	2.31308e-20	3.79066e-18	Upregulated
Egfr	114.95	2.98	0.33	2.76429e-20	4.38066e-18	Upregulated
Kcns1	78.66	4.93	0.55	3.5328e-20	5.32706e-18	Upregulated
Pcyt1b	302.23	-2.12	0.24	5.19295e-20	6.26974e-18	Downregulated
Fbn2	126.43	3.44	0.38	4.20496e-20	6.48364e-18	Upregulated
Triml1	509.68	-2.05	0.23	6.18705e-20	8.25806e-18	Downregulated
Zfp819	316.12	-2.42	0.27	1.08829e-19	1.12054e-17	Downregulated
Klf2	703.68	-2.42	0.27	8.09513e-20	1.1832e-17	Downregulated
Hpcal4	70.71	4.16	0.46	5.27557e-20	1.33969e-17	Upregulated
Eif4e3	103.83	3.09	0.35	1.08387e-19	1.63843e-17	Upregulated
Tap1	176	2.89	0.33	1.04025e-19	1.755e-17	Upregulated
Bhlhe41	194.87	3.23	0.37	1.21571e-19	2.03364e-17	Upregulated
Plagl1	930.37	1.65	0.19	2.02308e-19	2.43222e-17	Upregulated
Ubtf	1782.47	-1.36	0.15	2.87262e-19	2.60179e-17	NotDE
Chac1	457.37	-2.25	0.26	1.45784e-19	2.60935e-17	Downregulated
Mov10l1	169.39	2.81	0.32	1.71468e-19	2.74057e-17	Upregulated
Cpm	107.97	2.98	0.34	2.09366e-19	2.96069e-17	Upregulated
Hsf5	86.83	3.68	0.42	2.12257e-19	2.96069e-17	Upregulated
1700019D03Rik	415.13	-2.03	0.23	1.74846e-19	3.00535e-17	Downregulated
Mcf2	1078.38	-1.69	0.19	2.64305e-19	3.00535e-17	Downregulated
Dlk1	75.02	5.15	0.59	1.47443e-19	3.3904e-17	Upregulated
Sdc3	110.11	2.95	0.34	3.45108e-19	5.33587e-17	Upregulated
Trank1	83.42	4.48	0.52	4.31436e-19	5.72409e-17	Upregulated
Ecel1	77.4	5.92	0.67	3.58442e-19	8.91451e-17	Upregulated
Lbh	94.48	3.51	0.41	6.94577e-19	9.29728e-17	Upregulated
Slc17a9	493.57	-2.57	0.3	6.1644e-19	1.01141e-16	Downregulated
Lrrc2	322.88	-2.24	0.26	1.18901e-18	1.1873e-16	Downregulated
Ccdc184	77.89	4.98	0.57	7.52486e-19	1.45712e-16	Upregulated
Lrp2	316.94	2.1	0.25	1.75214e-18	1.72371e-16	Upregulated
Prss50	316.73	2.44	0.29	1.49755e-18	1.81076e-16	Upregulated
Tgif1	2978.36	-1.42	0.17	2.42975e-18	1.96441e-16	NotDE
Cd24a	1281.11	1.53	0.18	1.95873e-18	2.16954e-16	Upregulated
Cd82	71.31	3.93	0.46	1.05152e-18	2.2092e-16	Upregulated
Slc25a31	86.76	3.79	0.45	1.88421e-18	2.30346e-16	Upregulated
Mmp9	73.37	5.74	0.66	1.5562e-18	2.78512e-16	Upregulated
Nfatc1	68.28	4.92	0.57	1.63436e-18	2.90441e-16	Upregulated
Dkkl1	149.68	2.57	0.3	2.64192e-18	3.60473e-16	Upregulated
Il6st	826.28	-1.7	0.2	3.96902e-18	3.88944e-16	Downregulated
Akap12	6444.76	-1.29	0.15	5.31421e-18	4.05941e-16	NotDE
Hand1	68.22	6.24	0.71	2.14615e-18	4.29278e-16	Upregulated
Lama5	2787.66	1.64	0.2	6.12103e-18	4.6121e-16	Upregulated
Tex15	250.38	2.2	0.26	5.85946e-18	5.19761e-16	Upregulated
Prss16	79.85	3.43	0.41	4.44792e-18	5.23454e-16	Upregulated
S100a6	129.68	2.89	0.34	4.56095e-18	5.25176e-16	Upregulated
Epb41l4a	934.53	-1.81	0.22	5.71153e-18	5.33754e-16	Downregulated
Ptpn14	450.25	1.95	0.23	3.88661e-18	5.53779e-16	Upregulated
Dppa3	1891.95	1.55	0.19	7.95767e-18	5.65289e-16	Upregulated
Sema5a	233.24	2.34	0.28	5.31842e-18	5.67707e-16	Upregulated
Rhox9	218.76	2.25	0.27	6.57578e-18	5.67707e-16	Upregulated
Tmem45b	74.42	4.23	0.5	3.04913e-18	5.70798e-16	Upregulated
Tmem59l	131.84	3.47	0.41	5.26771e-18	5.74252e-16	Upregulated
Pcsk9	80.2	3.97	0.48	5.64426e-18	6.07561e-16	Upregulated
Gm4779	331.05	2.04	0.24	4.53901e-18	6.07561e-16	Upregulated
Crym	232.54	2.31	0.28	7.62739e-18	6.33117e-16	Upregulated
Dcxr	1044.21	1.5	0.18	8.46707e-18	6.56274e-16	Upregulated
Tcam1	67.6	4.31	0.51	3.99601e-18	7.20348e-16	Upregulated
Cd74	224.56	2.38	0.29	8.61673e-18	8.69307e-16	Upregulated
Pax3	67.14	5.73	0.67	5.79876e-18	8.92254e-16	Upregulated
Col2a1	188.64	2.48	0.3	8.07446e-18	9.57812e-16	Upregulated
Ppp2r2c	224.38	2.36	0.28	1.30218e-17	1.04972e-15	Upregulated
Sema6a	64.75	4.77	0.57	6.34687e-18	1.22876e-15	Upregulated
Mybl2	2279.09	-1.5	0.18	1.92186e-17	1.36196e-15	Downregulated
Tex19.2	210.42	2.32	0.28	1.37151e-17	1.57412e-15	Upregulated
Mal2	195.42	2.13	0.26	1.36635e-17	1.57412e-15	Upregulated
Igfbp6	74.79	4.19	0.5	1.13344e-17	1.7199e-15	Upregulated
Esrrb	4286.56	-1.37	0.17	2.28079e-17	1.81888e-15	NotDE
Igfbp3	219.31	2.76	0.34	2.64536e-17	2.0462e-15	Upregulated
Stmn2	3105.96	-1.62	0.2	2.68733e-17	2.11846e-15	Downregulated
Msrb2	369.99	-2.17	0.26	1.94733e-17	2.35985e-15	Downregulated
Gm14820	102.47	-3.81	0.47	2.68496e-17	3.01916e-15	Downregulated
Morc1	1309.8	-1.81	0.22	5.12038e-17	4.15516e-15	Downregulated
Rbm46	67.86	4.18	0.51	2.71826e-17	4.45967e-15	Upregulated
H2-Q7	267.05	2.72	0.34	6.71377e-17	4.98129e-15	Upregulated
Zfp977	378.42	-1.99	0.24	4.50169e-17	5.3038e-15	Downregulated
Id1	320.01	2.59	0.32	7.38091e-17	5.41576e-15	Upregulated
Wif1	68.02	3.54	0.44	3.86391e-17	6.19993e-15	Upregulated
Vwa2	89.07	4.38	0.54	6.57779e-17	6.30284e-15	Upregulated
Fstl4	62.24	4.43	0.54	4.28298e-17	6.79766e-15	Upregulated
Dmbx1	94.07	4.1	0.51	7.80628e-17	7.38574e-15	Upregulated
Zic5	159	-2.43	0.3	7.06869e-17	7.38574e-15	Downregulated
Slc38a2	3206.8	-1.35	0.17	1.3377e-16	7.92335e-15	NotDE
Tuba3b	87.67	3.74	0.47	1.02244e-16	8.93865e-15	Upregulated
Grb14	91.7	2.94	0.37	1.04296e-16	9.40426e-15	Upregulated
Amn	187.57	3.26	0.4	9.12909e-17	9.40426e-15	Upregulated
Sphk1	87.1	3.87	0.49	1.13729e-16	1.02844e-14	Upregulated
Ptges	262.17	2.27	0.28	1.54826e-16	1.05864e-14	Upregulated
Tinagl1	308.87	2.82	0.36	1.64684e-16	1.14183e-14	Upregulated
Gsn	495.02	2.64	0.33	9.39306e-17	1.14658e-14	Upregulated
Dido1	1092.78	-1.35	0.17	1.7341e-16	1.27226e-14	NotDE
Sox2	1417.44	-1.91	0.24	2.2319e-16	1.6356e-14	Downregulated
Armcx1	427.24	-2	0.25	1.6354e-16	1.76053e-14	Downregulated
Mboat1	98.46	3.15	0.4	2.23601e-16	1.95052e-14	Upregulated
Plk2	802.2	1.59	0.2	2.90466e-16	2.05972e-14	Upregulated
Col25a1	62.83	3.89	0.49	1.76423e-16	2.27751e-14	Upregulated
Atp6v1c2	103.42	3.17	0.4	2.30994e-16	2.27751e-14	Upregulated
Slc43a3	188.5	2.02	0.26	2.66607e-16	2.56501e-14	Upregulated
Aldh1a2	137.67	2.87	0.36	2.84478e-16	2.73428e-14	Upregulated
Cx3cl1	106.96	2.68	0.34	3.55437e-16	2.98203e-14	Upregulated
Thbs1	64.63	4.18	0.52	2.22059e-16	3.36601e-14	Upregulated
Alox5	110.18	3.27	0.42	3.77305e-16	3.62481e-14	Upregulated
Pdgfra	62.98	4.06	0.51	2.55389e-16	3.98891e-14	Upregulated
Apobec3	1520.26	-1.48	0.19	7.33323e-16	4.17737e-14	NotDE
Zcchc12	64.44	4.18	0.53	3.44823e-16	4.17737e-14	Upregulated
Figla	51.17	4.42	0.56	3.65622e-16	4.51769e-14	Upregulated
Apoe	16400.3	-1.26	0.16	8.15861e-16	4.6035e-14	NotDE
Txnip	4877.9	1.53	0.19	7.13803e-16	4.75126e-14	Upregulated
Efna5	94.5	3.2	0.41	6.91533e-16	5.33615e-14	Upregulated
Txlng	590.07	-1.55	0.2	7.58486e-16	5.39442e-14	Downregulated
8030474K03Rik	215.71	2.67	0.34	9.81144e-16	6.06069e-14	Upregulated
Dsc2	139.25	2.68	0.35	7.78551e-16	7.03273e-14	Upregulated
Hoxa7	52.09	4.84	0.61	5.44423e-16	7.3267e-14	Upregulated
Cidea	140.82	3.19	0.42	9.76287e-16	8.73252e-14	Upregulated
Sinhcaf	1171.37	-1.59	0.21	1.35834e-15	8.87362e-14	Downregulated
Lhfp	97.32	3.02	0.39	1.22669e-15	9.77728e-14	Upregulated
Vim	929.81	-1.52	0.2	1.52202e-15	9.8212e-14	Downregulated
Selenop	115.44	2.87	0.37	1.10169e-15	9.8212e-14	Upregulated
Pga5	119.68	-2.66	0.35	1.40933e-15	1.03873e-13	Downregulated
6330410L21Rik	73.14	-4.77	0.6	7.59024e-16	1.05295e-13	Downregulated
Cpeb1	174	2.19	0.28	1.25158e-15	1.08534e-13	Upregulated
Lrrc8d	585.95	-1.54	0.2	1.8155e-15	1.20088e-13	Downregulated
Bcor	718.32	1.5	0.2	2.27261e-15	1.49662e-13	Upregulated
Gm32585	49.67	5.87	0.74	1.07361e-15	1.52242e-13	Upregulated
Hdgfl3	108.66	2.87	0.38	2.23198e-15	1.66815e-13	Upregulated
Nefh	243.02	2.13	0.28	3.54769e-15	1.79465e-13	Upregulated
Serf1	79.12	3.34	0.44	2.47074e-15	1.84738e-13	Upregulated
Shisa4	166.39	2.8	0.37	2.33731e-15	1.98864e-13	Upregulated
Zscan10	675.61	-1.67	0.22	3.16525e-15	2.12133e-13	Downregulated
Poglut1	1489.53	-1.91	0.25	4.48467e-15	2.12279e-13	Downregulated
Trim29	58.61	4.32	0.56	2.17998e-15	2.40707e-13	Upregulated
Alox15	83.74	3.23	0.43	2.94902e-15	2.47301e-13	Upregulated
Rspo4	101.23	3.14	0.41	3.58024e-15	2.5855e-13	Upregulated
Arg2	49.3	5.21	0.67	2.25366e-15	2.94248e-13	Upregulated
Zdbf2	810.87	-1.93	0.26	4.95771e-15	2.9677e-13	Downregulated
Snca	77.62	3.23	0.43	2.44191e-15	3.28958e-13	Upregulated
Zfp42-ps1	263.97	-2.36	0.32	7.13022e-15	3.95908e-13	Downregulated
Serinc2	405.19	2.01	0.27	4.42534e-15	3.96041e-13	Upregulated
Tgm2	99.32	3.91	0.52	6.07317e-15	4.38244e-13	Upregulated
Dmkn	57.63	3.74	0.5	4.33296e-15	4.46289e-13	Upregulated
Nkd2	165.73	2.42	0.32	5.60633e-15	4.46289e-13	Upregulated
Lrrc34	1282.43	-1.41	0.19	9.03664e-15	4.58406e-13	NotDE
Pigl	909.31	-1.43	0.19	8.05205e-15	4.60019e-13	NotDE
Tbx20	132.4	2.95	0.39	6.76953e-15	4.67183e-13	Upregulated
Sept4	79.08	3.12	0.42	7.50143e-15	5.15614e-13	Upregulated
Mobp	94.94	-3.62	0.48	8.10278e-15	5.5472e-13	Downregulated
Pea15a	158.86	2.26	0.3	8.20064e-15	6.37078e-13	Upregulated
Piwil2	290.7	2.52	0.34	1.00124e-14	6.53363e-13	Upregulated
Mup6	144.05	-2.58	0.35	9.43851e-15	7.25022e-13	Downregulated
Gstk1	159.27	2.15	0.29	9.61166e-15	7.40653e-13	Upregulated
Ripk4	318.95	1.99	0.27	1.2178e-14	7.85335e-13	Upregulated
Coro2a	83.67	2.72	0.37	1.08389e-14	8.37926e-13	Upregulated
Zfp59	452.22	-2.2	0.3	1.06703e-14	8.62226e-13	Downregulated
Bcat2	1778.17	-1.25	0.17	1.86668e-14	8.62226e-13	NotDE
Rab11fip4	1040.29	1.4	0.19	1.54276e-14	9.10482e-13	NotDE
Nedd9	62.11	3.59	0.48	8.33129e-15	9.35773e-13	Upregulated
Zfp428	1097.43	-1.77	0.24	1.84555e-14	9.97819e-13	Downregulated
Rest	4622.62	-1.32	0.18	1.9227e-14	1.03556e-12	NotDE
Slit1	78.15	3.16	0.43	1.09984e-14	1.05529e-12	Upregulated
Myo1f	215.92	-2.05	0.28	2.18574e-14	1.08693e-12	Downregulated
Guca1a	203.14	2.16	0.29	1.4825e-14	1.09154e-12	Upregulated
Fbn1	126.93	2.47	0.34	1.82886e-14	1.20561e-12	Upregulated
0610040J01Rik	109.08	2.72	0.37	1.91102e-14	1.23622e-12	Upregulated
Syce3	93.07	2.79	0.38	1.93685e-14	1.26727e-12	Upregulated
Gata2	109.62	2.9	0.39	1.99492e-14	1.30041e-12	Upregulated
Fthl17a	48.06	3.88	0.52	1.16617e-14	1.34214e-12	Upregulated
Rab20	73.76	3.25	0.44	1.13265e-14	1.35129e-12	Upregulated
Tubb6	1320.2	1.7	0.23	2.76038e-14	1.43208e-12	Upregulated
Col1a1	94.6	2.62	0.36	2.03335e-14	1.47404e-12	Upregulated
Cacna1g	67.74	3.19	0.43	1.26142e-14	1.48844e-12	Upregulated
Gyg	382.73	1.51	0.2	1.79491e-14	1.54565e-12	Upregulated
Stk38	1887.62	-1.29	0.18	3.94445e-14	1.58296e-12	NotDE
Nes	166.09	2.15	0.29	2.39589e-14	1.68763e-12	Upregulated
Ddx4	452.78	2.28	0.31	2.50875e-14	1.88138e-12	Upregulated
Cmtm8	133.6	2.46	0.34	3.07161e-14	1.90153e-12	Upregulated
Zfp981	1666.26	-1.41	0.19	4.91735e-14	1.9452e-12	NotDE
Enpp1	79.19	3.26	0.45	3.4081e-14	2.0758e-12	Upregulated
Fam213a	350.44	1.75	0.24	2.80607e-14	2.15505e-12	Upregulated
Mkx	151.56	2.19	0.3	3.4833e-14	2.40006e-12	Upregulated
Tubb3	488.05	-1.7	0.23	3.3873e-14	2.48656e-12	Downregulated
Aebp1	129.28	2.67	0.37	4.05745e-14	2.49641e-12	Upregulated
Hspa2	196.07	2.6	0.36	4.14954e-14	2.8309e-12	Upregulated
Fgfr2	67.88	3.18	0.44	2.51395e-14	2.83202e-12	Upregulated
Nr5a2	401	-1.82	0.25	3.56815e-14	2.91234e-12	Downregulated
Zfp975	385.23	-1.62	0.22	4.11311e-14	2.96713e-12	Downregulated
Tmem30b	111.71	2.95	0.41	5.37864e-14	3.25223e-12	Upregulated
Samd4	47.88	3.85	0.53	3.65029e-14	3.2549e-12	Upregulated
Platr10	647.19	-1.89	0.26	6.58482e-14	3.31193e-12	Downregulated
Itga3	337.55	1.81	0.25	4.72399e-14	3.41921e-12	Upregulated
Gal	53.4	5.63	0.77	3.92717e-14	3.46605e-12	Upregulated
Plxnd1	140.35	2.86	0.4	5.54297e-14	3.70892e-12	Upregulated
Igsf1	92.35	2.52	0.35	6.44356e-14	3.75989e-12	Upregulated
Plbd1	201.47	2.03	0.28	5.89547e-14	3.87062e-12	Upregulated
Epha8	60.95	3.88	0.53	4.59605e-14	4.00195e-12	Upregulated
Moxd1	49.32	4.33	0.59	5.09529e-14	4.30026e-12	Upregulated
Itpr2	98.03	3.06	0.43	7.62402e-14	4.34953e-12	Upregulated
Mei1	71.54	3.77	0.53	5.17299e-14	4.45942e-12	Upregulated
Nppc	50.6	4.4	0.6	4.5888e-14	4.91264e-12	Upregulated
Ret	62.69	3.36	0.47	5.1228e-14	4.93738e-12	Upregulated
Wnk2	93.32	2.73	0.38	9.0728e-14	5.23329e-12	Upregulated
Plppr3	120.57	2.49	0.35	9.95776e-14	5.72491e-12	Upregulated
Lrrc31	441.1	-1.54	0.21	9.05649e-14	6.27657e-12	Downregulated
Bcl9l	256	1.98	0.28	1.46367e-13	6.37991e-12	Upregulated
Ctcfl	61.84	3.26	0.46	7.8039e-14	6.3938e-12	Upregulated
P4ha2	498.9	1.87	0.26	1.00943e-13	6.81055e-12	Upregulated
Socs2	449.55	-1.56	0.22	9.77915e-14	6.83202e-12	Downregulated
Cyp46a1	83.72	3.29	0.46	1.3434e-13	7.0997e-12	Upregulated
Mn1	184.93	2.28	0.32	1.19738e-13	7.48753e-12	Upregulated
Htra1	96.31	2.38	0.34	1.35525e-13	7.48753e-12	Upregulated
Nkx2-9	68.47	6.45	0.86	9.28615e-14	7.67378e-12	Upregulated
Hmga2	105	2.55	0.36	1.47022e-13	7.98823e-12	Upregulated
Gstm5	422.66	1.58	0.22	1.22552e-13	8.08531e-12	Upregulated
Fzd5	481.99	-1.57	0.22	1.21667e-13	8.31235e-12	Downregulated
Ephx2	1983.98	-1.58	0.22	2.38867e-13	8.31995e-12	Downregulated
Ubash3b	75.52	2.85	0.4	8.72437e-14	8.81469e-12	Upregulated
Vcan	403.05	-1.8	0.25	1.19746e-13	8.81469e-12	Downregulated
Vnn1	47.24	5.05	0.7	9.10912e-14	8.81806e-12	Upregulated
Gas7	257.84	1.9	0.27	2.13319e-13	8.86507e-12	Upregulated
Cdyl	476.05	-1.76	0.25	1.26934e-13	9.23773e-12	Downregulated
Ctsh	114.67	2.45	0.35	1.8907e-13	9.59118e-12	Upregulated
Nhsl2	57.54	3.13	0.44	1.18961e-13	1.13743e-11	Upregulated
Emid1	164.26	2.18	0.31	2.05837e-13	1.22921e-11	Upregulated
Alcam	49.6	4.48	0.63	1.37639e-13	1.22921e-11	Upregulated
Zfp518b	519.07	-1.35	0.19	2.68536e-13	1.24606e-11	NotDE
Kdm6a	476.05	-1.49	0.21	2.10972e-13	1.35992e-11	NotDE
Pipox	869.75	-1.52	0.22	3.2854e-13	1.42433e-11	Downregulated
Fxyd1	47.24	4.43	0.62	1.51785e-13	1.42496e-11	Upregulated
Slc6a13	82.11	2.71	0.39	2.71669e-13	1.43486e-11	Upregulated
Dmd	767.36	-1.25	0.18	3.47215e-13	1.53135e-11	NotDE
Spic	500.73	-2.09	0.3	2.16891e-13	1.53778e-11	Downregulated
B2m	1351.45	1.31	0.18	3.65384e-13	1.56196e-11	NotDE
Chst8	110.71	2.72	0.39	2.65068e-13	1.56196e-11	Upregulated
Tex11	263.53	2.24	0.32	4.1404e-13	1.61295e-11	Upregulated
Nsd1	3539.76	-1.1	0.16	5.51226e-13	1.77251e-11	NotDE
Msx2	67.34	3.09	0.44	2.11211e-13	1.81948e-11	Upregulated
Esrp1	137.42	2.21	0.32	3.3111e-13	1.89894e-11	Upregulated
Pde4d	391.28	-1.77	0.25	3.10049e-13	1.96918e-11	Downregulated
Perp	241.72	2.17	0.31	4.11889e-13	1.98049e-11	Upregulated
Limch1	58.22	4.31	0.61	2.3158e-13	2.09802e-11	Upregulated
Baz1a	136.04	2.18	0.31	3.90426e-13	2.22142e-11	Upregulated
Dmtn	817.64	-1.42	0.2	5.04862e-13	2.23679e-11	NotDE
Bmp8b	120.31	2.73	0.39	4.04904e-13	2.31599e-11	Upregulated
Matn4	53.56	4.48	0.63	3.17478e-13	2.37404e-11	Upregulated
Unc5a	71.02	2.85	0.41	3.516e-13	2.54957e-11	Upregulated
Asz1	70.22	3.49	0.5	2.75281e-13	2.5502e-11	Upregulated
Krt8	627.34	1.52	0.22	6.15795e-13	2.6778e-11	Upregulated
Prdm14	338.04	-1.59	0.23	5.01458e-13	2.97536e-11	Downregulated
Cdc42ep1	54.65	4.16	0.6	3.37039e-13	2.97536e-11	Upregulated
Gcnt1	84.27	2.39	0.35	7.09249e-13	3.30231e-11	Upregulated
Prok2	43.3	4.01	0.59	6.16122e-13	3.32201e-11	Upregulated
Rgs10	107.96	2.23	0.33	6.96713e-13	3.44138e-11	Upregulated
Mylpf	1742.41	-1.5	0.22	8.99084e-13	3.46416e-11	Downregulated
Efemp1	117.13	2.22	0.32	7.26034e-13	3.48072e-11	Upregulated
Nasp	3757.68	-1.25	0.18	1.15076e-12	3.49364e-11	NotDE
Pyy	73.87	3.69	0.54	4.98373e-13	3.50314e-11	Upregulated
Col5a1	103.69	2.33	0.34	8.27103e-13	3.77617e-11	Upregulated
Cygb	60.09	3.47	0.5	4.26735e-13	3.82185e-11	Upregulated
Myzap	45.75	3.86	0.56	4.94839e-13	3.99197e-11	Upregulated
Pla1a	911.66	-1.27	0.18	1.18868e-12	4.08637e-11	NotDE
Ly6k	143.87	2.67	0.39	7.6698e-13	4.1592e-11	Upregulated
Adgrb2	90.68	2.53	0.37	7.82493e-13	4.24276e-11	Upregulated
Vopp1	104.95	2.37	0.35	9.89709e-13	4.67055e-11	Upregulated
Capn2	127.78	2.27	0.33	9.78152e-13	4.67356e-11	Upregulated
Arhgap10	108.03	2.22	0.33	1.0141e-12	4.75965e-11	Upregulated
Zfp808	383.06	-1.58	0.23	8.58366e-13	5.03797e-11	Downregulated
Plk5	329.07	1.96	0.29	8.31596e-13	5.28326e-11	Upregulated
Tspan18	60.71	3.62	0.53	6.3798e-13	5.34362e-11	Upregulated
Serpinb9b	182.27	-2.28	0.34	1.16189e-12	6.07004e-11	Downregulated
Sgcb	202.39	2.08	0.31	1.18862e-12	6.19302e-11	Upregulated
Hirip3	315.05	-1.49	0.22	2.03577e-12	6.33316e-11	NotDE
Cfp	95.03	-2.42	0.36	1.24403e-12	6.56536e-11	Downregulated
Sfrp2	152.79	1.88	0.28	1.30133e-12	6.75292e-11	Upregulated
Smc1b	183.99	1.7	0.25	1.41694e-12	7.32875e-11	Upregulated
Akap8	1768.31	-1.13	0.16	2.05382e-12	7.45278e-11	NotDE
Morc4	100.03	2.29	0.34	1.76551e-12	7.97282e-11	Upregulated
Slc25a40	304.4	-1.55	0.23	2.39735e-12	8.37867e-11	Downregulated
Tug1	1613.84	-1.47	0.22	2.46373e-12	9.1062e-11	NotDE
Dio3	47.1	4.02	0.6	1.37849e-12	9.1062e-11	Upregulated
Zfp980	487.5	-1.56	0.23	1.76375e-12	9.9735e-11	Downregulated
Pak6	86.82	2.93	0.44	2.22462e-12	1.00061e-10	Upregulated
Avil	45.26	4.54	0.67	1.53875e-12	1.03708e-10	Upregulated
Cdkn2b	110.27	2.36	0.35	2.32452e-12	1.05598e-10	Upregulated
Entpd2	140.16	2.81	0.42	2.1638e-12	1.09093e-10	Upregulated
Rflnb	41.47	3.79	0.56	2.28863e-12	1.1315e-10	Upregulated
Cbx4	50.28	3.29	0.49	1.41229e-12	1.1738e-10	Upregulated
Bcorl1	240.82	2.02	0.3	3.4811e-12	1.19443e-10	Upregulated
Mtss1	1470.64	-1.39	0.21	3.52078e-12	1.29336e-10	NotDE
Klhl40	50.12	3.78	0.56	2.0116e-12	1.29352e-10	Upregulated
Tmem39a	2631.93	-1.5	0.22	3.60247e-12	1.29352e-10	Downregulated
Nptxr	102.05	2.79	0.42	3.07376e-12	1.36799e-10	Upregulated
Meis1	134.87	2.12	0.32	2.9254e-12	1.46189e-10	Upregulated
Adhfe1	172.16	-1.98	0.3	3.0666e-12	1.50498e-10	Downregulated
Ada	378.73	1.65	0.25	2.94181e-12	1.56753e-10	Upregulated
Upk3a	38.94	4.2	0.65	3.26834e-12	1.56753e-10	Upregulated
Arhgap32	721.37	-1.48	0.22	4.1722e-12	1.63286e-10	NotDE
Adamts2	45.14	4.41	0.66	2.0782e-12	1.67977e-10	Upregulated
Gid8	717.13	-1.51	0.23	4.7286e-12	1.79473e-10	Downregulated
Cpd	266.29	1.63	0.25	6.21017e-12	1.79738e-10	Upregulated
Dazl	306.21	2.27	0.35	5.77512e-12	1.91763e-10	Upregulated
Zyx	173.76	1.96	0.3	4.32033e-12	2.11087e-10	Upregulated
Cd7	89.99	2.34	0.35	5.01724e-12	2.13969e-10	Upregulated
Pmaip1	1064.66	1.48	0.22	5.80235e-12	2.18449e-10	NotDE
Slit3	98.19	2.24	0.34	5.4534e-12	2.20225e-10	Upregulated
Creb5	31.41	4.49	0.68	4.8764e-12	2.25002e-10	Upregulated
Strip2	99.69	2.3	0.35	4.8816e-12	2.3621e-10	Upregulated
Pde3a	44.91	4.46	0.67	3.42956e-12	2.44279e-10	Upregulated
Upp1	7651.11	-1.35	0.21	1.0109e-11	2.72432e-10	NotDE
Zfp961	773.99	-1.42	0.22	7.65523e-12	2.77762e-10	NotDE
Syce1	608.68	1.87	0.29	8.07013e-12	2.974e-10	Upregulated
2610037D02Rik	171.96	-1.79	0.27	6.51139e-12	3.05662e-10	Downregulated
Wnt5a	38.48	4.81	0.73	5.14235e-12	3.21526e-10	Upregulated
Gabra4	44.11	5.11	0.76	4.38205e-12	3.2733e-10	Upregulated
Pitx1	61.98	7.26	1.02	4.40982e-12	3.28615e-10	Upregulated
H2-Q10	138.32	2.41	0.37	7.13565e-12	3.31761e-10	Upregulated
E330020D12Rik	560.3	1.25	0.19	8.93918e-12	3.55488e-10	NotDE
Hoxa9	34.94	5.29	0.8	8.69689e-12	3.93669e-10	Upregulated
Osr2	61.06	4.07	0.62	5.37728e-12	3.96901e-10	Upregulated
Des	586.94	1.51	0.23	1.1656e-11	4.20387e-10	Upregulated
Gucy1b1	49.8	3.43	0.53	6.47508e-12	4.4703e-10	Upregulated
Gchfr	113.67	2.99	0.47	1.16789e-11	4.52719e-10	Upregulated
C1qtnf4	133.83	1.99	0.31	1.14216e-11	4.71244e-10	Upregulated
Ano10	112.6	2.35	0.37	1.25067e-11	4.82532e-10	Upregulated
Dusp27	279.28	-1.84	0.29	1.77938e-11	4.84846e-10	Downregulated
Mmp2	214.47	1.79	0.28	1.6299e-11	4.99949e-10	Upregulated
Dkc1	2892.18	-1.26	0.19	1.53956e-11	5.06415e-10	NotDE
Adgrl2	222.77	1.66	0.26	1.63271e-11	5.08099e-10	Upregulated
Crygs	55.94	3.21	0.49	8.03509e-12	5.44434e-10	Upregulated
Penk	65.85	3.14	0.48	9.53248e-12	5.72566e-10	Upregulated
Gm45871	177.07	-1.9	0.29	1.30063e-11	5.83758e-10	Downregulated
Hs3st3b1	83.89	2.32	0.36	1.58283e-11	5.99429e-10	Upregulated
Ntrk2	77.62	2.51	0.39	1.04761e-11	6.07727e-10	Upregulated
Pik3ap1	45.92	3.9	0.6	9.28258e-12	6.21747e-10	Upregulated
Lrrfip1	452.51	1.3	0.2	1.33872e-11	6.49669e-10	NotDE
2610002M06Rik	122.77	2.13	0.33	1.71123e-11	6.68674e-10	Upregulated
Lrmp	387.76	-1.49	0.23	1.29888e-11	6.95496e-10	NotDE
Fhl2	47.74	3.51	0.54	1.26965e-11	7.48749e-10	Upregulated
Itih5	101.74	2.45	0.38	2.04354e-11	7.61622e-10	Upregulated
Acpp	65.15	2.92	0.46	1.304e-11	7.63796e-10	Upregulated
Enpp3	535.48	-1.34	0.21	2.02996e-11	7.63796e-10	NotDE
Ethe1	516.27	1.46	0.23	2.26592e-11	7.76734e-10	NotDE
Sdc4	9081.24	1.19	0.18	2.47922e-11	7.8618e-10	NotDE
Cldn7	737.08	1.7	0.27	2.51882e-11	8.2758e-10	Upregulated
Notum	124.88	-2.11	0.33	2.10826e-11	8.2758e-10	Downregulated
Mlxipl	146.89	2.2	0.35	1.97041e-11	8.58163e-10	Upregulated
Ptpru	117.6	2.44	0.38	2.27516e-11	8.65796e-10	Upregulated
Pde10a	48.07	3.86	0.6	1.54394e-11	8.65796e-10	Upregulated
Efcab6	51.89	3.58	0.56	1.26293e-11	8.70173e-10	Upregulated
Cybrd1	63.52	3.17	0.5	1.38565e-11	8.95253e-10	Upregulated
Nrp2	547.88	-1.3	0.2	2.54586e-11	9.36435e-10	NotDE
Rassf4	157.62	1.88	0.3	2.16262e-11	9.40265e-10	Upregulated
Pml	1472.75	-1.18	0.18	3.04902e-11	9.45615e-10	NotDE
Greb1l	117.93	2.1	0.33	2.53668e-11	9.6082e-10	Upregulated
Map1lc3a	337.12	1.62	0.25	2.03503e-11	1.04676e-09	Upregulated
Zfp992	601.28	-1.32	0.21	3.28862e-11	1.05455e-09	NotDE
Slc6a1	86.93	2.19	0.35	3.12239e-11	1.16427e-09	Upregulated
Tmod2	153.45	1.79	0.28	2.77915e-11	1.17807e-09	Upregulated
Gca	271.26	1.71	0.27	3.32493e-11	1.18604e-09	Upregulated
Hid1	165.77	2.52	0.4	2.89619e-11	1.22697e-09	Upregulated
1700061G19Rik	247.11	-1.57	0.25	4.91805e-11	1.23588e-09	Downregulated
Tmem40	519.27	-1.25	0.2	4.14047e-11	1.31054e-09	NotDE
Dppa2	706.16	-1.39	0.22	4.07382e-11	1.36806e-09	NotDE
Cnn2	770.88	1.22	0.19	4.20264e-11	1.50272e-09	NotDE
Ccn1	830.44	5.63	0.93	5.83371e-11	1.55886e-09	Upregulated
Flt4	187.31	2.01	0.32	3.79197e-11	1.57993e-09	Upregulated
Pdlim4	506.57	1.54	0.24	5.10336e-11	1.5981e-09	Upregulated
Ptprz1	64.59	2.62	0.41	2.34433e-11	1.61266e-09	Upregulated
Tpm2	519.33	1.19	0.19	5.16876e-11	1.64051e-09	NotDE
Ets1	86.26	2.1	0.34	4.53302e-11	1.64371e-09	Upregulated
Mthfd1l	800.37	-1.26	0.2	5.23094e-11	1.68317e-09	NotDE
Dusp8	33.72	4.33	0.68	3.11229e-11	1.70375e-09	Upregulated
Cdkn1a	5243.13	0.98	0.16	7.4768e-11	1.74347e-09	NotDE
Msx1	32.93	4.57	0.72	4.5143e-11	1.78538e-09	Upregulated
Pltp	1253	-1.34	0.21	7.70659e-11	2.01615e-09	NotDE
Slco2a1	100.08	2.6	0.42	5.51566e-11	2.01915e-09	Upregulated
H2-Ab1	227.05	2.14	0.35	5.87289e-11	2.01915e-09	Upregulated
Zfp445	615.08	-1.17	0.18	6.42891e-11	2.03848e-09	NotDE
Mbp	215.96	2.41	0.39	8.53009e-11	2.06334e-09	Upregulated
Pcgf5	131.5	1.87	0.3	5.86727e-11	2.08338e-09	Upregulated
Tex13b	42.53	3.18	0.51	5.42653e-11	2.13595e-09	Upregulated
H2-T22	129.99	1.79	0.29	6.05655e-11	2.19425e-09	Upregulated
Cd164l2	168.02	1.98	0.32	5.49153e-11	2.21617e-09	Upregulated
Accsl	186.34	-2.31	0.37	5.53297e-11	2.21994e-09	Downregulated
Tent5a	62.9	2.75	0.44	3.61403e-11	2.39931e-09	Upregulated
Dmrt1	92.84	2.15	0.35	6.71995e-11	2.41465e-09	Upregulated
Zic2	123.43	-2	0.32	6.86435e-11	2.46149e-09	Downregulated
Efnb1	82.4	2.4	0.39	7.09583e-11	2.5393e-09	Upregulated
Trp53i11	527.42	1.96	0.32	7.48822e-11	2.54119e-09	Upregulated
Cstf3	776.9	-1.35	0.22	7.57169e-11	2.56003e-09	NotDE
Nufip2	2396.31	-1.27	0.2	9.2012e-11	2.56003e-09	NotDE
Slc6a12	31.77	3.99	0.64	6.88287e-11	2.67272e-09	Upregulated
Ngb	67.67	3.14	0.51	5.30397e-11	2.70392e-09	Upregulated
Zfp9	84.61	2.27	0.37	7.9132e-11	2.79755e-09	Upregulated
Rcc2	2135.21	-0.99	0.16	1.31411e-10	2.92866e-09	NotDE
1700020N01Rik	44.41	3.28	0.53	4.87926e-11	3.04457e-09	Upregulated
Ankrd33b	65.52	2.86	0.46	6.01936e-11	3.13006e-09	Upregulated
Hsd11b2	58.04	3.02	0.49	5.506e-11	3.21586e-09	Upregulated
Mical2	50.25	3.26	0.52	5.06879e-11	3.27107e-09	Upregulated
Cilp2	177.93	2.16	0.35	8.3995e-11	3.27492e-09	Upregulated
Cox8c	36.48	4.75	0.77	8.8023e-11	3.32694e-09	Upregulated
Kif21a	268.1	1.61	0.26	1.03914e-10	3.39049e-09	Upregulated
Hoxa1	37.32	3.54	0.58	9.38311e-11	3.53241e-09	Upregulated
Zfp534	743.02	-1.47	0.24	1.0797e-10	3.55545e-09	NotDE
Irf5	77.3	2.94	0.48	7.48049e-11	3.72323e-09	Upregulated
Ebf2	41.18	6.13	0.95	1.00985e-10	3.74233e-09	Upregulated
Spata20	48.93	3.29	0.53	8.18262e-11	4.05669e-09	Upregulated
Pym1	427.64	-1.28	0.21	8.74695e-11	4.0615e-09	NotDE
Stra6	36.93	4.12	0.67	1.15184e-10	4.24343e-09	Upregulated
Zfp988	667.43	-1.36	0.22	1.44403e-10	4.38701e-09	NotDE
Spink2	50.22	2.96	0.48	6.9594e-11	4.38701e-09	Upregulated
Fbln2	408.96	1.96	0.32	1.06307e-10	4.38701e-09	Upregulated
Heg1	139.41	1.88	0.31	1.18123e-10	4.45753e-09	Upregulated
Crebrf	208.76	-1.55	0.25	1.1663e-10	4.46158e-09	Downregulated
Mpdz	126.04	1.88	0.31	1.41678e-10	4.50408e-09	Upregulated
Itgb3	131.79	2.04	0.34	1.37695e-10	4.59123e-09	Upregulated
Dlgap3	273.75	-1.85	0.31	1.87784e-10	4.84171e-09	Downregulated
Amot	134.34	1.93	0.32	1.57516e-10	4.97868e-09	Upregulated
Cd302	364.58	1.41	0.23	1.11606e-10	5.07284e-09	NotDE
Gm2381	416.94	-1.5	0.24	1.17989e-10	5.35266e-09	Downregulated
Trim62	43.34	3.66	0.6	1.08252e-10	5.3708e-09	Upregulated
Lad1	295.48	1.55	0.26	2.13944e-10	5.46359e-09	Upregulated
Smarca2	181.56	1.83	0.3	1.47144e-10	5.46857e-09	Upregulated
Wnt16	35.9	3.98	0.66	1.55427e-10	5.64e-09	Upregulated
Homer2	65.36	2.57	0.42	9.99487e-11	5.89343e-09	Upregulated
Efna3	118.72	1.98	0.33	1.84856e-10	6.04702e-09	Upregulated
Cntfr	34.32	4.16	0.69	1.71694e-10	6.11008e-09	Upregulated
Msx3	32.94	4.97	0.8	1.75217e-10	6.34179e-09	Upregulated
Galnt16	84.98	2.44	0.41	2.00246e-10	6.61267e-09	Upregulated
Gtf2a1l	31.72	3.82	0.63	1.84223e-10	6.64266e-09	Upregulated
Lpl	267.63	1.62	0.27	3.26323e-10	7.12333e-09	Upregulated
Thnsl2	234.72	1.7	0.28	2.91702e-10	7.17144e-09	Upregulated
Reep1	131.46	1.9	0.32	2.34476e-10	7.19177e-09	Upregulated
Lrrk1	36.93	3.72	0.61	1.48559e-10	7.19177e-09	Upregulated
Klf5	1637.12	-1.08	0.18	2.74784e-10	7.22076e-09	NotDE
Ubqln4	900.46	-1.13	0.19	3.13847e-10	7.27971e-09	NotDE
Anp32a	629.35	-1.14	0.19	2.6751e-10	7.4193e-09	NotDE
Lpp	521.11	1.72	0.29	2.68228e-10	8.27659e-09	Upregulated
Parm1	81.49	2.45	0.41	2.30315e-10	8.41076e-09	Upregulated
Rgcc	517.94	1.43	0.24	2.73586e-10	8.41076e-09	NotDE
Tnfaip2	31.09	4.89	0.8	2.39616e-10	8.42277e-09	Upregulated
Scube3	81.01	2.18	0.37	2.70353e-10	8.58368e-09	Upregulated
Stard10	46.05	2.94	0.49	1.8611e-10	8.86085e-09	Upregulated
Gjb2	43.23	3.43	0.58	2.54071e-10	8.92632e-09	Upregulated
Sgpp2	111.64	2.29	0.38	2.95374e-10	9.4527e-09	Upregulated
Tbl1xr1	985.34	-1.22	0.2	4.16055e-10	9.4527e-09	NotDE
Ifitm3	1999.3	-0.92	0.15	4.36681e-10	9.4527e-09	NotDE
Rhox13	33.84	4.37	0.75	2.70499e-10	9.4527e-09	Upregulated
Mcub	29.35	4.17	0.69	2.7753e-10	9.47138e-09	Upregulated
Fam169a	471.38	-1.44	0.24	2.50778e-10	9.47138e-09	NotDE
Zfp990	885.96	-1.4	0.23	3.42911e-10	9.47825e-09	NotDE
Gfra3	47.94	6.72	1.04	1.69282e-10	9.49517e-09	Upregulated
Ska2	1289.78	-1.12	0.18	3.67275e-10	9.50511e-09	NotDE
Prox1	32.77	4.55	0.76	2.75907e-10	9.51914e-09	Upregulated
Rab3b	397.14	1.86	0.31	2.2522e-10	9.57529e-09	Upregulated
Gng12	510.19	1.33	0.22	3.51097e-10	9.57642e-09	NotDE
Sall4	2878.79	-0.98	0.16	3.91475e-10	9.60593e-09	NotDE
Scnn1a	54.8	3.34	0.56	2.09001e-10	9.6842e-09	Upregulated
Rex2	145.69	-1.94	0.32	2.78836e-10	9.69788e-09	Downregulated
Zranb3	480.95	-1.2	0.2	2.3704e-10	9.98817e-09	NotDE
Ncs1	301.39	1.56	0.26	4.93556e-10	1.01998e-08	Upregulated
St8sia5	41.67	3.8	0.63	2.24649e-10	1.03354e-08	Upregulated
Slc20a1	1028.51	-1.09	0.18	3.83558e-10	1.03766e-08	NotDE
Ttc39b	1634.83	-1.14	0.19	4.41655e-10	1.07032e-08	NotDE
Rab32	61.56	2.63	0.44	1.9109e-10	1.08963e-08	Upregulated
Nobox	39.65	3.93	0.65	3.22942e-10	1.09065e-08	Upregulated
Setx	1790.84	-1.13	0.19	5.35042e-10	1.11951e-08	NotDE
Fzd2	50.63	2.83	0.47	2.51894e-10	1.14669e-08	Upregulated
Unc5b	174.33	1.8	0.3	3.39077e-10	1.17216e-08	Upregulated
Fam25c	1276.26	-1.36	0.23	4.88898e-10	1.20611e-08	NotDE
Krt79	62.03	3.2	0.53	2.14222e-10	1.20874e-08	Upregulated
Ccno	80.09	3	0.51	4.02792e-10	1.23048e-08	Upregulated
Itga2b	114.11	2.46	0.42	4.57559e-10	1.3079e-08	Upregulated
Vash2	121.94	2.09	0.35	3.86478e-10	1.3276e-08	Upregulated
Nipal4	39.18	3.4	0.57	4.02928e-10	1.3276e-08	Upregulated
Nucks1	5127.65	-0.91	0.15	7.08723e-10	1.33268e-08	NotDE
Lbhd1	205.13	-1.77	0.3	4.08399e-10	1.37625e-08	Downregulated
Elovl4	368.31	1.33	0.22	3.40905e-10	1.38165e-08	NotDE
Peg12	140.99	2.06	0.35	4.17563e-10	1.39427e-08	Upregulated
Nacc1	1048.16	-1.03	0.17	5.68171e-10	1.39427e-08	NotDE
Gja1	1213.75	-1.25	0.21	5.6463e-10	1.39427e-08	NotDE
Hspg2	3712.52	1.09	0.18	5.81607e-10	1.40535e-08	NotDE
Mapk13	357.65	1.39	0.23	3.51588e-10	1.42324e-08	NotDE
Tmprss2	33.23	4.07	0.69	4.43193e-10	1.42378e-08	Upregulated
Alx1	32.91	5.55	0.92	4.39998e-10	1.42505e-08	Upregulated
Slc25a4	4763.39	1.11	0.18	6.23649e-10	1.45482e-08	NotDE
Fbxo30	544.27	-1.25	0.21	5.69631e-10	1.47194e-08	NotDE
Igfals	102.53	-2.12	0.36	5.14575e-10	1.50639e-08	Downregulated
Inafm2	170.89	1.87	0.32	4.6544e-10	1.55328e-08	Upregulated
Dab2	34.95	3.78	0.64	4.83675e-10	1.55328e-08	Upregulated
Crip2	678.38	1.63	0.28	5.62678e-10	1.58105e-08	Upregulated
Rtel1	653.63	-1.22	0.21	6.35112e-10	1.59837e-08	NotDE
Tex12	29.72	4.2	0.73	5.04024e-10	1.61046e-08	Upregulated
Fgfr3	39.94	3.72	0.63	5.30382e-10	1.70708e-08	Upregulated
Gm21411	545.91	-1.45	0.25	6.87276e-10	1.72095e-08	NotDE
Ccnt2	1202.53	-0.96	0.16	8.29121e-10	1.73019e-08	NotDE
Slc20a2	378.61	-1.28	0.21	4.48702e-10	1.76085e-08	NotDE
Slc10a4	36.24	6.61	1.05	5.59016e-10	1.77039e-08	Upregulated
Ldb1	442.91	-1.27	0.21	4.91285e-10	1.77039e-08	NotDE
Gfra1	31.79	5.63	0.92	4.14841e-10	1.78809e-08	Upregulated
Cox4i2	82.16	2.26	0.39	6.6081e-10	1.80117e-08	Upregulated
Reep5	1139.61	1.23	0.21	7.65641e-10	1.82074e-08	NotDE
Stx17	181.01	1.81	0.31	5.80906e-10	1.87227e-08	Upregulated
Liph	1111.31	-1.25	0.21	7.72266e-10	1.9479e-08	NotDE
Fut9	431.79	-1.52	0.26	5.08586e-10	1.96955e-08	Downregulated
Pnmt	33.83	5.2	0.86	6.2767e-10	1.98033e-08	Upregulated
Nxn	937.26	-1.03	0.17	8.55133e-10	1.98145e-08	NotDE
Cyb5r1	1437.21	-1	0.17	9.84345e-10	2.01259e-08	NotDE
Adcyap1r1	48.79	3.33	0.57	4.87302e-10	2.01259e-08	Upregulated
Cpz	34.4	4.1	0.71	6.98853e-10	2.17095e-08	Upregulated
Actn2	78.56	2.12	0.37	7.63898e-10	2.18515e-08	Upregulated
H2-T10	48.84	2.7	0.46	4.62486e-10	2.19969e-08	Upregulated
Zcwpw1	139.4	1.69	0.29	7.37545e-10	2.34727e-08	Upregulated
Porcn	316.96	-1.25	0.21	1.11484e-09	2.37597e-08	NotDE
Ing5	1057.17	-1.13	0.19	1.0365e-09	2.41293e-08	NotDE
Spp1	10609.1	-1.13	0.19	1.35131e-09	2.42192e-08	NotDE
Trpv4	79.63	2.44	0.42	8.77394e-10	2.44819e-08	Upregulated
Dusp26	46.63	3.66	0.63	4.91361e-10	2.4627e-08	Upregulated
Lepr	60.49	2.51	0.43	5.26175e-10	2.4744e-08	Upregulated
Rragb	107.37	-1.97	0.34	9.23353e-10	2.54072e-08	Downregulated
Rgs5	33.92	9.23	2.47	8.65139e-10	2.65055e-08	Upregulated
Nptx1	32.59	4.11	0.7	6.4729e-10	2.69164e-08	Upregulated
Asgr1	54.76	3.05	0.52	5.87568e-10	2.74542e-08	Upregulated
Ly75	961.64	-1.09	0.19	1.1356e-09	2.77282e-08	NotDE
Zfp266	1403.07	-1.18	0.2	1.23486e-09	2.77917e-08	NotDE
Vax2os	83.92	-2.06	0.36	8.88988e-10	2.80154e-08	Downregulated
Duox2	32.9	4.02	0.69	9.3593e-10	2.85433e-08	Upregulated
Tppp3	83.08	2.3	0.4	1.14452e-09	2.98592e-08	Upregulated
Chst13	44.23	3.78	0.66	7.49532e-10	2.99749e-08	Upregulated
Sh3gl2	1124.05	-1.19	0.2	1.23985e-09	2.99864e-08	NotDE
Chrna4	57.01	2.77	0.48	6.45104e-10	3.16685e-08	Upregulated
Il1r2	87.8	2.3	0.4	1.02338e-09	3.1895e-08	Upregulated
Gm17067	506.03	-1.38	0.24	1.35404e-09	3.1895e-08	NotDE
Slc1a6	37.8	3.58	0.62	7.90059e-10	3.22264e-08	Upregulated
Cldn10	28	4.5	0.78	1.07978e-09	3.22264e-08	Upregulated
Phc2	143.93	1.72	0.3	1.06391e-09	3.25165e-08	Upregulated
Ramp2	67.41	2.28	0.39	6.44917e-10	3.26307e-08	Upregulated
Ash2l	5495.87	-1.07	0.18	1.92636e-09	3.2714e-08	NotDE
D330045A20Rik	65.54	2.39	0.41	8.50343e-10	3.3476e-08	Upregulated
Slc25a20	1971.48	1.12	0.19	1.98019e-09	3.35234e-08	NotDE
Parva	121.83	1.97	0.34	1.33861e-09	3.42166e-08	Upregulated
Slc29a4	159.56	1.91	0.33	1.12886e-09	3.46003e-08	Upregulated
Itga11	33.62	3.77	0.66	1.22776e-09	3.58345e-08	Upregulated
Slco4c1	326.12	-1.3	0.22	1.77168e-09	3.64235e-08	NotDE
Baiap2l1	153.87	1.99	0.35	1.23259e-09	3.7171e-08	Upregulated
Trp53inp2	337.16	1.43	0.25	1.17006e-09	3.82927e-08	NotDE
Tmeff2	29.74	4.77	0.81	1.33116e-09	3.86129e-08	Upregulated
Klf8	508.05	-1.25	0.22	1.6492e-09	3.96202e-08	NotDE
Mpped1	41.14	3.2	0.57	1.35876e-09	3.96805e-08	Upregulated
Ptpn18	130.92	1.93	0.34	1.51653e-09	3.98092e-08	Upregulated
Gadd45b	343.93	1.33	0.23	1.23797e-09	4.02051e-08	NotDE
Pogk	45.07	3.37	0.58	9.08072e-10	4.05484e-08	Upregulated
Dennd2d	45.91	2.73	0.47	8.48993e-10	4.1843e-08	Upregulated
Lbhd2	78.9	6.6	1.15	1.58773e-09	4.1843e-08	Upregulated
Tex14	759.22	-1.03	0.18	1.85912e-09	4.23015e-08	NotDE
Slc25a24	106.6	2.19	0.39	1.67407e-09	4.46124e-08	Upregulated
Exoc3l4	38.53	4.22	0.74	1.63668e-09	4.7642e-08	Upregulated
Thbs4	34.56	4.38	0.77	1.68911e-09	4.88486e-08	Upregulated
Zfp607a	101.13	-2.23	0.4	1.6478e-09	4.9336e-08	Downregulated
Sox6	59.33	2.76	0.48	1.12914e-09	4.97355e-08	Upregulated
Tanc2	272.75	1.54	0.27	2.47957e-09	4.97355e-08	Upregulated
Tceal3	27.88	4.1	0.72	1.75933e-09	5.03728e-08	Upregulated
Arl6ip6	1085.85	-1.19	0.21	2.20514e-09	5.06857e-08	NotDE
Nrg1	59.31	2.65	0.46	1.10222e-09	5.34276e-08	Upregulated
Ptprs	1089.01	1.09	0.19	2.48925e-09	5.34276e-08	NotDE
Alppl2	38.26	3.52	0.62	1.39004e-09	5.39951e-08	Upregulated
Car12	163.4	2.18	0.39	1.83973e-09	5.42818e-08	Upregulated
Dusp10	136.64	1.55	0.27	1.8706e-09	5.46459e-08	Upregulated
Tbx4	36.4	5.22	0.9	1.93416e-09	5.48007e-08	Upregulated
Fgd4	229.14	-1.48	0.26	3.22196e-09	5.57844e-08	NotDE
Asgr2	68.8	2.24	0.39	1.16935e-09	5.61764e-08	Upregulated
Bicc1	60.15	2.59	0.45	1.18909e-09	5.68708e-08	Upregulated
Prmt5	1767.1	-1.21	0.21	3.22026e-09	5.68708e-08	NotDE
Rhox10	29.14	3.91	0.69	2.01334e-09	5.68708e-08	Upregulated
Hspa1a	35.83	3.52	0.63	1.49208e-09	5.71883e-08	Upregulated
Lmx1b	31.11	5.04	0.88	2.05846e-09	5.79498e-08	Upregulated
Susd3	86.91	2.43	0.44	2.43532e-09	5.89496e-08	Upregulated
Adamts1	52.36	3.8	0.67	1.29079e-09	5.89859e-08	Upregulated
Megf6	145.43	2.15	0.38	2.04457e-09	5.92628e-08	Upregulated
Cnnm4	488.94	1.69	0.3	1.93247e-09	6.00916e-08	Upregulated
Snrpn	2002.1	-1.09	0.19	3.46472e-09	6.0395e-08	NotDE
Sgce	313.07	1.26	0.22	3.22357e-09	6.15308e-08	NotDE
Zfp553	740.87	-1.21	0.21	2.54062e-09	6.15308e-08	NotDE
Hivep2	31.03	3.71	0.66	2.24545e-09	6.15308e-08	Upregulated
Arhgap18	79.29	2.25	0.4	2.40654e-09	6.15308e-08	Upregulated
Pxdn	352.91	1.47	0.26	1.95226e-09	6.15308e-08	NotDE
Brdt	99.67	1.94	0.35	2.18686e-09	6.28148e-08	Upregulated
Serping1	140.16	1.54	0.27	2.28305e-09	6.42105e-08	Upregulated
Chm	382.94	-1.29	0.22	1.87302e-09	6.42105e-08	NotDE
Esam	30.08	4.21	0.74	2.38025e-09	6.53933e-08	Upregulated
Shtn1	101.51	2.4	0.44	2.70591e-09	6.74405e-08	Upregulated
Ceacam10	79.5	2.32	0.42	2.38039e-09	6.7881e-08	Upregulated
Anxa1	183.57	1.88	0.34	2.4746e-09	6.91973e-08	Upregulated
Dnah8	1661.59	-1.16	0.2	4.04534e-09	6.91989e-08	NotDE
Sox9	64.45	6.11	1.08	1.67642e-09	7.02396e-08	Upregulated
Patl2	371.77	-1.52	0.27	2.27993e-09	7.07416e-08	Downregulated
Rnf213	1190.37	1.23	0.22	3.48998e-09	7.14303e-08	NotDE
Trim2	538.85	-1.19	0.21	3.02978e-09	7.20247e-08	NotDE
Mymx	870.18	-1.1	0.19	3.52909e-09	7.20247e-08	NotDE
Fxyd5	185.16	1.77	0.32	2.62333e-09	7.26247e-08	Upregulated
Lars	3275.77	-1.24	0.22	4.55807e-09	7.71933e-08	NotDE
Pcolce2	601.35	-1.48	0.26	3.28857e-09	7.78349e-08	NotDE
Cd8a	25.78	4.38	0.79	3.00767e-09	8.18375e-08	Upregulated
Ptprd	42.31	3.8	0.68	2.26927e-09	8.34037e-08	Upregulated
Kcna1	38.15	8.97	2.49	3.0834e-09	8.36605e-08	Upregulated
Spock1	51.87	2.81	0.51	2.40445e-09	8.56997e-08	Upregulated
Klf6	877.76	1.55	0.28	4.32162e-09	8.60135e-08	Upregulated
Vwa1	38.95	4.09	0.75	3.3548e-09	8.88926e-08	Upregulated
Cyp2d22	49.96	2.96	0.53	2.43574e-09	8.88926e-08	Upregulated
Cryzl1	1451.66	-1.12	0.2	4.61007e-09	9.13679e-08	NotDE
Dbn1	209.52	1.85	0.33	3.35122e-09	9.1995e-08	Upregulated
Mkrn1	2040.77	-1.29	0.23	4.78968e-09	9.20143e-08	NotDE
Qsox1	272.41	1.85	0.34	4.22941e-09	9.72728e-08	Upregulated
Agk	493.3	-1.09	0.19	3.23278e-09	9.77849e-08	NotDE
Tspan12	223.1	1.41	0.25	4.49776e-09	1.03013e-07	NotDE
Nkd1	34.59	3.14	0.57	2.84905e-09	1.03013e-07	Upregulated
Tmem106c	577.69	1.09	0.19	4.98898e-09	1.03728e-07	NotDE
Zfp979	1969.4	-1.19	0.21	5.30783e-09	1.04028e-07	NotDE
Cdc37l1	821.64	-0.97	0.17	4.94313e-09	1.04794e-07	NotDE
Znf41-ps	151.95	-1.73	0.31	4.00627e-09	1.08198e-07	Downregulated
Emilin3	30.81	4.3	0.77	4.1818e-09	1.10952e-07	Upregulated
Nudt18	183.46	1.54	0.28	4.12915e-09	1.11279e-07	Upregulated
Fgf4	848.97	-1.44	0.26	5.64981e-09	1.11489e-07	NotDE
Rarg	305.27	-1.47	0.27	5.13405e-09	1.1629e-07	NotDE
Wnk4	47.69	2.58	0.47	3.37456e-09	1.17133e-07	Upregulated
Atxn3	893.14	-1.07	0.19	5.96927e-09	1.17308e-07	NotDE
Ankrd31	124.09	1.82	0.33	4.90269e-09	1.17927e-07	Upregulated
Nphs1	309.78	-1.56	0.29	7.55501e-09	1.20249e-07	Downregulated
Dchs1	35.87	4.19	0.75	3.38611e-09	1.20249e-07	Upregulated
Zfp985	1940.08	-1.28	0.23	6.60281e-09	1.23727e-07	NotDE
Abtb2	62.85	2.21	0.4	3.54838e-09	1.25564e-07	Upregulated
Trim68	75.02	2.12	0.38	3.65227e-09	1.25564e-07	Upregulated
Ddx25	190.24	1.84	0.33	4.73046e-09	1.2597e-07	Upregulated
Matn1	46.29	3.04	0.55	3.17777e-09	1.26089e-07	Upregulated
Aatk	47.74	2.74	0.5	3.59933e-09	1.26723e-07	Upregulated
Cib2	29.19	3.82	0.7	4.91309e-09	1.27068e-07	Upregulated
Gbp7	35.55	3.04	0.56	4.9621e-09	1.28162e-07	Upregulated
Rpp25	1251.31	-1.12	0.2	6.64522e-09	1.28984e-07	NotDE
Wnt7a	28.62	3.9	0.71	3.71799e-09	1.30195e-07	Upregulated
Cavin1	946.64	1.6	0.29	6.86545e-09	1.30566e-07	Upregulated
Add2	47.74	2.97	0.54	3.12656e-09	1.30761e-07	Upregulated
Gjb5	841.55	1.11	0.2	6.42766e-09	1.32054e-07	NotDE
Wnt7b	33.04	4.34	0.79	5.13817e-09	1.32301e-07	Upregulated
Zfp711	98.68	1.95	0.36	6.05592e-09	1.33425e-07	Upregulated
Zeb1	120.39	-1.83	0.33	5.05163e-09	1.33835e-07	Downregulated
Ppp1r16b	131.56	1.68	0.31	5.75668e-09	1.34934e-07	Upregulated
H2afj	1489.72	1	0.18	8.48883e-09	1.34934e-07	NotDE
Mbtps2	405.56	-1.34	0.24	4.85859e-09	1.35056e-07	NotDE
Osbpl6	94.7	2.2	0.41	5.99552e-09	1.36637e-07	Upregulated
Muc3	47.28	2.78	0.5	3.34621e-09	1.38273e-07	Upregulated
Serpinb6c	263.65	-1.72	0.31	6.39671e-09	1.39695e-07	Downregulated
Cpne8	57.34	2.38	0.43	3.70975e-09	1.43683e-07	Upregulated
Minar1	65.85	2.47	0.45	4.31187e-09	1.44117e-07	Upregulated
Obscn	72.93	2.32	0.42	3.85291e-09	1.48833e-07	Upregulated
Stard13	42.02	3.46	0.64	6.05106e-09	1.52572e-07	Upregulated
Acp6	2086.44	-0.97	0.18	1.05385e-08	1.53993e-07	NotDE
Yes1	499.11	-1.36	0.25	5.50143e-09	1.5698e-07	NotDE
Apba2	79.94	2.6	0.48	6.96763e-09	1.58348e-07	Upregulated
Emilin2	67.92	2.14	0.39	4.92504e-09	1.63314e-07	Upregulated
Impact	2401.95	-1.05	0.19	9.16255e-09	1.64933e-07	NotDE
Kif15	900.97	-0.98	0.17	8.82415e-09	1.66114e-07	NotDE
Dock3	56.54	2.56	0.47	4.39821e-09	1.68118e-07	Upregulated
Magee1	79.47	2.12	0.39	7.82577e-09	1.68136e-07	Upregulated
Hoxb7	31.35	5.46	0.96	6.93744e-09	1.72182e-07	Upregulated
Lima1	2180.06	-1	0.18	9.79855e-09	1.75232e-07	NotDE
Stxbp6	56.72	2.46	0.45	4.19769e-09	1.76715e-07	Upregulated
Zfp292	1064.6	-1.26	0.23	9.86045e-09	1.80941e-07	NotDE
Slc5a3	293.86	1.39	0.26	1.0498e-08	1.81068e-07	NotDE
Myh6	96.59	1.93	0.36	8.27397e-09	1.85353e-07	Upregulated
Sqor	32.55	3.5	0.65	7.51273e-09	1.86677e-07	Upregulated
Gm7240	412.93	-1.13	0.2	6.93414e-09	1.87015e-07	NotDE
Zfp991	240.55	-1.33	0.25	1.15001e-08	1.9506e-07	NotDE
Fndc3c1	46.17	2.71	0.5	4.75161e-09	1.98226e-07	Upregulated
Nfia	46.93	2.9	0.53	4.76276e-09	1.98436e-07	Upregulated
Sycp2	55.43	3.04	0.56	5.3102e-09	1.99326e-07	Upregulated
Mgll	62.06	2.26	0.41	5.9763e-09	1.99326e-07	Upregulated
Tacstd2	25.03	5.67	1.02	8.24984e-09	2.03151e-07	Upregulated
Arl14ep	1154.77	-1.19	0.22	1.12006e-08	2.05728e-07	NotDE
Lrrn4	206.81	1.59	0.29	8.274e-09	2.05728e-07	Upregulated
Igtp	161.51	1.45	0.27	8.14724e-09	2.05728e-07	NotDE
Nampt	1792.25	-1.07	0.2	1.17531e-08	2.05891e-07	NotDE
Hspa4l	127.14	1.93	0.36	9.47997e-09	2.08849e-07	Upregulated
Sdc1	406.84	1.59	0.29	7.64421e-09	2.10898e-07	Upregulated
Adipor2	1039.78	-1.06	0.19	1.09275e-08	2.12506e-07	NotDE
Steap1	238.03	1.54	0.29	1.25609e-08	2.13576e-07	Upregulated
Scn1b	64.78	2.3	0.42	6.5268e-09	2.1492e-07	Upregulated
Zfp638	1659.5	-1.03	0.19	1.53543e-08	2.15548e-07	NotDE
Msrb3	117.67	1.7	0.32	1.01399e-08	2.19678e-07	Upregulated
Phactr3	76.23	2.25	0.41	5.62559e-09	2.20721e-07	Upregulated
Adam15	273.65	1.32	0.24	1.33033e-08	2.20721e-07	NotDE
Tfr2	92.55	1.8	0.33	1.01564e-08	2.24412e-07	Upregulated
Snai3	82.53	2.78	0.53	1.01615e-08	2.24412e-07	Upregulated
Lifr	984.72	-0.99	0.18	1.18891e-08	2.28588e-07	NotDE
H2-Bl	269.79	1.65	0.31	1.10842e-08	2.28987e-07	Upregulated
Zfp758	115.33	-1.72	0.32	1.0458e-08	2.3009e-07	Downregulated
Uck2	1416.98	-1.03	0.19	1.20741e-08	2.31273e-07	NotDE
Ramp3	198.84	1.81	0.33	9.49724e-09	2.32649e-07	Upregulated
Vwa5b2	36.48	3.07	0.57	9.92444e-09	2.33541e-07	Upregulated
Pola1	2118.14	-0.97	0.18	1.75695e-08	2.38398e-07	NotDE
Meioc	338.06	3.12	0.59	9.13268e-09	2.41495e-07	Upregulated
Scn8a	129.33	1.67	0.31	1.00693e-08	2.48168e-07	Upregulated
Gsta4	5059.44	-0.99	0.18	1.46445e-08	2.49842e-07	NotDE
Actl6a	3126.24	-1.21	0.22	1.69871e-08	2.51233e-07	NotDE
Cldn11	26.19	8.67	2.46	1.1047e-08	2.61606e-07	Upregulated
Alg11	904.37	-1.12	0.21	1.70976e-08	2.64387e-07	NotDE
Tac1	26.61	3.92	0.72	8.39947e-09	2.69739e-07	Upregulated
Epha1	150.21	1.76	0.33	1.11957e-08	2.69849e-07	Upregulated
Gm14401	262.85	-1.56	0.29	1.63977e-08	2.70896e-07	Downregulated
Tmem8	318.51	-1.14	0.21	1.64178e-08	2.70896e-07	NotDE
Scn5a	42.12	3.15	0.59	1.14764e-08	2.7112e-07	Upregulated
Zfp989	263.91	-1.44	0.27	1.94721e-08	2.78667e-07	NotDE
Tpm1	1064.69	0.9	0.16	1.62721e-08	2.82088e-07	NotDE
Abat	81.78	2.19	0.41	1.19982e-08	2.91353e-07	Upregulated
Kif5b	2626.25	-0.93	0.17	1.73924e-08	2.92359e-07	NotDE
Aph1b	53.75	2.5	0.47	9.71495e-09	3.00066e-07	Upregulated
Elf3	2598.62	1.22	0.23	1.82024e-08	3.05226e-07	NotDE
Hist2h2ac	190.12	-1.75	0.33	1.29534e-08	3.08597e-07	Downregulated
Mcoln3	94.92	2.47	0.47	1.59922e-08	3.20545e-07	Upregulated
Cobl	1000.63	-1.42	0.27	1.89414e-08	3.25238e-07	NotDE
Trio	148.4	1.63	0.3	1.3702e-08	3.25238e-07	Upregulated
Gm14412	122.64	-1.82	0.34	1.56488e-08	3.25433e-07	Downregulated
Isl2	26.21	6.07	1.09	1.39919e-08	3.25731e-07	Upregulated
Nop58	5470.5	-0.92	0.17	2.26744e-08	3.27217e-07	NotDE
Tub	118.13	1.82	0.34	1.36794e-08	3.27754e-07	Upregulated
Fcgbp	58.32	2.57	0.48	1.08936e-08	3.32403e-07	Upregulated
Acrbp	201.34	1.39	0.26	1.45899e-08	3.42444e-07	NotDE
Dlx3	113.4	4.13	0.8	1.66919e-08	3.4777e-07	Upregulated
Hrasls	29.57	3.91	0.74	1.535e-08	3.48159e-07	Upregulated
Errfi1	181.57	1.39	0.26	1.52645e-08	3.58403e-07	NotDE
Tmem159	293.02	1.35	0.25	1.88869e-08	3.73298e-07	NotDE
Qtrt1	719.34	-1.29	0.24	2.0498e-08	3.74521e-07	NotDE
Col11a1	128.41	1.93	0.37	1.82557e-08	3.74638e-07	Upregulated
Pgap1	1199.41	-1	0.19	2.30076e-08	3.88822e-07	NotDE
Tcaf2	122.3	1.71	0.32	1.6553e-08	3.9186e-07	Upregulated
Serpinb5	27.38	3.74	0.71	1.74573e-08	3.92644e-07	Upregulated
Patz1	759.85	-1.15	0.21	2.2142e-08	3.9499e-07	NotDE
Zbtb38	855.79	-1.04	0.19	2.68255e-08	3.98992e-07	NotDE
Sfmbt2	728.08	1.31	0.25	2.25208e-08	4.0079e-07	NotDE
Podxl2	25.58	3.38	0.65	1.80554e-08	4.11834e-07	Upregulated
Tbx15	24	4.7	0.88	1.84182e-08	4.1961e-07	Upregulated
Lhx1	22.44	8.59	2.5	1.85292e-08	4.28869e-07	Upregulated
Zcchc8	927.84	-0.92	0.17	2.56605e-08	4.29031e-07	NotDE
1700097N02Rik	207.39	-1.6	0.3	1.87566e-08	4.31386e-07	Downregulated
Phldb2	84.41	1.97	0.38	1.85881e-08	4.34834e-07	Upregulated
Rgs14	83.83	2.32	0.45	2.1234e-08	4.39598e-07	Upregulated
Bgn	27.74	3.73	0.72	1.96041e-08	4.41254e-07	Upregulated
Cth	2004.26	-1.33	0.25	2.73673e-08	4.41631e-07	NotDE
Syt5	79.79	1.93	0.37	2.17132e-08	4.41631e-07	Upregulated
Antxr2	37.79	3.73	0.71	1.97056e-08	4.44192e-07	Upregulated
Zfp57	4500.87	-1.23	0.23	3.27278e-08	4.57331e-07	NotDE
Scube1	50.93	2.69	0.51	1.28729e-08	4.68952e-07	Upregulated
Epc2	290.15	-1.21	0.23	3.02039e-08	4.73276e-07	NotDE
Mcm10	1563.43	-1.05	0.2	2.91187e-08	4.80328e-07	NotDE
Foxf1	24.6	8.81	2.68	2.15414e-08	4.80328e-07	Upregulated
Lrrc8c	86.69	2.16	0.42	2.403e-08	4.84299e-07	Upregulated
Tmem43	778.16	1	0.19	2.88944e-08	4.94591e-07	NotDE
Crabp2	230.88	1.42	0.27	2.6518e-08	5.07651e-07	NotDE
Myh7	28.08	3.25	0.63	2.31219e-08	5.13173e-07	Upregulated
Bcat1	5770.44	-1.43	0.27	3.23067e-08	5.13486e-07	NotDE
Gmds	239.44	1.43	0.27	3.30997e-08	5.13486e-07	NotDE
Bicdl2	49.6	2.62	0.5	1.3676e-08	5.13486e-07	Upregulated
Ptgs1	63.06	2.26	0.43	1.78183e-08	5.19631e-07	Upregulated
Celsr2	210.63	1.59	0.3	2.27847e-08	5.19631e-07	Upregulated
Etv4	37.93	3.12	0.62	2.39038e-08	5.19631e-07	Upregulated
Rimkla	61.14	2.58	0.49	1.40495e-08	5.2392e-07	Upregulated
Gm14267	73.43	-2.04	0.39	1.57606e-08	5.30254e-07	Downregulated
Fbln5	50.96	2.59	0.49	1.48888e-08	5.32404e-07	Upregulated
Elfn1	28.53	6	1.07	1.80427e-08	5.38128e-07	Upregulated
Mbd3	321.95	-1.15	0.22	2.86586e-08	5.41071e-07	NotDE
Mmd2	34.48	2.95	0.58	2.48345e-08	5.46196e-07	Upregulated
Lzts1	70.94	2.05	0.39	1.88958e-08	5.46196e-07	Upregulated
Ceacam16	33.11	3.13	0.61	2.51937e-08	5.50197e-07	Upregulated
Hk2	1830.17	-0.84	0.16	3.47853e-08	5.60348e-07	NotDE
Gm12031	136.86	-1.89	0.37	2.51591e-08	5.60348e-07	Downregulated
Scn3a	76.12	-2.16	0.41	1.5826e-08	5.60754e-07	Downregulated
Itpripl1	392.83	1.1	0.21	2.10502e-08	5.63577e-07	NotDE
Fam162b	23.35	4.42	0.84	1.89949e-08	5.64026e-07	Upregulated
Ndn	362.09	1.2	0.23	2.45686e-08	5.82051e-07	NotDE
Epx	115.71	1.59	0.3	2.60055e-08	5.84183e-07	Upregulated
Rbm44	93.9	1.79	0.35	2.98288e-08	5.92354e-07	Upregulated
Bcan	69.09	2.39	0.46	2.0141e-08	5.92354e-07	Upregulated
Il1r1	42.6	2.88	0.56	2.78852e-08	6.05107e-07	Upregulated
Fam84a	38.74	3.17	0.62	2.84474e-08	6.05126e-07	Upregulated
Anpep	100.37	2	0.39	2.71284e-08	6.0597e-07	Upregulated
Man2a1	186.44	1.56	0.3	2.76805e-08	6.08512e-07	Upregulated
Bmp7	206.58	1.36	0.26	2.81621e-08	6.15935e-07	NotDE
Rtn4rl1	30.05	3.71	0.72	2.86879e-08	6.15935e-07	Upregulated
Fgf17	166.5	-1.58	0.3	2.85116e-08	6.24669e-07	Downregulated
Hnrnpm	2863.88	-1.05	0.2	4.72871e-08	6.31858e-07	NotDE
Wdr82	1607.32	-1.13	0.22	4.07246e-08	6.44256e-07	NotDE
Tdrd7	44.24	2.57	0.5	1.97267e-08	6.45111e-07	Upregulated
Bmp1	34.71	3.28	0.63	2.23236e-08	6.47933e-07	Upregulated
Ptger4	46.14	2.87	0.56	2.33419e-08	6.58127e-07	Upregulated
Mixl1	36.9	2.82	0.55	3.15809e-08	6.70088e-07	Upregulated
Htr5b	20.46	8.41	2.45	3.1703e-08	6.8961e-07	Upregulated
Rhobtb1	59.72	2.38	0.46	2.47161e-08	6.94545e-07	Upregulated
Spc24	2056.62	-0.83	0.16	4.63675e-08	7.07459e-07	NotDE
Runx3	50.57	2.76	0.54	2.53752e-08	7.11482e-07	Upregulated
Atp11a	243.54	1.37	0.27	5.67894e-08	7.32526e-07	NotDE
Sept8	375.63	1.11	0.21	3.16857e-08	7.32526e-07	NotDE
Zbtb10	184.36	1.56	0.3	3.45286e-08	7.46074e-07	Upregulated
Fbxo15	2041.57	-0.87	0.17	6.31432e-08	7.59162e-07	NotDE
Rps6ka2	341.99	-1.2	0.23	3.32243e-08	7.65368e-07	NotDE
Hoxa10	46.07	9.5	2.67	2.20542e-08	7.87021e-07	Upregulated
Cpsf4l	388.62	-1.31	0.25	3.53997e-08	8.13682e-07	NotDE
Slc13a5	147.97	1.6	0.31	3.79237e-08	8.24425e-07	Upregulated
Kcnip3	29.22	3.45	0.69	3.95513e-08	8.27205e-07	Upregulated
Procr	54.37	2.36	0.46	2.90833e-08	8.29288e-07	Upregulated
Ttc5	1148.68	-1.03	0.2	4.94885e-08	8.30343e-07	NotDE
Tbc1d4	65.14	2.3	0.45	2.67525e-08	8.56646e-07	Upregulated
Gm3325	495.63	-1.02	0.19	3.78956e-08	8.65328e-07	NotDE
Dkk3	183.68	1.42	0.27	4.04409e-08	8.66015e-07	NotDE
Edaradd	37.57	2.7	0.53	3.12296e-08	8.85623e-07	Upregulated
Zfp281	749.34	-1.03	0.2	5.44526e-08	8.8769e-07	NotDE
Shisal1	25.59	3.8	0.75	4.31999e-08	8.8769e-07	Upregulated
Arhgdig	84.48	1.71	0.34	4.99919e-08	8.95058e-07	Upregulated
Fam171b	76.92	2.32	0.45	3.19631e-08	9.02478e-07	Upregulated
Lmo1	43.69	2.93	0.58	2.85264e-08	9.05506e-07	Upregulated
Adcy7	88.75	1.97	0.39	5.17297e-08	9.23155e-07	Upregulated
Psph	1454.48	-1.22	0.24	5.69493e-08	9.43397e-07	NotDE
Cald1	1099.11	0.96	0.18	6.97779e-08	9.43397e-07	NotDE
Rnf130	106.26	1.81	0.36	5.08398e-08	9.50326e-07	Upregulated
Chek1	872.68	-1.1	0.21	7.10404e-08	9.58389e-07	NotDE
Topors	1430.78	-1.03	0.2	6.18966e-08	9.60096e-07	NotDE
Nefl	175.61	1.49	0.29	4.51952e-08	9.62364e-07	NotDE
Dhrs4	484.72	-1.1	0.21	4.20613e-08	9.81621e-07	NotDE
Tgfbr3	160.31	1.99	0.4	4.72239e-08	9.91208e-07	Upregulated
Lrrc8e	37.29	2.81	0.56	4.86789e-08	9.95117e-07	Upregulated
Tubb2a	870.69	1.24	0.24	6.47887e-08	9.9956e-07	NotDE
Gli2	679.65	-1.04	0.2	5.60574e-08	1.00061e-06	NotDE
Pcp4l1	27.4	3.53	0.7	4.91582e-08	1.00061e-06	Upregulated
Wfdc2	1115.13	0.96	0.18	6.52563e-08	1.00061e-06	NotDE
Rab6b	169.75	1.37	0.27	4.8484e-08	1.01176e-06	NotDE
Pax9	41.79	7.31	1.31	3.75567e-08	1.04115e-06	Upregulated
Kdm4c	794.95	-1.12	0.22	6.73224e-08	1.07407e-06	NotDE
Utrn	1301.29	-0.94	0.18	7.0681e-08	1.07804e-06	NotDE
Sars	5160.87	-0.96	0.19	7.21409e-08	1.08368e-06	NotDE
Abcc8	112.24	1.84	0.37	6.19779e-08	1.08368e-06	Upregulated
Slc28a1	144.74	-1.73	0.34	5.31889e-08	1.10169e-06	Downregulated
Irf8	131.27	2.02	0.4	5.91634e-08	1.10169e-06	Upregulated
Pax6	34.6	3.26	0.65	5.44694e-08	1.10803e-06	Upregulated
Mcm3	3849.49	-1.02	0.2	8.88774e-08	1.11855e-06	NotDE
Scube2	35.34	2.68	0.53	4.07234e-08	1.11855e-06	Upregulated
Drd4	23.11	4.38	0.85	4.05045e-08	1.11855e-06	Upregulated
Zfp36l3	25.55	5.9	1.1	5.58121e-08	1.12046e-06	Upregulated
Tmem37	312.42	1.23	0.24	8.02664e-08	1.12448e-06	NotDE
Zbtb45	188.57	-1.51	0.3	5.51337e-08	1.14677e-06	Downregulated
Slc25a12	797.37	-0.95	0.18	7.49222e-08	1.15826e-06	NotDE
Atf4	2972.23	-1.16	0.23	9.29261e-08	1.16335e-06	NotDE
Pnliprp2	56.48	2.45	0.49	4.27276e-08	1.16459e-06	Upregulated
Snx33	39.12	3.05	0.62	5.81373e-08	1.17023e-06	Upregulated
Ercc6l	514.5	-1.28	0.25	7.3688e-08	1.20616e-06	NotDE
Galnt18	37.57	2.72	0.55	6.14972e-08	1.21227e-06	Upregulated
Pclo	136.35	-1.95	0.39	5.94889e-08	1.22702e-06	Downregulated
Bhmt	41.24	2.57	0.52	6.17221e-08	1.22702e-06	Upregulated
Clic6	34.16	3.02	0.6	6.15386e-08	1.23223e-06	Upregulated
Boll	112.93	1.49	0.3	7.38947e-08	1.26513e-06	NotDE
Nkx2-3	18.21	8.36	2.47	4.38633e-08	1.26513e-06	Upregulated
Fam110c	36.25	3.42	0.68	6.56019e-08	1.28511e-06	Upregulated
Shisa3	21.38	5.04	0.98	6.47193e-08	1.31067e-06	Upregulated
Ppat	1797.17	-1.02	0.2	1.14072e-07	1.31067e-06	NotDE
Cryab	55.54	2.51	0.5	4.32458e-08	1.31067e-06	Upregulated
Usp18	22.43	3.55	0.71	6.52944e-08	1.32021e-06	Upregulated
Krt42	776.32	-1.07	0.21	8.85434e-08	1.34617e-06	NotDE
Mrc2	51.52	2.26	0.45	5.25287e-08	1.37078e-06	Upregulated
Tsc22d3	223.69	1.47	0.29	8.10824e-08	1.37743e-06	NotDE
Naprt	156.77	1.73	0.34	6.90421e-08	1.38934e-06	Upregulated
Adamts7	154.16	1.96	0.39	6.93212e-08	1.39352e-06	Upregulated
Wnt9a	66.35	2.37	0.47	4.37761e-08	1.3995e-06	Upregulated
Gdi1	1142.42	-1.03	0.2	9.63657e-08	1.3995e-06	NotDE
Platr22	105.29	-1.86	0.37	7.97336e-08	1.40252e-06	Downregulated
Tmem206	231.02	1.35	0.27	1.17561e-07	1.40351e-06	NotDE
Gpm6b	37.29	2.78	0.56	7.26897e-08	1.40351e-06	Upregulated
Zfhx4	46.38	2.86	0.57	4.40874e-08	1.40367e-06	Upregulated
Nod1	45.57	2.55	0.5	4.4262e-08	1.40779e-06	Upregulated
Abcc3	88.95	1.99	0.4	7.91111e-08	1.41842e-06	Upregulated
Skap1	46.88	2.49	0.5	5.53572e-08	1.42688e-06	Upregulated
Prrx1	20.33	8.47	2.52	5.06838e-08	1.43181e-06	Upregulated
Slc18a2	92.17	2.06	0.42	8.57315e-08	1.50943e-06	Upregulated
Cpne7	55.24	2.47	0.49	5.09075e-08	1.51392e-06	Upregulated
Lef1	241.35	-1.3	0.26	1.15348e-07	1.54043e-06	NotDE
Xkr5	148.33	-1.4	0.28	7.67912e-08	1.54043e-06	NotDE
Maml3	42.58	2.73	0.55	7.99411e-08	1.54907e-06	Upregulated
Pcbd1	213.5	1.4	0.28	1.14503e-07	1.55399e-06	NotDE
Selenom	521.98	1.07	0.21	1.02772e-07	1.58477e-06	NotDE
Abcc5	1270.58	-0.86	0.17	1.10228e-07	1.59615e-06	NotDE
Il17rd	491.6	-1.03	0.2	6.73677e-08	1.6012e-06	NotDE
Plat	49.63	2.31	0.46	6.24641e-08	1.63719e-06	Upregulated
Pcdh1	47.67	2.51	0.5	5.03517e-08	1.64272e-06	Upregulated
2610021A01Rik	690.64	-1.03	0.2	1.07658e-07	1.65175e-06	NotDE
Med12l	152.03	1.71	0.34	8.34582e-08	1.659e-06	Upregulated
Abca2	256.32	1.38	0.28	1.00852e-07	1.66846e-06	NotDE
Mat2a	5805.84	-1.12	0.22	1.54395e-07	1.6865e-06	NotDE
Prr19	102.17	1.85	0.37	9.70389e-08	1.70842e-06	Upregulated
Rbms1	355.98	1.18	0.23	7.91955e-08	1.72034e-06	NotDE
Bbx	860.34	0.99	0.2	1.20118e-07	1.72876e-06	NotDE
2610318N02Rik	235.33	-1.37	0.28	1.34398e-07	1.76619e-06	NotDE
Plek2	97.88	1.82	0.37	1.02976e-07	1.77859e-06	Upregulated
Cdh23	71.71	2.11	0.43	7.06923e-08	1.78211e-06	Upregulated
Slc15a1	276.15	-1.3	0.26	1.34702e-07	1.78539e-06	NotDE
Wt1	21.66	5.08	0.98	6.9461e-08	1.80756e-06	Upregulated
Paqr9	24.11	3.53	0.72	9.51357e-08	1.81769e-06	Upregulated
Mex3b	40.08	3.36	0.71	9.70983e-08	1.8368e-06	Upregulated
Gm10416	64.43	-2.19	0.44	7.17604e-08	1.85093e-06	Downregulated
Inpp5j	68.43	2.1	0.42	7.21731e-08	1.85973e-06	Upregulated
Mapt	676.43	0.93	0.18	1.21939e-07	1.88903e-06	NotDE
Ooep	874.01	-1.02	0.2	1.34585e-07	1.90828e-06	NotDE
Usp2	374.84	1.54	0.31	8.6591e-08	2.01531e-06	Upregulated
Rfk	302.81	1.19	0.24	1.76957e-07	2.03648e-06	NotDE
Dynlt3	243.54	1.25	0.25	1.26871e-07	2.06158e-06	NotDE
Fiz1	361.68	-1.27	0.25	9.03473e-08	2.09651e-06	NotDE
Acat1	747.83	1.08	0.21	1.28858e-07	2.11537e-06	NotDE
Fam131a	63.26	2.04	0.41	6.63977e-08	2.11537e-06	Upregulated
Sord	421.5	1.18	0.23	9.15209e-08	2.11747e-06	NotDE
Slc4a4	70.29	2.16	0.44	8.55944e-08	2.12384e-06	Upregulated
Col1a2	26.69	5.02	0.99	1.13876e-07	2.14584e-06	Upregulated
Batf3	23.21	4.73	0.94	7.89962e-08	2.14623e-06	Upregulated
Pycard	1859.72	-0.87	0.17	1.85413e-07	2.16418e-06	NotDE
Rasgrf1	35.1	7.04	1.32	1.15839e-07	2.1764e-06	Upregulated
Piezo2	34.83	3.06	0.64	1.16533e-07	2.18731e-06	Upregulated
Cav2	22.98	4.39	0.86	5.27258e-08	2.21939e-06	Upregulated
Usp7	2940.15	-0.76	0.15	1.68152e-07	2.25242e-06	NotDE
Col22a1	77.66	1.85	0.37	9.17796e-08	2.25954e-06	Upregulated
Pld2	71.1	1.97	0.4	9.0903e-08	2.29898e-06	Upregulated
Tfrc	6194.54	-1.16	0.24	1.98414e-07	2.30015e-06	NotDE
Trim47	287.69	1.52	0.31	1.4412e-07	2.30318e-06	Upregulated
Flvcr2	128.31	1.56	0.32	1.35115e-07	2.30318e-06	Upregulated
Uros	377.12	-1.13	0.22	1.14151e-07	2.31049e-06	NotDE
Hs6st2	54.1	2.61	0.53	7.86522e-08	2.37058e-06	Upregulated
Cyp26a1	20.55	8.36	2.51	5.83176e-08	2.43335e-06	Upregulated
Pdzk1ip1	29.34	2.82	0.58	1.32412e-07	2.45888e-06	Upregulated
Fam102b	88.47	1.9	0.39	1.2906e-07	2.4702e-06	Upregulated
Frem2	338.19	1.58	0.32	1.18278e-07	2.47498e-06	Upregulated
Map3k15	52.57	2.13	0.43	8.91626e-08	2.51336e-06	Upregulated
Kat2b	295.46	-1.57	0.32	1.98537e-07	2.51346e-06	Downregulated
Amotl2	847.75	1.42	0.29	1.85699e-07	2.52452e-06	NotDE
Asns	23771.9	-1.14	0.23	2.44204e-07	2.60083e-06	NotDE
1700017B05Rik	635.97	1.05	0.21	1.62275e-07	2.60083e-06	NotDE
Gm47725	46.92	-2.53	0.52	1.08246e-07	2.62398e-06	Downregulated
Mmd	96.81	1.67	0.34	1.58652e-07	2.62978e-06	Upregulated
Myc	161.91	-1.52	0.31	1.3931e-07	2.63648e-06	Downregulated
Tuba3a	1286.57	1.51	0.31	1.92566e-07	2.64934e-06	Upregulated
St3gal6	50.52	2.36	0.48	1.08354e-07	2.6905e-06	Upregulated
Ffar4	24.56	4.13	0.87	1.46923e-07	2.69443e-06	Upregulated
Ptgds	120.99	1.62	0.33	1.62846e-07	2.72733e-06	Upregulated
Mylk	29.5	3.48	0.72	1.53525e-07	2.78506e-06	Upregulated
Ahnak2	272.9	-1.82	0.38	1.77718e-07	2.78595e-06	Downregulated
Fam20c	33.04	2.77	0.58	1.54989e-07	2.83154e-06	Upregulated
Dgkk	25.04	4.91	1.01	1.5514e-07	2.83159e-06	Upregulated
Ehd2	62.75	2.23	0.45	9.33662e-08	2.86671e-06	Upregulated
Sh2d4b	50.6	-2.73	0.57	1.16308e-07	2.86671e-06	Downregulated
Npy	40.83	2.71	0.56	1.16568e-07	2.86974e-06	Upregulated
Renbp	2114.08	-0.95	0.19	2.89905e-07	2.98662e-06	NotDE
Stk31	352.95	1.58	0.32	1.345e-07	2.99398e-06	Upregulated
Car7	38.76	3.04	0.64	1.6557e-07	3.00481e-06	Upregulated
Npr2	32.66	2.93	0.62	1.6902e-07	3.04924e-06	Upregulated
Mien1	752.91	1.01	0.2	2.16431e-07	3.05517e-06	NotDE
Epc1	167.33	-1.37	0.28	1.67087e-07	3.06341e-06	NotDE
Esrrg	24.94	5.63	1.09	1.72044e-07	3.10761e-06	Upregulated
Ubr7	1467.15	-1.03	0.21	2.29647e-07	3.10761e-06	NotDE
Hbq1a	24.95	3.56	0.74	1.75621e-07	3.15131e-06	Upregulated
Slc16a2	22.62	5.71	1.12	1.21112e-07	3.15131e-06	Upregulated
Isl1	73.4	1.81	0.37	1.08616e-07	3.16917e-06	Upregulated
Orc5	1059.71	-1.02	0.21	2.38555e-07	3.2016e-06	NotDE
Saa3	78.23	1.97	0.4	1.10729e-07	3.22478e-06	Upregulated
Lmx1a	20.5	8	2.44	1.3406e-07	3.27626e-06	Upregulated
Rnf212b	53.48	2.33	0.48	1.40522e-07	3.31714e-06	Upregulated
Dlx4	25.46	3.56	0.75	1.90385e-07	3.39616e-06	Upregulated
Krt87	22.64	5.74	1.12	1.39576e-07	3.40151e-06	Upregulated
Hmgxb4	953.68	-1.04	0.21	2.58589e-07	3.40393e-06	NotDE
Tmem100	67.39	2.15	0.44	1.44837e-07	3.40625e-06	Upregulated
Rerg	298.2	-1.18	0.24	2.73625e-07	3.40926e-06	NotDE
Ppp1r36	38.48	2.64	0.55	1.41438e-07	3.41398e-06	Upregulated
Gm6880	56.34	2.63	0.55	1.46201e-07	3.42875e-06	Upregulated
Map2	104.72	1.68	0.35	2.2758e-07	3.46983e-06	Upregulated
Gdf3	2323.21	-1.12	0.23	3.1396e-07	3.46983e-06	NotDE
Smarcad1	1050.16	-1.05	0.22	3.033e-07	3.50776e-06	NotDE
Tmem171	20.97	5.12	1.01	1.38049e-07	3.53877e-06	Upregulated
Plekha2	683.94	-1.11	0.23	2.57119e-07	3.55567e-06	NotDE
Rgs2	25.81	3.28	0.69	2.00884e-07	3.56146e-06	Upregulated
Paqr4	110.34	2.07	0.43	2.21834e-07	3.59175e-06	Upregulated
Cspg4	42.17	2.74	0.57	1.51504e-07	3.62659e-06	Upregulated
Cited1	136.07	4.49	0.99	2.02942e-07	3.63505e-06	Upregulated
Klf13	1290.16	-0.9	0.18	3.20842e-07	3.68671e-06	NotDE
Mfsd2a	30.87	3.56	0.76	2.11244e-07	3.69463e-06	Upregulated
Tra2a	1291.19	-0.94	0.19	2.80326e-07	3.69738e-06	NotDE
Lypd3	24.26	3.4	0.72	2.11677e-07	3.69738e-06	Upregulated
Sec16a	1137.24	-0.89	0.18	2.87016e-07	3.71574e-06	NotDE
Krtdap	30.34	3.01	0.64	2.13958e-07	3.7432e-06	Upregulated
Met	107.8	1.73	0.36	2.337e-07	3.75269e-06	Upregulated
Gdf15	135.67	-1.64	0.34	2.10674e-07	3.75846e-06	Downregulated
Pag1	65.57	2.15	0.45	1.58504e-07	3.75947e-06	Upregulated
Reln	24.67	4.11	0.86	2.24308e-07	3.85636e-06	Upregulated
Rasgef1b	39.36	2.52	0.53	1.63124e-07	3.86197e-06	Upregulated
Plaur	347.94	1.23	0.25	2.04406e-07	3.88464e-06	NotDE
Arpin	117.6	1.54	0.32	2.48147e-07	3.90345e-06	Upregulated
Atp8a2	48.87	2.25	0.47	1.65886e-07	3.91365e-06	Upregulated
Tars	4592.89	-0.97	0.2	3.88672e-07	3.91365e-06	NotDE
Gm14124	192.16	-1.35	0.28	2.2103e-07	3.92386e-06	NotDE
2610509F24Rik	80.31	-1.78	0.37	2.46821e-07	3.92386e-06	Downregulated
Zfp518a	802.26	-1.03	0.21	3.46776e-07	3.92386e-06	NotDE
Fancd2	1006.26	-0.88	0.18	3.04258e-07	3.94285e-06	NotDE
Dlx5	29.8	6.89	1.32	2.3081e-07	3.9657e-06	Upregulated
H2-Q6	84.39	2.1	0.44	2.54116e-07	3.9657e-06	Upregulated
Cdx1	57.69	2.24	0.47	1.73968e-07	3.9657e-06	Upregulated
Gata6	20.57	7.88	2.42	1.60238e-07	3.98792e-06	Upregulated
Ccn3	43.72	2.42	0.51	1.71431e-07	4.01107e-06	Upregulated
Ankrd34b	30.18	3.31	0.7	2.35375e-07	4.04739e-06	Upregulated
Inf2	251.91	1.53	0.32	2.76209e-07	4.08829e-06	Upregulated
Ropn1l	37.75	2.68	0.56	1.76747e-07	4.12431e-06	Upregulated
Fgl2	37.02	2.65	0.56	2.40115e-07	4.13842e-06	Upregulated
Zfp532	279.44	-1.11	0.23	3.48037e-07	4.18069e-06	NotDE
Snx7	102.1	1.57	0.33	2.83957e-07	4.18574e-06	Upregulated
Bhmt2	74.65	1.81	0.37	1.45179e-07	4.20594e-06	Upregulated
Cbx7	1737.21	-0.86	0.18	4.25999e-07	4.22422e-06	NotDE
Uts2r	30.16	3.31	0.71	2.48422e-07	4.2244e-06	Upregulated
Arpc1b	2997.11	0.84	0.17	3.99764e-07	4.25332e-06	NotDE
Hist1h1b	506.07	-1.11	0.23	3.25961e-07	4.27432e-06	NotDE
Cds2	548.38	-0.97	0.2	2.89002e-07	4.28807e-06	NotDE
Wls	218.98	1.32	0.28	3.59779e-07	4.28807e-06	NotDE
Tle6	157.71	1.58	0.33	2.45701e-07	4.28807e-06	Upregulated
Gm13230	198.81	-1.58	0.33	2.47249e-07	4.30396e-06	Downregulated
Rho	27.73	3.18	0.69	2.57202e-07	4.30396e-06	Upregulated
Cobll1	25.94	3.3	0.71	2.61376e-07	4.41309e-06	Upregulated
Rab37	89.55	1.85	0.39	2.5256e-07	4.43508e-06	Upregulated
Rxrg	17.13	8.15	2.56	1.83257e-07	4.47995e-06	Upregulated
Ggt5	55.87	2.18	0.46	1.64161e-07	4.51834e-06	Upregulated
Zfp229	530.18	-1.48	0.31	3.48405e-07	4.5282e-06	NotDE
Nudt17	333.54	1.14	0.23	2.16505e-07	4.5332e-06	NotDE
Lhx5	25.27	4.74	0.99	2.69061e-07	4.55948e-06	Upregulated
Pmp22	136.16	1.59	0.33	2.70104e-07	4.66607e-06	Upregulated
Hoxd13	21.97	4.72	0.96	1.9129e-07	4.67005e-06	Upregulated
Obsl1	111.86	1.73	0.37	3.07694e-07	4.75368e-06	Upregulated
Msh3	374.84	-1.07	0.22	2.29357e-07	4.78116e-06	NotDE
Hpse	27.64	2.95	0.63	2.87855e-07	4.81316e-06	Upregulated
Aldh1a3	75.64	2.01	0.42	1.78005e-07	4.86063e-06	Upregulated
Sox7	15.45	8.06	2.56	2.12826e-07	4.87699e-06	Upregulated
Rgl2	348.57	-1.36	0.28	2.35253e-07	4.88686e-06	NotDE
Hspb2	64.38	2.58	0.55	2.22699e-07	4.92096e-06	Upregulated
Smc1a	1410.29	-0.89	0.18	3.98121e-07	4.92096e-06	NotDE
Glrb	32.63	3.06	0.67	3.01659e-07	4.96841e-06	Upregulated
Kif26b	26.09	3.59	0.76	2.98335e-07	4.97755e-06	Upregulated
Fam114a1	64.56	2.02	0.42	1.98741e-07	5.06632e-06	Upregulated
Zfp119b	155.03	-1.5	0.31	2.94138e-07	5.06632e-06	Downregulated
Lyrm9	311.06	1.02	0.21	5.05332e-07	5.12596e-06	NotDE
Flt1	45.15	2.43	0.51	1.86142e-07	5.23778e-06	Upregulated
Ednra	25.61	3.25	0.7	3.16543e-07	5.23778e-06	Upregulated
Lgals3bp	60.27	2.08	0.44	2.32565e-07	5.24746e-06	Upregulated
Kif17	40.6	2.37	0.51	3.16907e-07	5.25526e-06	Upregulated
Fam213b	526.35	0.98	0.2	3.99731e-07	5.28112e-06	NotDE
Zic1	17.05	7.94	2.54	3.13148e-07	5.29926e-06	Upregulated
Ptgr1	882.19	0.93	0.19	4.26634e-07	5.30557e-06	NotDE
Syngr1	1385.35	-0.82	0.17	4.9105e-07	5.30557e-06	NotDE
Alg13	3709.11	-0.75	0.15	4.7348e-07	5.61812e-06	NotDE
Sycp3	352.23	1.08	0.22	3.09691e-07	5.67647e-06	NotDE
Lap3	4965.27	-1.11	0.23	4.69479e-07	5.72102e-06	NotDE
Chst7	40.91	2.89	0.62	3.45781e-07	5.72306e-06	Upregulated
Galnt7	230.89	1.17	0.24	4.08152e-07	5.78605e-06	NotDE
Eci3	22.33	4.01	0.87	2.43095e-07	5.79678e-06	Upregulated
Plcb4	307.62	-1.06	0.22	5.07718e-07	5.84302e-06	NotDE
Sim1	21.04	7.8	2.43	2.60355e-07	5.84302e-06	Upregulated
Vsx2	37.53	3.15	0.68	3.59585e-07	5.8964e-06	Upregulated
Eif4g2	5504.7	-0.89	0.19	6.21896e-07	5.91267e-06	NotDE
Ckmt1	205.95	1.39	0.29	3.54715e-07	5.93569e-06	NotDE
Hoxc10	16.42	7.69	2.42	3.59693e-07	6.0139e-06	Upregulated
Ssh3	99.82	1.69	0.36	4.08162e-07	6.03574e-06	Upregulated
Slc7a1	2402.24	-0.83	0.17	6.38694e-07	6.0516e-06	NotDE
H2-DMa	164.13	1.32	0.28	3.6597e-07	6.07894e-06	NotDE
Lgals1	1478.45	0.81	0.17	5.11001e-07	6.15788e-06	NotDE
Iars	4718.86	-0.89	0.19	6.6907e-07	6.20469e-06	NotDE
Tmem132e	32.79	6.86	1.36	3.83128e-07	6.23425e-06	Upregulated
Kazald1	36.91	2.52	0.54	3.84475e-07	6.28218e-06	Upregulated
Man1a	34.55	3.04	0.67	3.93429e-07	6.30341e-06	Upregulated
Megf11	108.62	1.51	0.32	4.23351e-07	6.31248e-06	Upregulated
Prdm5	290.77	-1.05	0.22	5.86494e-07	6.61782e-06	NotDE
Rflna	34.45	3.16	0.69	4.17468e-07	6.67151e-06	Upregulated
Fas	25.5	5.45	1.09	4.22074e-07	6.7394e-06	Upregulated
Megf8	375.75	1.19	0.25	3.38968e-07	6.80263e-06	NotDE
St8sia4	20.51	7.72	2.42	4.12633e-07	6.81726e-06	Upregulated
Cacna2d2	90.28	1.74	0.37	4.98532e-07	6.93218e-06	Upregulated
Slc28a3	33.03	2.75	0.6	3.2114e-07	7.0439e-06	Upregulated
Cnppd1	115.87	1.53	0.33	4.22426e-07	7.04897e-06	Upregulated
Ndrg4	661.53	1.29	0.28	5.68583e-07	7.04897e-06	NotDE
Gm21964	81.53	1.81	0.39	4.83798e-07	7.04897e-06	Upregulated
Bclaf1	2462.55	-0.91	0.19	7.69855e-07	7.04911e-06	NotDE
Mllt11	166.09	-1.54	0.33	4.40284e-07	7.20252e-06	Downregulated
Id4	124.92	-2	0.44	4.44427e-07	7.39739e-06	Downregulated
Hebp2	163.97	1.3	0.27	4.61161e-07	7.58501e-06	NotDE
Tefm	874.12	-1.08	0.23	6.34656e-07	7.62366e-06	NotDE
2010300C02Rik	57.57	1.95	0.41	2.81202e-07	7.6272e-06	Upregulated
Mpdu1	3630.95	-0.93	0.2	6.55171e-07	7.74962e-06	NotDE
Zfp467	42.12	2.37	0.51	3.5734e-07	7.76571e-06	Upregulated
Zfp987	209.11	-1.29	0.27	4.70365e-07	7.76952e-06	NotDE
Syncrip	1483.14	-0.89	0.19	6.91076e-07	7.92577e-06	NotDE
Resf1	2020.48	-1.16	0.25	6.92663e-07	7.93734e-06	NotDE
Mgme1	618.7	-1.27	0.27	6.39e-07	7.97363e-06	NotDE
Acvrl1	84.66	2.06	0.45	5.84334e-07	8.01007e-06	Upregulated
Smim11	225.9	1.13	0.24	7.33204e-07	8.02143e-06	NotDE
Mfsd14a	1169.52	-1.15	0.25	6.85796e-07	8.20183e-06	NotDE
Selenbp1	126.56	1.46	0.32	5.73824e-07	8.24547e-06	NotDE
AA986860	45.81	2.38	0.52	3.09135e-07	8.30817e-06	Upregulated
Slfn9	150.26	1.34	0.28	5.12704e-07	8.30865e-06	NotDE
Wfdc10	116.72	1.55	0.34	5.73864e-07	8.35082e-06	Upregulated
Dnmt3b	589.28	1.03	0.22	6.11327e-07	8.43962e-06	NotDE
Ppp1r3d	23.06	3.82	0.82	3.67948e-07	8.43962e-06	Upregulated
Enoph1	924.62	-0.9	0.19	8.20764e-07	8.47458e-06	NotDE
Klf12	71.32	-1.99	0.42	3.16922e-07	8.47458e-06	Downregulated
Cthrc1	197.28	1.35	0.29	5.25878e-07	8.47458e-06	NotDE
Myo5b	87.78	1.59	0.34	5.86699e-07	8.4953e-06	Upregulated
Gbx2	39.1	2.46	0.54	5.37818e-07	8.51224e-06	Upregulated
Efna1	94.16	2.22	0.49	6.33466e-07	8.58335e-06	Upregulated
Prdm1	262.12	-1.28	0.28	9.04917e-07	8.67266e-06	NotDE
Ccdc124	1158.7	0.85	0.18	7.16821e-07	9.01792e-06	NotDE
B4galnt1	78.7	1.9	0.42	6.25579e-07	9.02103e-06	Upregulated
Hspb8	1293.6	1.04	0.22	7.78196e-07	9.02328e-06	NotDE
Podn	20.21	4.64	0.98	4.00867e-07	9.07558e-06	Upregulated
BC034090	29.56	3.1	0.68	5.86986e-07	9.15462e-06	Upregulated
Baz2b	640.78	-1.19	0.26	7.50601e-07	9.36397e-06	NotDE
Dennd2c	932.11	-0.97	0.21	9.20772e-07	9.41055e-06	NotDE
Sohlh1	22.15	4.15	0.87	2.70522e-07	9.53271e-06	Upregulated
Cpxm1	562.42	1.2	0.26	8.02286e-07	9.63435e-06	NotDE
Shox2	29.17	2.94	0.65	6.18168e-07	9.68225e-06	Upregulated
Kcnq4	26.68	3.43	0.76	4.57471e-07	9.68225e-06	Upregulated
Cotl1	683.02	1.48	0.32	7.93621e-07	9.68225e-06	NotDE
Fbxo2	36.24	2.45	0.54	4.59566e-07	9.71866e-06	Upregulated
Nr2f2	14.51	7.69	2.48	6.14435e-07	9.76276e-06	Upregulated
Calcr	20.35	4.01	0.89	6.2419e-07	9.90969e-06	Upregulated
Adssl1	174.26	1.16	0.25	6.27288e-07	9.95066e-06	NotDE
Cyp24a1	19.57	3.62	0.79	4.72394e-07	1.00161e-05	Upregulated
Cyp26b1	24.58	3.43	0.76	6.5985e-07	1.01824e-05	Upregulated
Baz1b	741.3	-1	0.21	7.54949e-07	1.02022e-05	NotDE
Zfp62	377	-1.11	0.24	5.81819e-07	1.02113e-05	NotDE
Fibcd1	28.27	3.69	0.82	6.64885e-07	1.02316e-05	Upregulated
Pou3f1	35.45	2.93	0.65	6.5925e-07	1.02316e-05	Upregulated
Kat6b	2042.77	-0.87	0.19	1.0704e-06	1.03022e-05	NotDE
Ablim1	623.77	-0.93	0.2	8.56852e-07	1.05341e-05	NotDE
Grp	28.52	6.79	1.38	6.88378e-07	1.05626e-05	Upregulated
Trim28	2412.58	-1.03	0.22	1.21684e-06	1.06656e-05	NotDE
Henmt1	21.3	5.04	1.07	3.22612e-07	1.11942e-05	Upregulated
Cck	19.07	4.71	1	5.37759e-07	1.1301e-05	Upregulated
Trp53	6365.18	-0.94	0.2	1.02787e-06	1.1669e-05	NotDE
Htra3	33.59	2.74	0.63	7.81477e-07	1.18261e-05	Upregulated
Ntf3	31.34	6.52	1.32	7.85626e-07	1.18782e-05	Upregulated
Vipr2	20.21	5.45	1.11	5.67047e-07	1.18782e-05	Upregulated
Il4ra	102.13	1.82	0.41	8.68954e-07	1.19244e-05	Upregulated
Prkg1	26.01	3.51	0.8	7.75783e-07	1.19244e-05	Upregulated
Ccdc158	34.4	2.5	0.56	7.82695e-07	1.1961e-05	Upregulated
Gstt1	204.37	1.26	0.27	7.68799e-07	1.20003e-05	NotDE
Fnip2	353.07	-1.07	0.23	7.20381e-07	1.20052e-05	NotDE
Abhd11os	92.23	1.56	0.34	8.61299e-07	1.20534e-05	Upregulated
M1ap	658.96	1.07	0.23	9.05843e-07	1.20534e-05	NotDE
Pcdh19	40.48	2.65	0.59	7.98087e-07	1.20995e-05	Upregulated
Rgs16	69.24	1.88	0.41	5.20114e-07	1.21028e-05	Upregulated
Tyms	1627.59	-1.02	0.22	1.40478e-06	1.21561e-05	NotDE
Adgrg6	16.86	7.7	2.46	5.56869e-07	1.22163e-05	Upregulated
Timp3	145.97	1.44	0.31	7.87652e-07	1.22164e-05	NotDE
Nop56	5310.05	-0.97	0.21	1.09371e-06	1.22587e-05	NotDE
Lgr6	40.19	2.59	0.57	5.95692e-07	1.22675e-05	Upregulated
Tmem211	43.81	-2.46	0.54	5.30484e-07	1.22756e-05	Downregulated
Cxcl16	67.82	1.89	0.41	4.78828e-07	1.22756e-05	Upregulated
Gm40723	40.77	-2.56	0.58	8.15423e-07	1.2323e-05	Downregulated
Osgin1	41.96	2.94	0.67	8.19099e-07	1.23688e-05	Upregulated
Gpnmb	68.95	1.86	0.4	4.84076e-07	1.23722e-05	Upregulated
Rhbdf1	55.89	2.04	0.45	5.42951e-07	1.25244e-05	Upregulated
Scara3	22.56	3.71	0.81	5.75028e-07	1.25648e-05	Upregulated
Lamb3	201.75	1.6	0.35	8.19943e-07	1.26565e-05	Upregulated
Ms4a4d	20.86	3.6	0.8	6.16233e-07	1.26746e-05	Upregulated
Kdm5b	4398.04	-1.08	0.24	1.14498e-06	1.27221e-05	NotDE
Raet1e	106.8	1.49	0.33	9.46576e-07	1.27264e-05	NotDE
Adcy4	23.69	4.32	0.9	3.75952e-07	1.27264e-05	Upregulated
Trim8	435.42	-1.12	0.24	6.88801e-07	1.27264e-05	NotDE
Ticrr	744.55	-1.13	0.25	9.74484e-07	1.27452e-05	NotDE
Tbx3	2788.89	-0.79	0.17	1.15231e-06	1.27534e-05	NotDE
Krt4	22.45	3.79	0.87	8.39098e-07	1.28309e-05	Upregulated
Srrt	1378.7	-1.01	0.22	1.16324e-06	1.28542e-05	NotDE
Mbnl2	689.43	0.9	0.19	9.89732e-07	1.29041e-05	NotDE
Zfp185	176.99	1.43	0.31	8.45115e-07	1.29329e-05	NotDE
Syt13	57.49	1.99	0.44	6.49658e-07	1.31698e-05	Upregulated
Abhd6	365.97	1.03	0.22	7.99381e-07	1.32339e-05	NotDE
Ggps1	603.11	-1.05	0.23	1.03292e-06	1.34252e-05	NotDE
Lonrf3	26.16	3.28	0.73	9.03502e-07	1.34413e-05	Upregulated
Rmnd5b	1151.38	-0.8	0.17	1.14884e-06	1.36762e-05	NotDE
Snhg14	369.48	-1.51	0.33	7.4943e-07	1.38111e-05	Downregulated
Fyb2	22.5	3.21	0.71	6.45254e-07	1.38802e-05	Upregulated
Slc35g2	42.2	2.33	0.52	6.8845e-07	1.38802e-05	Upregulated
Myocd	19.11	3.91	0.87	9.16752e-07	1.38877e-05	Upregulated
Cradd	327.16	-1.21	0.27	1.36735e-06	1.39263e-05	NotDE
Atp1a3	818.69	1.42	0.32	1.29259e-06	1.41396e-05	NotDE
Kdr	18.23	4.33	0.97	9.36517e-07	1.41542e-05	Upregulated
Anp32b	605.35	-1.03	0.22	1.2526e-06	1.42387e-05	NotDE
Tox2	27.42	2.8	0.64	9.66969e-07	1.42742e-05	Upregulated
Pnpt1	1265.61	-0.97	0.21	1.21631e-06	1.43675e-05	NotDE
Ano5	17.71	7.6	2.46	7.12963e-07	1.43697e-05	Upregulated
Pole	1657.73	-0.8	0.17	1.38323e-06	1.46285e-05	NotDE
Greb1	84.78	1.85	0.42	1.09782e-06	1.46285e-05	Upregulated
Bhlha15	46.16	2.37	0.53	7.32749e-07	1.46482e-05	Upregulated
Cda	42.8	2.61	0.59	1.01404e-06	1.46957e-05	Upregulated
Xlr	22.55	2.84	0.63	4.52154e-07	1.49771e-05	Upregulated
Brinp2	41.7	2.13	0.48	7.55223e-07	1.50395e-05	Upregulated
Zfp941	267.08	-1.05	0.23	1.68257e-06	1.50395e-05	NotDE
Abca5	140.8	1.28	0.28	9.92753e-07	1.50395e-05	NotDE
Galnt12	59.49	1.94	0.43	6.73872e-07	1.50915e-05	Upregulated
Cc2d2b	33.67	2.28	0.52	1.04345e-06	1.52012e-05	Upregulated
Slc5a2	28.02	2.87	0.66	1.06869e-06	1.53931e-05	Upregulated
Sp8	25.75	2.81	0.64	1.06852e-06	1.53931e-05	Upregulated
Dclk1	62.15	1.89	0.42	7.80099e-07	1.54755e-05	Upregulated
D630003M21Rik	32.67	2.65	0.61	1.06792e-06	1.55101e-05	Upregulated
Hapln4	105.01	1.86	0.42	1.23846e-06	1.55383e-05	Upregulated
Zfp763	228.65	-1.24	0.28	1.56966e-06	1.57185e-05	NotDE
Wsb1	3136.06	-0.94	0.21	1.75111e-06	1.58904e-05	NotDE
Zfp65	204.38	-1.35	0.3	1.07363e-06	1.61404e-05	NotDE
Mcm5	3096.96	-0.97	0.21	1.93228e-06	1.62879e-05	NotDE
Adora1	18.06	4.63	1	8.27255e-07	1.64197e-05	Upregulated
Gsto1	1343.08	1.01	0.22	1.53262e-06	1.6434e-05	NotDE
Lfng	43.43	2.58	0.6	1.13316e-06	1.6505e-05	Upregulated
H2-K1	604.83	1.29	0.29	1.49181e-06	1.66233e-05	NotDE
Nxnl2	30.34	2.58	0.6	1.2119e-06	1.7297e-05	Upregulated
Alx4	21.43	4.47	0.98	8.82423e-07	1.74377e-05	Upregulated
Ccbe1	24.73	3.22	0.74	1.21164e-06	1.74377e-05	Upregulated
Crb2	60.78	2.18	0.49	9.21971e-07	1.75988e-05	Upregulated
Ufsp2	270.99	1.22	0.27	1.7449e-06	1.76489e-05	NotDE
Wnt2	19.32	7.91	2.63	5.48142e-07	1.78275e-05	Upregulated
Uba2	5917.32	-1.07	0.24	2.13631e-06	1.78448e-05	NotDE
Nars	7364.86	-0.97	0.22	1.98746e-06	1.78448e-05	NotDE
Gna14	28.13	3.33	0.76	1.24213e-06	1.78663e-05	Upregulated
Mettl17	220.74	-1.33	0.3	1.46271e-06	1.81125e-05	NotDE
Hyi	74.3	2.09	0.47	8.33112e-07	1.83067e-05	Upregulated
Ascl2	186.22	1.49	0.33	1.2551e-06	1.84011e-05	NotDE
Smim1	145.41	1.43	0.32	1.24326e-06	1.84378e-05	NotDE
Snhg18	102.07	1.49	0.34	1.40105e-06	1.84441e-05	NotDE
Nudt5	827.28	-0.94	0.21	1.71863e-06	1.84455e-05	NotDE
Specc1	261.22	1.09	0.24	1.88608e-06	1.85615e-05	NotDE
Gpr19	420.1	-1.04	0.23	1.17062e-06	1.8589e-05	NotDE
Zcchc10	1059.26	-0.89	0.2	1.99015e-06	1.8589e-05	NotDE
Gm48395	25.64	-3.04	0.7	1.32029e-06	1.85903e-05	Downregulated
Mylk2	20.1	3.86	0.88	1.27774e-06	1.86329e-05	Upregulated
Sema3b	99.54	1.74	0.4	1.54867e-06	1.90095e-05	Upregulated
Degs2	35.33	2.28	0.52	9.85372e-07	1.90809e-05	Upregulated
Frrs1l	31.73	2.59	0.6	1.34757e-06	1.91707e-05	Upregulated
H2-Oa	63.46	1.92	0.43	8.80967e-07	1.91707e-05	Upregulated
Sptbn5	32.41	2.76	0.64	1.35822e-06	1.91953e-05	Upregulated
Acan	238.65	1.32	0.29	1.57068e-06	1.91953e-05	NotDE
Stac2	122.86	1.44	0.32	1.30343e-06	1.91953e-05	NotDE
Asxl2	535.39	-1.12	0.25	1.72833e-06	1.91953e-05	NotDE
Cdadc1	229.7	-1.24	0.28	1.59158e-06	1.94159e-05	NotDE
Ptprm	55.48	2.2	0.49	8.09168e-07	1.94159e-05	Upregulated
Tmem130	76.66	1.84	0.41	8.43443e-07	1.94288e-05	Upregulated
Atp8b2	400.78	-0.94	0.2	1.23905e-06	1.94643e-05	NotDE
Ttc13	558.74	-1.07	0.24	1.76074e-06	1.94829e-05	NotDE
Tlk1	560.21	-1.02	0.22	1.73299e-06	1.94944e-05	NotDE
Lrp4	146.73	1.39	0.31	1.357e-06	1.94944e-05	NotDE
Hsd17b14	603.47	-1.03	0.23	1.75216e-06	1.96954e-05	NotDE
Cldn18	45.17	2.51	0.57	1.05925e-06	1.97267e-05	Upregulated
Atf7ip	1656.92	-0.87	0.19	1.89942e-06	1.97664e-05	NotDE
Tfb1m	421.49	-0.9	0.19	1.14159e-06	1.97752e-05	NotDE
Tfcp2l1	11850.3	-0.8	0.18	1.9613e-06	1.98104e-05	NotDE
Chrdl1	16.56	7.32	2.4	1.0377e-06	1.99298e-05	Upregulated
Thsd4	52.43	2.05	0.46	1.04564e-06	1.99355e-05	Upregulated
4930502E18Rik	115.88	1.69	0.39	1.65e-06	1.99355e-05	Upregulated
Adora2b	120.51	1.73	0.4	1.60304e-06	2.06383e-05	Upregulated
Smoc2	44.51	5.33	1.27	1.11475e-06	2.06386e-05	Upregulated
Nab1	60.34	2.12	0.47	8.71107e-07	2.06481e-05	Upregulated
Mfhas1	54.18	1.97	0.44	9.2013e-07	2.09468e-05	Upregulated
Sync	54.42	2.08	0.47	8.8666e-07	2.0986e-05	Upregulated
Rcan1	210.3	1.26	0.28	1.50218e-06	2.1356e-05	NotDE
Col27a1	34.8	2.73	0.62	1.12905e-06	2.14156e-05	Upregulated
Il12rb1	34.28	2.75	0.65	1.5402e-06	2.1474e-05	Upregulated
Zfp644	572.19	-0.95	0.21	1.9795e-06	2.15997e-05	NotDE
Cd34	47.44	2.57	0.59	9.16227e-07	2.16067e-05	Upregulated
Frmd3	18.35	7.56	2.45	6.93135e-07	2.17545e-05	Upregulated
Tcl1	2190.36	-0.98	0.22	2.1935e-06	2.19136e-05	NotDE
Cxcl12	42.63	2.37	0.55	1.16983e-06	2.20923e-05	Upregulated
Gja4	96.3	1.76	0.4	1.76076e-06	2.21177e-05	Upregulated
Xaf1	213.61	-1.17	0.26	2.28577e-06	2.22291e-05	NotDE
Prkar2a	639.38	0.98	0.22	2.08592e-06	2.22476e-05	NotDE
Zfp600	338.31	-1.07	0.23	1.30829e-06	2.24831e-05	NotDE
Pgf	65.42	1.81	0.41	1.20158e-06	2.26095e-05	Upregulated
Gata4	43.9	2.33	0.53	1.0059e-06	2.26504e-05	Upregulated
Fbxo5	1459.47	-1.11	0.25	2.19023e-06	2.26899e-05	NotDE
Lbp	48.83	2.08	0.47	1.01305e-06	2.27786e-05	Upregulated
Nfix	55.76	2.55	0.58	9.76704e-07	2.2833e-05	Upregulated
Efnb2	96.03	1.73	0.4	1.60328e-06	2.29263e-05	Upregulated
Papss2	24.15	2.81	0.66	1.69303e-06	2.32397e-05	Upregulated
Col7a1	66.3	2.37	0.54	1.00451e-06	2.34323e-05	Upregulated
Atp1a2	67.82	2	0.45	1.11612e-06	2.34999e-05	Upregulated
Gpcpd1	223.5	0.98	0.22	2.84932e-06	2.38844e-05	NotDE
1700037H04Rik	1063.14	0.89	0.2	2.35987e-06	2.39746e-05	NotDE
Tmem56	31.89	2.83	0.67	1.76094e-06	2.41807e-05	Upregulated
Sphkap	12.53	7.39	2.47	1.46831e-06	2.43111e-05	Upregulated
Entpd3	31.27	2.97	0.69	1.30333e-06	2.43111e-05	Upregulated
Mfap5	80.47	1.52	0.35	2.06974e-06	2.44207e-05	Upregulated
Ccdc107	535.07	0.87	0.19	2.04588e-06	2.44545e-05	NotDE
Gm42047	838.07	-1.05	0.23	2.42842e-06	2.4565e-05	NotDE
Hdc	25.51	3.38	0.79	1.32288e-06	2.45889e-05	Upregulated
Nup205	1076.77	-0.85	0.19	2.26473e-06	2.47794e-05	NotDE
Jsrp1	42.99	2.28	0.52	1.33857e-06	2.48449e-05	Upregulated
Fut4	25.12	3.7	0.83	1.34486e-06	2.4926e-05	Upregulated
Cdo1	1515.46	-0.9	0.2	2.47119e-06	2.4926e-05	NotDE
Foxj2	144.5	1.55	0.35	1.79264e-06	2.49501e-05	Upregulated
Hoxb1	11.47	7.85	2.7	1.40294e-06	2.50435e-05	Upregulated
Wipf3	41.66	2.1	0.49	1.85324e-06	2.51125e-05	Upregulated
Krt27	17.73	4.32	0.97	1.28047e-06	2.52491e-05	Upregulated
Fat3	30.47	6.45	1.34	1.37086e-06	2.53174e-05	Upregulated
Hs3st1	32.9	2.98	0.72	1.89906e-06	2.56785e-05	Upregulated
Barx1	25.34	6.37	1.36	1.91462e-06	2.58705e-05	Upregulated
Spag6	12.63	7.85	2.7	1.39556e-06	2.62231e-05	Upregulated
Atg16l2	169.22	1.61	0.37	1.90134e-06	2.62231e-05	Upregulated
Hap1	875.06	-0.86	0.19	2.61952e-06	2.62231e-05	NotDE
Mbnl3	152.23	1.34	0.3	1.87439e-06	2.62231e-05	NotDE
Krt19	522.25	2.23	0.53	2.48786e-06	2.63393e-05	Upregulated
Fgfr1	411.14	1.03	0.23	1.58825e-06	2.66181e-05	NotDE
Mapre3	166.37	1.47	0.33	1.93034e-06	2.66196e-05	NotDE
Cul5	888.41	-0.86	0.19	2.47202e-06	2.67034e-05	NotDE
Wdfy4	49.84	2.18	0.5	1.17158e-06	2.67504e-05	Upregulated
C2cd5	798.26	-0.9	0.2	2.57341e-06	2.71488e-05	NotDE
Rhou	123.7	1.55	0.36	2.27724e-06	2.74861e-05	Upregulated
Hpn	262.84	1.45	0.34	2.98338e-06	2.76016e-05	NotDE
Krt20	17.42	3.59	0.83	1.42486e-06	2.77797e-05	Upregulated
Fxyd4	117.03	1.37	0.31	2.29112e-06	2.77894e-05	NotDE
Aars	4524.87	-0.77	0.18	3.63769e-06	2.77894e-05	NotDE
Spred2	383.27	-0.99	0.22	1.89743e-06	2.77894e-05	NotDE
Pias2	2181.6	-0.8	0.18	3.3228e-06	2.77894e-05	NotDE
Slc18b1	119.52	-1.37	0.31	2.00274e-06	2.78144e-05	NotDE
Pdlim3	40.67	2.32	0.55	2.09781e-06	2.822e-05	Upregulated
Aspscr1	2111.38	-0.91	0.2	3.00567e-06	2.88912e-05	NotDE
Dnah2	156.61	1.23	0.28	2.13017e-06	2.91056e-05	NotDE
Epas1	971.59	-0.85	0.19	2.91772e-06	2.93272e-05	NotDE
4930453N24Rik	806.1	-0.98	0.22	3.44211e-06	3.00377e-05	NotDE
2810468N07Rik	48.53	2.16	0.49	1.34809e-06	3.0458e-05	Upregulated
Six3	12.38	7.56	2.59	1.78498e-06	3.06093e-05	Upregulated
Lhx4	11.65	7.25	2.43	1.91015e-06	3.0722e-05	Upregulated
Prom2	22.28	4.03	0.95	1.62089e-06	3.12931e-05	Upregulated
Lst1	75.23	-1.75	0.4	1.73071e-06	3.12951e-05	Downregulated
Arhgap20	34.7	2.56	0.61	2.35696e-06	3.13283e-05	Upregulated
Sh3rf3	20.4	4.09	0.92	1.73845e-06	3.15541e-05	Upregulated
Zdhhc23	74.75	1.64	0.37	1.55291e-06	3.15541e-05	Upregulated
Tet1	4779.22	-1.01	0.23	3.22821e-06	3.16568e-05	NotDE
Plxnc1	32.48	2.54	0.61	2.40756e-06	3.18898e-05	Upregulated
Adcy5	56.33	2.17	0.51	1.82084e-06	3.18898e-05	Upregulated
Hbp1	605.53	-0.87	0.19	2.95149e-06	3.19619e-05	NotDE
1500009L16Rik	992.89	0.83	0.18	3.33093e-06	3.2551e-05	NotDE
Hexb	2954.53	-1.2	0.28	3.42471e-06	3.2551e-05	NotDE
Zfp141	663.29	-1.12	0.26	3.21294e-06	3.26554e-05	NotDE
Zfp729a	280.36	-1.14	0.26	3.58675e-06	3.29428e-05	NotDE
Mst1r	27.5	2.94	0.7	2.51134e-06	3.31265e-05	Upregulated
Gpa33	866.24	-0.87	0.2	3.85185e-06	3.31955e-05	NotDE
Gab2	65.51	1.67	0.38	1.5538e-06	3.33219e-05	Upregulated
Sfrp5	25.74	3	0.71	2.54794e-06	3.34071e-05	Upregulated
Pik3r3	67.11	1.7	0.39	1.8806e-06	3.36304e-05	Upregulated
Eva1a	63.36	1.88	0.43	1.5151e-06	3.37364e-05	Upregulated
Rpap1	1798.96	-0.9	0.21	4.51976e-06	3.38085e-05	NotDE
Zfp345	246.16	-1.11	0.26	3.74687e-06	3.38308e-05	NotDE
Ngef	62.62	2.52	0.59	1.54046e-06	3.42302e-05	Upregulated
Fem1a	195.78	-1.21	0.27	2.56023e-06	3.42876e-05	NotDE
Lgi3	22.83	4.38	1.01	1.82016e-06	3.45854e-05	Upregulated
Insl6	95.96	1.59	0.37	2.95013e-06	3.46309e-05	Upregulated
Dlx6	17.6	4.55	1.01	1.17782e-06	3.47622e-05	Upregulated
Agbl2	32.59	2.43	0.58	2.66429e-06	3.48311e-05	Upregulated
Srsf5	4143.55	-0.83	0.19	4.30471e-06	3.50791e-05	NotDE
Ddx3x	2130.81	-0.84	0.19	4.32663e-06	3.52335e-05	NotDE
Spon1	50.72	2.45	0.57	1.60173e-06	3.5397e-05	Upregulated
Git2	403.45	-1.01	0.23	2.40702e-06	3.5608e-05	NotDE
Zbtb44	2137.14	-0.99	0.23	4.40483e-06	3.57969e-05	NotDE
Dclk2	246.4	-1.42	0.34	3.96339e-06	3.58983e-05	NotDE
Crbn	844.79	-0.96	0.22	3.68101e-06	3.58983e-05	NotDE
Rgma	40.73	2.2	0.53	2.78109e-06	3.60169e-05	Upregulated
Flcn	1365.52	-0.84	0.19	4.24218e-06	3.60367e-05	NotDE
Ripor2	30.71	2.69	0.63	2.05074e-06	3.6199e-05	Upregulated
Myof	118.07	1.4	0.33	3.11942e-06	3.62945e-05	NotDE
Gnao1	38.82	2.56	0.61	2.06267e-06	3.63354e-05	Upregulated
Mafg	990.24	-0.8	0.18	3.72457e-06	3.63354e-05	NotDE
Tsx	154.22	1.21	0.28	2.71946e-06	3.64176e-05	NotDE
Gm26564	147.29	-1.23	0.28	2.76666e-06	3.644e-05	NotDE
Cbx1	3227.06	-0.66	0.15	3.81152e-06	3.644e-05	NotDE
Fbp1	42.74	2.19	0.52	2.81932e-06	3.66162e-05	Upregulated
Vsir	60.6	1.75	0.41	2.17089e-06	3.70647e-05	Upregulated
Bmpr2	328.7	1.25	0.28	2.33524e-06	3.71155e-05	NotDE
Gm38393	372.71	-1.35	0.31	2.66961e-06	3.76053e-05	NotDE
Rgl3	26.87	2.84	0.68	2.96852e-06	3.77085e-05	Upregulated
Rsph1	136.44	1.27	0.29	2.85428e-06	3.77085e-05	NotDE
Peg3	1035	0.93	0.21	4.50472e-06	3.79057e-05	NotDE
Lgr5	15.81	4.39	1.05	2.88754e-06	3.79656e-05	Upregulated
Npl	391.11	1.02	0.23	2.39694e-06	3.82131e-05	NotDE
Sidt2	238.09	1.1	0.25	4.24348e-06	3.82131e-05	NotDE
Irf7	16.94	3.6	0.85	2.06562e-06	3.83055e-05	Upregulated
Osmr	26.36	3.14	0.75	3.02822e-06	3.83117e-05	Upregulated
St8sia2	16.72	3.91	0.9	2.06908e-06	3.84704e-05	Upregulated
Fam241b	414.24	1.06	0.24	2.75043e-06	3.84837e-05	NotDE
Ube2h	826.1	0.96	0.22	4.0372e-06	3.87382e-05	NotDE
Hes6	406.15	1.31	0.3	2.74957e-06	3.90822e-05	NotDE
Gm867	24.99	-3.23	0.77	3.04842e-06	3.91675e-05	Downregulated
Pdss1	395.96	-1.02	0.23	2.49609e-06	3.95384e-05	NotDE
Mthfd2	1608.32	-0.96	0.22	4.30672e-06	3.95384e-05	NotDE
Nup210l	71.7	1.67	0.39	2.35524e-06	3.97284e-05	Upregulated
Slpi	19.97	6.65	1.4	1.384e-06	3.98106e-05	Upregulated
Pdzd4	87.93	-1.85	0.45	3.6714e-06	4.02823e-05	Downregulated
Kitl	90.09	1.38	0.32	3.53598e-06	4.03728e-05	NotDE
Pla2g16	273.79	0.95	0.22	5.22783e-06	4.05501e-05	NotDE
Gmeb1	527.23	-0.83	0.19	4.17551e-06	4.08553e-05	NotDE
Ube2d3	4007.68	-0.77	0.18	5.55492e-06	4.09637e-05	NotDE
Itm2a	718.48	0.82	0.18	4.14609e-06	4.12375e-05	NotDE
Tlcd1	419.06	-1.2	0.28	2.92462e-06	4.12387e-05	NotDE
Gprc5c	284.29	1.31	0.31	4.78425e-06	4.17336e-05	NotDE
Ttc6	14.7	7.12	2.43	2.44465e-06	4.23685e-05	Upregulated
H2-D1	919.13	1.16	0.27	5.14442e-06	4.25992e-05	NotDE
Man1a2	299.14	0.99	0.23	3.9115e-06	4.26541e-05	NotDE
Eya2	26.7	2.75	0.65	2.48754e-06	4.27744e-05	Upregulated
Lpar1	777.18	-0.98	0.22	4.14747e-06	4.28906e-05	NotDE
Dusp22	152.01	1.18	0.27	3.31218e-06	4.29042e-05	NotDE
Gm4606	37.17	-2.43	0.59	3.4443e-06	4.36978e-05	Downregulated
Rps6ka4	96.7	1.44	0.34	3.88742e-06	4.39747e-05	NotDE
Chpf	202.79	1.14	0.26	3.44767e-06	4.44721e-05	NotDE
Tagln2	3391.26	0.74	0.17	6.20025e-06	4.44721e-05	NotDE
Rmdn1	115.47	1.39	0.33	3.84993e-06	4.44721e-05	NotDE
Tmod1	16.82	4.77	1.06	1.56732e-06	4.44721e-05	Upregulated
Arntl2	46.12	1.95	0.46	2.17e-06	4.44721e-05	Upregulated
Nrn1	17.18	3.53	0.83	1.57176e-06	4.45568e-05	Upregulated
Lama4	73.63	2.15	0.51	2.19797e-06	4.49346e-05	Upregulated
Dnah10	190.85	1.28	0.3	3.51853e-06	4.49573e-05	NotDE
Pitpnm1	115.79	1.65	0.4	4.23467e-06	4.57297e-05	Upregulated
Slc25a48	36.14	2.37	0.57	3.63387e-06	4.57699e-05	Upregulated
Zfp74	270.51	-0.97	0.22	5.32326e-06	4.58565e-05	NotDE
Pthlh	14.18	7.03	2.43	3.62144e-06	4.63347e-05	Upregulated
Six2	13.56	7.34	2.56	2.71455e-06	4.64297e-05	Upregulated
Sept3	236.39	1.2	0.28	5.41338e-06	4.65412e-05	NotDE
Zfp738	379.29	-1.05	0.24	3.02557e-06	4.65451e-05	NotDE
Sel1l3	26.55	6.39	1.42	3.78114e-06	4.65545e-05	Upregulated
Rhoc	858.31	0.96	0.22	4.97665e-06	4.66889e-05	NotDE
Ncan	123.24	1.37	0.32	4.34696e-06	4.66889e-05	NotDE
Scd3	84.27	1.72	0.41	4.3519e-06	4.66889e-05	Upregulated
Fastkd2	691.71	-1.09	0.26	4.71263e-06	4.67877e-05	NotDE
Kcnn3	62.84	1.85	0.44	2.8456e-06	4.68107e-05	Upregulated
Cacna1b	61.72	1.69	0.39	2.24845e-06	4.73585e-05	Upregulated
Arc	203.18	1.66	0.39	3.75999e-06	4.75733e-05	Upregulated
Art3	15.42	3.98	0.95	3.75507e-06	4.76694e-05	Upregulated
Mpp3	81.21	1.87	0.45	4.20667e-06	4.79611e-05	Upregulated
1700057H21Rik	27.67	-2.83	0.7	3.92247e-06	4.79809e-05	Downregulated
Neurl1b	38.32	2.11	0.5	2.85629e-06	4.81045e-05	Upregulated
Colec12	202.69	1.42	0.34	3.81435e-06	4.81045e-05	NotDE
Sema7a	54	1.89	0.45	2.88584e-06	4.85614e-05	Upregulated
Dennd3	113.99	1.41	0.33	3.82994e-06	4.91231e-05	NotDE
Slc7a2	103.44	1.58	0.38	4.64006e-06	4.93936e-05	Upregulated
Carhsp1	906.99	0.85	0.2	6.13283e-06	4.95348e-05	NotDE
Paics	6900.54	-0.94	0.22	5.43504e-06	4.95635e-05	NotDE
Nol3	71.3	1.73	0.4	2.46826e-06	4.95635e-05	Upregulated
Slc8a1	21.6	3.06	0.74	3.93222e-06	4.95635e-05	Upregulated
Msh2	4055.86	-0.92	0.21	6.50768e-06	5.00183e-05	NotDE
Slc16a7	26.91	2.79	0.68	2.99633e-06	5.01604e-05	Upregulated
Fstl3	52.09	2.27	0.55	3.00314e-06	5.0242e-05	Upregulated
Hoxd9	13.65	7.22	2.47	3.00831e-06	5.05921e-05	Upregulated
Bmp6	21.24	3.4	0.79	1.83026e-06	5.07489e-05	Upregulated
Zfp296	547.24	-1.08	0.25	4.73549e-06	5.07756e-05	NotDE
Fermt1	37.86	2.16	0.53	4.1201e-06	5.08262e-05	Upregulated
Ubl3	380.72	-1.09	0.25	3.75055e-06	5.11175e-05	NotDE
Prkg2	24.77	3.09	0.76	4.16916e-06	5.13654e-05	Upregulated
2610044O15Rik8	197.66	-1.25	0.29	4.11236e-06	5.14686e-05	NotDE
Tmem86a	129.53	1.66	0.4	4.07226e-06	5.16951e-05	Upregulated
Sh3bp5	39.89	2.09	0.51	4.21245e-06	5.17658e-05	Upregulated
Gramd3	164.17	1.64	0.39	4.12804e-06	5.17658e-05	Upregulated
Gm11545	53.8	1.76	0.42	3.1233e-06	5.18842e-05	Upregulated
Hmces	1366.49	-0.75	0.17	6.53184e-06	5.21501e-05	NotDE
Pdrg1	415.62	0.92	0.21	3.85047e-06	5.22108e-05	NotDE
Mindy1	650.18	-0.83	0.19	5.25332e-06	5.24174e-05	NotDE
Pdzrn3	37.74	2.52	0.62	4.31957e-06	5.24402e-05	Upregulated
2410141K09Rik	407.41	-1.1	0.25	3.9518e-06	5.25762e-05	NotDE
Caprin1	5783.69	-0.9	0.21	7.54386e-06	5.32892e-05	NotDE
St3gal3	292.97	-0.97	0.23	6.34528e-06	5.37101e-05	NotDE
Mfap3l	46.42	2.04	0.48	2.73228e-06	5.40444e-05	Upregulated
Uty	210.54	-1.56	0.37	4.35172e-06	5.40444e-05	Downregulated
Ddx39b	3861.37	-0.79	0.18	7.17257e-06	5.4322e-05	NotDE
Prss23	19.4	5.23	1.16	1.98498e-06	5.43392e-05	Upregulated
Tmem52	48.6	2.02	0.49	3.31219e-06	5.46027e-05	Upregulated
Phyhip	104.73	1.57	0.38	5.03173e-06	5.46785e-05	Upregulated
Ppp1cb	1536.63	-0.86	0.2	7.79331e-06	5.47718e-05	NotDE
Cyp1b1	22.57	3.03	0.74	4.46006e-06	5.51829e-05	Upregulated
Bcl6b	62.36	1.88	0.45	3.46849e-06	5.54666e-05	Upregulated
Fgf15	21.36	3.11	0.75	3.36083e-06	5.55541e-05	Upregulated
Samd12	78.3	1.58	0.37	2.72109e-06	5.56813e-05	Upregulated
Hoxd8	19.4	4.28	1	3.22207e-06	5.61984e-05	Upregulated
Gm5294	21.25	3.34	0.82	4.59207e-06	5.66366e-05	Upregulated
Ifitm2	4764.8	-0.7	0.16	6.53732e-06	5.66455e-05	NotDE
Gal3st1	163.88	1.34	0.32	4.62517e-06	5.69721e-05	NotDE
Artn	40.41	2.63	0.65	4.73677e-06	5.70415e-05	Upregulated
Msmo1	556.08	-1.18	0.28	6.06769e-06	5.71916e-05	NotDE
Zfp640	219.14	-0.97	0.23	7.85717e-06	5.76038e-05	NotDE
Slco3a1	22.84	3.17	0.78	4.69367e-06	5.7671e-05	Upregulated
Trim71	2938.11	-0.66	0.15	6.70315e-06	5.78632e-05	NotDE
Zbtb8a	301.46	-1.24	0.29	5.59484e-06	5.7864e-05	NotDE
Adcy1	206.44	1.32	0.31	4.75454e-06	5.83081e-05	NotDE
Tle4	562.85	-1.16	0.28	6.33121e-06	5.84067e-05	NotDE
Ica1	168.42	1.14	0.26	4.73014e-06	5.86118e-05	NotDE
C1qtnf12	319.16	1.07	0.25	7.15415e-06	5.89221e-05	NotDE
Itga7	44.51	2.09	0.5	3.03049e-06	5.9041e-05	Upregulated
AU020206	229.31	-1.03	0.24	7.2274e-06	5.94508e-05	NotDE
Cacna1h	65.62	1.84	0.44	3.06749e-06	5.9687e-05	Upregulated
Otop1	16.41	5.06	1.15	3.44577e-06	5.9697e-05	Upregulated
H2-M5	362.37	-1.29	0.3	4.42883e-06	5.99859e-05	NotDE
Pgr	50.08	2.05	0.5	3.287e-06	5.99944e-05	Upregulated
H1foo	19.21	5.05	1.13	3.47167e-06	6.00331e-05	Upregulated
Neurl3	28.01	2.43	0.6	5.02658e-06	6.01895e-05	Upregulated
Mrps5	1308.86	-0.77	0.18	6.92545e-06	6.0927e-05	NotDE
Bace2	13.53	7.17	2.47	3.74311e-06	6.0927e-05	Upregulated
Timp2	60.77	1.9	0.46	3.84784e-06	6.22078e-05	Upregulated
Zfp710	3637.28	-0.74	0.17	9.21636e-06	6.2372e-05	NotDE
Galnt14	19.42	4.42	1.02	2.32796e-06	6.23799e-05	Upregulated
Wnt3a	12.55	7.01	2.43	3.85238e-06	6.23952e-05	Upregulated
Rab15	92.75	1.67	0.41	5.81935e-06	6.24682e-05	Upregulated
Cdh13	25.6	2.89	0.72	5.2486e-06	6.2513e-05	Upregulated
Zfp873	167.45	-1.31	0.31	5.182e-06	6.2513e-05	NotDE
Nin	126.59	1.22	0.29	6.13949e-06	6.25981e-05	NotDE
Rbm3	1736.52	-0.78	0.18	9.29433e-06	6.26268e-05	NotDE
Spsb4	24.49	2.99	0.74	5.32732e-06	6.27287e-05	Upregulated
Hcfc1	2848.84	-0.72	0.17	8.50912e-06	6.27287e-05	NotDE
2610528J11Rik	117.15	1.48	0.36	6.23276e-06	6.33918e-05	NotDE
Snai1	106.07	1.4	0.34	5.97235e-06	6.37541e-05	NotDE
Mat2b	2156.67	-0.95	0.23	9.30879e-06	6.37541e-05	NotDE
St3gal1	47.83	1.85	0.44	3.56828e-06	6.43641e-05	Upregulated
L1cam	46.3	2.06	0.5	3.233e-06	6.45228e-05	Upregulated
Sh2b2	26.9	2.58	0.64	5.5324e-06	6.51432e-05	Upregulated
Ldlrap1	449.27	1.04	0.24	5.11462e-06	6.57393e-05	NotDE
Plpp4	12.89	7.29	2.53	4.27285e-06	6.58876e-05	Upregulated
Hand2	11.7	7.28	2.58	4.401e-06	6.65467e-05	Upregulated
Xrcc5	1919.69	-0.92	0.22	9.95304e-06	6.657e-05	NotDE
Jcad	273.17	1.07	0.26	8.15496e-06	6.66085e-05	NotDE
Arhgef16	296.1	1.17	0.28	8.16036e-06	6.66116e-05	NotDE
Dmgdh	102	1.55	0.38	6.32248e-06	6.70358e-05	Upregulated
Gm5165	230.22	-1.07	0.26	8.22198e-06	6.70358e-05	NotDE
Gsap	33.96	2.38	0.59	5.75661e-06	6.71421e-05	Upregulated
Pear1	23.42	3.21	0.8	3.96759e-06	6.73467e-05	Upregulated
Use1	905.5	-0.82	0.19	7.65348e-06	6.73593e-05	NotDE
Cyth4	73.98	1.86	0.45	4.37676e-06	6.76208e-05	Upregulated
H2-Q2	89.28	1.39	0.33	5.58306e-06	6.76208e-05	NotDE
Lin9	316.67	-0.94	0.22	6.77063e-06	6.80973e-05	NotDE
Brinp1	30.51	2.4	0.59	4.3281e-06	6.86463e-05	Upregulated
Msra	139.94	-1.26	0.3	5.77431e-06	6.88242e-05	NotDE
Adprm	401.99	-0.96	0.22	4.80541e-06	6.89617e-05	NotDE
Foxd2os	12.24	7	2.45	4.35028e-06	6.91266e-05	Upregulated
1700018B24Rik	16.1	4.45	1.09	2.67861e-06	7.03315e-05	Upregulated
Rad54b	484.8	-0.88	0.2	4.88568e-06	7.05045e-05	NotDE
Rassf6	42.99	2.13	0.53	6.12595e-06	7.09278e-05	Upregulated
Erbb2	192.16	1.17	0.28	5.9059e-06	7.09537e-05	NotDE
2610316D01Rik	9.74	7.32	2.61	4.68115e-06	7.12615e-05	Upregulated
Btbd18	50.51	2.07	0.5	4.54865e-06	7.16679e-05	Upregulated
Dpagt1	280.26	-1.02	0.24	8.98474e-06	7.16679e-05	NotDE
Gdf10	18.97	5.12	1.21	4.28052e-06	7.16679e-05	Upregulated
Grhl1	54.9	1.93	0.47	4.57548e-06	7.20415e-05	Upregulated
Il1rap	76.11	1.64	0.39	4.60349e-06	7.24385e-05	Upregulated
Eaf1	423.01	-0.88	0.2	5.76161e-06	7.27985e-05	NotDE
Gba	392.52	0.84	0.19	5.6956e-06	7.30839e-05	NotDE
Plag1	387.67	-1.16	0.27	5.57523e-06	7.30839e-05	NotDE
Magel2	45.25	2.08	0.51	4.78737e-06	7.30839e-05	Upregulated
Prkce	60.8	1.9	0.46	4.66225e-06	7.31415e-05	Upregulated
Prkar1b	121.98	1.75	0.44	7.01997e-06	7.32619e-05	Upregulated
Bnc2	141.8	-1.3	0.31	6.23692e-06	7.33949e-05	NotDE
Gm11620	102.48	1.6	0.39	7.0399e-06	7.33949e-05	Upregulated
Tbx18	19.29	4.83	1.12	4.41474e-06	7.34247e-05	Upregulated
Tent5c	42.62	2.06	0.51	4.7088e-06	7.3649e-05	Upregulated
Gm14221	19	-7.07	2.68	4.45903e-06	7.4072e-05	Downregulated
Plekhg4	61.24	2.31	0.57	4.21518e-06	7.41101e-05	Upregulated
Pkig	206.72	1.1	0.26	6.27602e-06	7.45384e-05	NotDE
Boc	40.09	2.38	0.6	6.50473e-06	7.50322e-05	Upregulated
S1pr1	32.44	2.71	0.7	6.549e-06	7.54975e-05	Upregulated
Mycn	1330.37	-1.01	0.24	1.00962e-05	7.56698e-05	NotDE
Gm8994	12.35	3.97	0.98	4.84346e-06	7.70339e-05	Upregulated
Eef1e1	2302.58	-0.77	0.18	1.15919e-05	7.70339e-05	NotDE
Ifih1	17.05	5.22	1.19	2.98464e-06	7.70515e-05	Upregulated
Ncor1	2638.32	-0.78	0.19	1.17003e-05	7.7648e-05	NotDE
Tc2n	49.72	1.98	0.49	5.02534e-06	7.80822e-05	Upregulated
Hck	176.85	1.24	0.3	6.75535e-06	7.86637e-05	NotDE
Kcnc4	25.19	3.16	0.79	6.9987e-06	7.86637e-05	Upregulated
Cdk14	31.63	2.43	0.61	6.86371e-06	7.86637e-05	Upregulated
Kcnk5	497.09	-1.01	0.24	6.08387e-06	7.86637e-05	NotDE
Pou4f3	12.14	6.99	2.45	5.25939e-06	7.86637e-05	Upregulated
Gng2	597.17	0.79	0.18	8.67264e-06	7.87568e-05	NotDE
Zbtb7b	111.56	1.25	0.3	8.06328e-06	7.90265e-05	NotDE
Nkx3-1	21.8	2.9	0.72	5.09247e-06	7.92116e-05	Upregulated
Slc22a21	62.02	1.76	0.43	5.14172e-06	7.94623e-05	Upregulated
Cacybp	5615.87	-0.74	0.17	1.20891e-05	7.97035e-05	NotDE
Atf1	546.72	-0.91	0.21	8.07284e-06	8.00202e-05	NotDE
Slc6a17	18.93	4.93	1.12	3.14233e-06	8.04472e-05	Upregulated
Rpf1	1271.7	-0.83	0.2	9.54753e-06	8.11153e-05	NotDE
Gm44997	30.53	-2.41	0.61	7.25602e-06	8.11153e-05	Downregulated
Slc38a5	51.19	2.23	0.56	5.47974e-06	8.2065e-05	Upregulated
Sipa1	176.43	1.2	0.29	7.01104e-06	8.20826e-05	NotDE
Runx1	47.97	1.91	0.47	5.37461e-06	8.26676e-05	Upregulated
Ptprf	1860.93	0.73	0.17	1.17507e-05	8.28304e-05	NotDE
Dtx4	50.42	1.94	0.48	4.78899e-06	8.28304e-05	Upregulated
Gm20703	60.22	-1.83	0.44	4.33447e-06	8.29224e-05	Downregulated
Zbtb16	20.79	3.21	0.83	7.19382e-06	8.30063e-05	Upregulated
Nrip3	66.87	1.79	0.43	4.82323e-06	8.32471e-05	Upregulated
Rbm14	1217.68	-0.84	0.2	1.13299e-05	8.35114e-05	NotDE
Shisal2b	15.95	4.4	1.06	5.4294e-06	8.36547e-05	Upregulated
Dnmt1	2602.34	-0.67	0.16	1.19877e-05	8.42018e-05	NotDE
Gtf3c6	638.91	-0.9	0.21	8.57786e-06	8.4274e-05	NotDE
Arhgap29	137.41	1.24	0.3	7.34267e-06	8.44233e-05	NotDE
Maco1	299.58	-0.9	0.21	1.09291e-05	8.44994e-05	NotDE
Cln6	213.46	1.11	0.27	1.08463e-05	8.47841e-05	NotDE
Adora2a	21.19	3.23	0.82	5.2497e-06	8.54927e-05	Upregulated
Ddx17	1265.82	-0.89	0.21	9.52691e-06	8.5609e-05	NotDE
Celf2	245.81	1.06	0.26	1.09877e-05	8.57385e-05	NotDE
Cd109	140.78	1.2	0.29	7.49156e-06	8.57814e-05	NotDE
Gcnt2	458.99	-0.94	0.22	6.21475e-06	8.57814e-05	NotDE
Sh3pxd2b	168.03	1.51	0.37	7.41089e-06	8.57972e-05	Upregulated
Apc2	45.96	2	0.49	5.02681e-06	8.60489e-05	Upregulated
Eif5a2	370.98	1.07	0.25	6.82301e-06	8.65669e-05	NotDE
Fezf1	17.85	5.11	1.21	7.60825e-06	8.69145e-05	Upregulated
Myo1d	150.99	1.27	0.31	7.61901e-06	8.69311e-05	NotDE
Il13ra1	103.22	1.59	0.4	9.07921e-06	8.72662e-05	Upregulated
Gm29630	52.19	-1.72	0.42	5.11742e-06	8.7293e-05	Downregulated
Shroom1	36.08	2.5	0.62	5.7581e-06	8.7293e-05	Upregulated
Dhh	16.52	4.23	1.05	7.69664e-06	8.76676e-05	Upregulated
Arhgap33	72.28	1.84	0.45	5.98186e-06	8.8069e-05	Upregulated
Pik3r5	59.91	2.25	0.56	4.86187e-06	8.80929e-05	Upregulated
Usp43	80.43	1.46	0.36	8.80013e-06	8.85753e-05	NotDE
EU599041	586.03	-0.98	0.23	1.00072e-05	8.87063e-05	NotDE
Arhgef10	132.97	1.25	0.3	8.90534e-06	8.87171e-05	NotDE
Zfp24	508.87	-1.01	0.24	9.17372e-06	8.89223e-05	NotDE
Sox10	23.28	3.22	0.78	3.55451e-06	8.8989e-05	Upregulated
Srd5a2	11.79	7.01	2.52	5.78957e-06	8.91923e-05	Upregulated
Fam184a	53.4	1.9	0.47	6.20493e-06	9.09287e-05	Upregulated
Rasl11b	149.52	1.2	0.29	8.03087e-06	9.09427e-05	NotDE
Nos2	20.77	3.66	0.89	3.70108e-06	9.24435e-05	Upregulated
Rprd2	607.8	-0.82	0.19	1.06827e-05	9.25236e-05	NotDE
Ttll7	60.56	1.65	0.4	5.13824e-06	9.25236e-05	Upregulated
Atp10a	75.66	1.72	0.42	5.47993e-06	9.26646e-05	Upregulated
Slc6a3	17.33	4.07	0.98	3.72088e-06	9.2723e-05	Upregulated
Syndig1l	10.83	6.84	2.44	7.00129e-06	9.33278e-05	Upregulated
B3gnt2	44.75	-2.2	0.55	5.54531e-06	9.36077e-05	Downregulated
Dbf4	564.12	-0.92	0.22	1.09264e-05	9.43614e-05	NotDE
Serpinb6b	30.01	2.38	0.6	6.41378e-06	9.60565e-05	Upregulated
Grin2a	16.12	6.82	2.36	3.86581e-06	9.60565e-05	Upregulated
Sdk1	31.08	2.76	0.7	6.45768e-06	9.66341e-05	Upregulated
Atp4a	27.14	2.64	0.66	6.51518e-06	9.74383e-05	Upregulated
Mier3	447.58	-0.85	0.2	7.82203e-06	9.75841e-05	NotDE
Sptan1	2112.1	-0.65	0.16	1.57048e-05	9.82675e-05	NotDE
Ak4	1266.01	0.89	0.22	1.38483e-05	9.94318e-05	NotDE
Grpel2	901.61	-0.71	0.17	1.38818e-05	9.96149e-05	NotDE
Zfp719	300.42	-1.32	0.33	1.05808e-05	9.99975e-05	NotDE
Elovl1	328.79	0.93	0.22	7.41036e-06	0.000100053	NotDE
Prokr2	19.97	3.29	0.81	4.05835e-06	0.000100265	Upregulated
Dok1	154.87	1.26	0.31	8.95701e-06	0.000100265	NotDE
Nup62	1980.51	-0.85	0.21	1.46873e-05	0.000100265	NotDE
C130093G08Rik	10.43	7.16	2.6	7.18598e-06	0.000101066	Upregulated
Kiss1r	28.28	2.5	0.64	9.28144e-06	0.000101066	Upregulated
H2afz	6617.9	-0.84	0.2	1.2568e-05	0.000101517	NotDE
Phlda2	1524.05	0.72	0.17	1.31208e-05	0.000102959	NotDE
Rhcg	29.82	2.85	0.74	9.3967e-06	0.000103061	Upregulated
Nob1	1372.95	-0.79	0.19	1.27532e-05	0.00010426	NotDE
Syt7	43.42	1.93	0.49	9.71127e-06	0.000104409	Upregulated
Thbd	18.24	3.4	0.86	6.61261e-06	0.000104492	Upregulated
Rin3	28.59	2.33	0.6	9.65892e-06	0.000104752	Upregulated
Rbpms	869.37	-0.89	0.21	1.30253e-05	0.000104791	NotDE
Abca1	58.71	1.82	0.45	6.3016e-06	0.000104859	Upregulated
Zfp703	19.78	3.45	0.85	4.32602e-06	0.000106084	Upregulated
Set	12889.9	-0.8	0.19	1.36101e-05	0.000106234	NotDE
Rasd2	38.9	2.08	0.53	7.19748e-06	0.000106234	Upregulated
Rbm11	31.7	2.22	0.56	7.22708e-06	0.000106611	Upregulated
Rnf217	20.59	3.26	0.8	4.36029e-06	0.000106621	Upregulated
Pvalb	16.98	6.37	1.49	7.19289e-06	0.000106621	Upregulated
Hspa1b	38.84	1.92	0.49	9.8886e-06	0.000106695	Upregulated
Ccdc36	89.82	1.53	0.38	1.09627e-05	0.000107401	Upregulated
Nfasc	152.21	1.36	0.34	9.61081e-06	0.000107544	NotDE
Igsf21	143.19	1.39	0.34	9.8034e-06	0.000107945	NotDE
Cip2a	740.01	-0.85	0.2	1.14846e-05	0.00010836	NotDE
Igsf9	292.78	1.34	0.34	1.46999e-05	0.000109216	NotDE
Atp1b2	640.84	1.07	0.26	1.29171e-05	0.000109219	NotDE
9330182L06Rik	66.29	1.69	0.41	6.23265e-06	0.000109483	Upregulated
Prmt1	1822.28	-0.9	0.22	1.37517e-05	0.000109635	NotDE
Rbm5	1494.29	-0.71	0.17	1.64114e-05	0.000110327	NotDE
S1pr3	75.96	1.96	0.48	6.05175e-06	0.000110418	Upregulated
Nrp1	19.04	4.05	1.02	1.01933e-05	0.000112176	Upregulated
Efna2	70.74	1.56	0.38	6.17728e-06	0.000112581	Upregulated
Gpc1	124.97	1.4	0.35	1.17149e-05	0.000112959	NotDE
Pnrc2	895.22	-0.78	0.19	1.4241e-05	0.000113152	NotDE
Twistnb	1234.62	-0.88	0.21	1.40801e-05	0.000113359	NotDE
Pdpk1	872.4	-0.75	0.18	1.43099e-05	0.000113572	NotDE
1110032A03Rik	132.78	-1.15	0.28	1.15357e-05	0.000113704	NotDE
Zeb2	19.62	3.62	0.89	4.71792e-06	0.000114134	Upregulated
Pou5f1	4125.3	-0.63	0.15	1.83865e-05	0.000114348	NotDE
Prss44	21.8	2.95	0.77	1.04649e-05	0.000114584	Upregulated
Ptpn5	15.36	5	1.21	1.04973e-05	0.000114874	Upregulated
Rab3d	203.62	1.27	0.31	1.05284e-05	0.000115149	NotDE
Gypc	19.68	3.29	0.84	7.49993e-06	0.000116322	Upregulated
Tspan9	756.15	1.16	0.29	1.41871e-05	0.000116662	NotDE
Gpr37	10.22	7.25	2.7	8.33917e-06	0.000116789	Upregulated
Nacc2	90.83	1.48	0.37	1.06202e-05	0.000117551	NotDE
Cd44	78.67	3.44	0.93	1.22997e-05	0.00011767	Upregulated
Raet1d	78.21	1.44	0.35	8.37985e-06	0.000118136	NotDE
Chst5	18.48	4.44	1.11	1.0865e-05	0.000118367	Upregulated
Prkch	17.75	3.61	0.9	8.15941e-06	0.000118843	Upregulated
App	231.1	1.01	0.25	1.63228e-05	0.000119515	NotDE
Frmd4a	318.97	-0.92	0.22	1.61315e-05	0.000120326	NotDE
Cdk5rap1	792.91	-0.92	0.22	1.30348e-05	0.000120961	NotDE
Rassf10	58.85	1.7	0.42	6.71936e-06	0.000120961	Upregulated
Slc35e4	151.67	1.36	0.34	1.11884e-05	0.000121001	NotDE
Tubb4a	67.41	1.84	0.46	8.45004e-06	0.000121947	Upregulated
Gm14139	266.17	-1.11	0.28	1.64303e-05	0.000122214	NotDE
Lrmda	20.23	3.26	0.84	8.44657e-06	0.000122478	Upregulated
Rbfox3	98.63	1.42	0.36	1.29553e-05	0.000123116	NotDE
Thy1	133.73	1.09	0.27	1.26577e-05	0.00012317	NotDE
Dbndd1	43.8	2.02	0.51	8.58369e-06	0.000123533	Upregulated
Luzp4	17.68	3.28	0.84	8.0677e-06	0.00012381	Upregulated
Pprc1	1328.97	-0.83	0.2	1.80332e-05	0.000124673	NotDE
Gldc	1043.76	-0.82	0.2	1.56933e-05	0.000124811	NotDE
Prkar2b	33.42	2.32	0.61	1.225e-05	0.000127621	Upregulated
Mafb	15.41	6.11	1.44	8.52259e-06	0.000129985	Upregulated
Mrm2	327.54	-1	0.25	1.76061e-05	0.000130237	NotDE
Gm15262	11.25	7.37	2.64	9.60793e-06	0.000130351	Upregulated
Prickle1	98.66	1.3	0.33	1.43676e-05	0.000130395	NotDE
Ccser1	22.52	3.08	0.79	8.57064e-06	0.00013043	Upregulated
Lhx2	19.91	3.98	0.97	5.49305e-06	0.000130467	Upregulated
Pxdc1	11.83	6.73	2.45	1.02752e-05	0.000130551	Upregulated
Tbc1d16	295.77	0.9	0.22	2.04189e-05	0.000130894	NotDE
Krt75	17.48	4.43	1.12	1.22507e-05	0.000131626	Upregulated
Slc7a6	787.91	0.87	0.21	1.63612e-05	0.000132245	NotDE
Eed	2025.44	-0.89	0.22	1.75625e-05	0.000132507	NotDE
Gm11837	29.57	2.28	0.59	9.41306e-06	0.000134277	Upregulated
Hlx	11.02	6.86	2.49	9.97583e-06	0.000134598	Upregulated
Tram1l1	109.9	1.39	0.35	1.39827e-05	0.000134644	NotDE
Platr7	135.88	-1.16	0.28	1.25851e-05	0.000134687	NotDE
Trmt11	493.9	-0.94	0.23	1.18655e-05	0.000135694	NotDE
Gadl1	25.55	2.47	0.65	1.30461e-05	0.000135979	Upregulated
Sned1	40.28	1.99	0.52	1.30714e-05	0.000136168	Upregulated
Smim3	109.73	1.39	0.35	1.41912e-05	0.000136208	NotDE
Nxf2	14.92	4.05	1.06	8.98873e-06	0.000136208	Upregulated
Apoc1	778.85	0.76	0.18	1.49991e-05	0.000136711	NotDE
Atrx	4069.75	-0.93	0.23	1.82293e-05	0.000136711	NotDE
Slc45a3	105.94	1.42	0.36	1.5239e-05	0.000136718	NotDE
Jund	68	1.6	0.4	8.05648e-06	0.000136718	Upregulated
Platr11	140.38	-1.22	0.3	1.28372e-05	0.000136718	NotDE
Mtus1	404.37	-0.8	0.19	1.18837e-05	0.000137416	NotDE
Tmem98	256.64	1.21	0.31	1.89729e-05	0.000137416	NotDE
Camk4	19.21	3.72	0.95	9.14782e-06	0.000138015	Upregulated
F5	35.69	1.92	0.5	1.34724e-05	0.00013814	Upregulated
D630039A03Rik	25.01	-3.37	0.87	1.34109e-05	0.000138717	Downregulated
Sstr2	117.99	1.44	0.36	1.47568e-05	0.000138717	NotDE
Tmem176a	35.23	2.3	0.61	1.33273e-05	0.000139018	Upregulated
Dpp7	391.34	-0.96	0.23	1.18391e-05	0.000139351	NotDE
Arhgap8	570.42	0.98	0.24	1.74916e-05	0.000139539	NotDE
Meltf	41.97	2.12	0.56	1.35565e-05	0.000139918	Upregulated
Ctdspl	43.31	1.89	0.49	1.34601e-05	0.000140099	Upregulated
Ssbp2	149.19	1.28	0.32	1.32562e-05	0.000140265	NotDE
Zfp780b	217.17	-1.27	0.33	1.99144e-05	0.000141703	NotDE
Fam163b	53.1	2.07	0.53	8.11799e-06	0.00014218	Upregulated
Irx4	16.55	4.91	1.18	6.12463e-06	0.00014279	Upregulated
Pcmtd2	306.76	-1.04	0.26	1.97391e-05	0.000142934	NotDE
Haglr	15.3	3.74	0.95	9.5664e-06	0.000143192	Upregulated
Brca1	1586.12	-0.68	0.17	2.22503e-05	0.000143192	NotDE
Micall2	101.56	1.71	0.45	1.61275e-05	0.000143204	Upregulated
Hmgb2	3651.96	-0.78	0.19	1.94493e-05	0.000144049	NotDE
Prelid3a	70.43	1.5	0.38	1.04223e-05	0.000145946	Upregulated
Thoc1	822.17	-1.03	0.26	2.16849e-05	0.000145957	NotDE
Srsf6	3759.7	-0.98	0.25	2.45418e-05	0.000146499	NotDE
Aldh3b2	14.32	4.18	1.05	9.86034e-06	0.000146499	Upregulated
Fmn1	147.59	1.33	0.34	1.3904e-05	0.000146548	NotDE
Atad2	2812.23	-0.67	0.16	2.45884e-05	0.00014658	NotDE
Cacng4	28.69	2.43	0.65	1.43899e-05	0.000147161	Upregulated
Slitrk5	17.88	3.07	0.8	1.04991e-05	0.00014733	Upregulated
Prom1	261.84	1.07	0.27	2.09433e-05	0.000147743	NotDE
Gpc6	43.47	1.83	0.48	1.4635e-05	0.000147965	Upregulated
Msh6	4592.96	-1.01	0.25	2.01366e-05	0.000148259	NotDE
Pnpo	747.97	0.82	0.2	1.88959e-05	0.000148882	NotDE
Wnt1	8.92	6.91	2.53	1.1328e-05	0.000149154	Upregulated
Srms	19.61	4	1.02	1.00781e-05	0.000149523	Upregulated
Abcg5	10.75	6.86	2.51	1.14869e-05	0.000153979	Upregulated
Dnajc1	240.76	1.01	0.25	1.75151e-05	0.000154107	NotDE
Ranbp17	546.99	-0.97	0.24	1.84439e-05	0.000154107	NotDE
Slc38a3	106.35	1.49	0.38	1.65226e-05	0.000154877	NotDE
Cryl1	226.33	1.23	0.32	2.16547e-05	0.000154877	NotDE
Rasl12	18.59	3.36	0.92	1.49605e-05	0.000155932	Upregulated
Gm19705	128.6	-1.28	0.33	1.78152e-05	0.000156248	NotDE
Btf3l4	434.69	-0.85	0.21	1.40438e-05	0.000156248	NotDE
Tcf24	78.1	1.42	0.36	1.13085e-05	0.000156414	NotDE
Sephs1	689.28	-1.01	0.25	1.99761e-05	0.000156414	NotDE
Zfp729b	196.89	-1.13	0.28	1.54275e-05	0.000159735	NotDE
Panct2	145.39	-1.24	0.31	1.54568e-05	0.000161068	NotDE
Nat8l	37	2.18	0.57	1.16636e-05	0.000161068	Upregulated
Chst2	20.46	2.79	0.74	1.55277e-05	0.000161155	Upregulated
Psmb8	114.93	2.95	0.82	1.77115e-05	0.000161156	Upregulated
Plpp2	197.79	1.21	0.3	1.56477e-05	0.000162226	NotDE
Zfp566	198.89	-1.2	0.3	1.57551e-05	0.000162607	NotDE
Clic3	26.36	2.47	0.66	1.61383e-05	0.000162852	Upregulated
Lpar3	10.25	6.96	2.55	1.25736e-05	0.000163799	Upregulated
Fancm	447.25	-0.98	0.24	1.31788e-05	0.000165475	NotDE
Pck2	1242.46	-1.07	0.27	2.18425e-05	0.000165602	NotDE
Capn6	49.34	1.84	0.48	1.21332e-05	0.000166754	Upregulated
Mmp17	116.09	1.61	0.42	1.92281e-05	0.000167301	Upregulated
Npw	35.22	2.14	0.57	1.65695e-05	0.000168174	Upregulated
Dusp3	396.77	0.86	0.21	1.47632e-05	0.000169083	NotDE
Rem1	19.79	6.01	1.45	1.17263e-05	0.000170907	Upregulated
Snx5	3365.14	-0.74	0.18	2.92787e-05	0.000171314	NotDE
Tpbg	92.55	1.4	0.36	1.89968e-05	0.000171664	NotDE
Gdpd5	60.18	1.99	0.51	1.01322e-05	0.000172869	Upregulated
Stard4	271.71	1.16	0.3	2.45778e-05	0.000173466	NotDE
S100a14	14.92	4.11	1.06	1.6892e-05	0.000173652	Upregulated
Ppp4r3a	557.61	-0.97	0.24	1.97701e-05	0.000173652	NotDE
2310043M15Rik	69.5	-1.88	0.48	1.12933e-05	0.000173671	Downregulated
Pdlim7	973.99	0.88	0.22	2.29803e-05	0.000173725	NotDE
C530008M17Rik	42.69	1.99	0.53	1.75891e-05	0.00017414	Upregulated
Zfp869	318.41	-0.97	0.25	2.84886e-05	0.00017414	NotDE
Epn3	18.02	3.32	0.86	1.27032e-05	0.00017414	Upregulated
Dglucy	88.35	1.57	0.41	1.674e-05	0.00017414	Upregulated
D430041D05Rik	22.98	3.07	0.81	1.21406e-05	0.000176271	Upregulated
Clcn6	353.65	-0.93	0.23	1.58461e-05	0.000176271	NotDE
2900011O08Rik	212.21	-0.96	0.24	2.04416e-05	0.000176271	NotDE
Ubap1l	152.95	-1.41	0.36	1.737e-05	0.000177517	NotDE
Rcsd1	31.34	2.17	0.58	1.79129e-05	0.000179042	Upregulated
Lsp1	49.16	2.05	0.53	1.35587e-05	0.000179042	Upregulated
Armc2	31.01	2.16	0.58	1.79955e-05	0.000179042	Upregulated
Klf15	76.57	-1.52	0.38	1.0686e-05	0.000180697	Downregulated
Tmem221	24.8	2.9	0.8	1.81459e-05	0.000181052	Upregulated
Alkbh8	327.79	-1.01	0.26	2.6306e-05	0.000182533	NotDE
Myh3	213.37	1.28	0.34	2.67305e-05	0.000183251	NotDE
Gsg1	19.88	3.31	0.89	1.80716e-05	0.000184033	Upregulated
Lrrc32	15.01	5.94	1.46	1.8245e-05	0.000185702	Upregulated
Calr	1714.09	0.69	0.17	3.21924e-05	0.000185907	NotDE
Cyp1a1	86.59	1.83	0.49	2.04013e-05	0.000186418	Upregulated
Afg1l	209.71	-1.07	0.27	1.84286e-05	0.000186534	NotDE
Csmd2	17.52	4.23	1.07	1.37608e-05	0.000186968	Upregulated
Gen1	146.34	-1.16	0.29	1.82838e-05	0.000187776	NotDE
Usp9x	3021.72	-0.63	0.15	2.57069e-05	0.000188641	NotDE
Irs2	114.97	1.29	0.33	2.10311e-05	0.000188798	NotDE
Gpx8	142.96	1.1	0.27	1.85045e-05	0.000189746	NotDE
1700016K19Rik	15.4	4.13	1.09	1.41125e-05	0.00019125	Upregulated
Ntrk1	101.99	1.28	0.33	2.10397e-05	0.000191454	NotDE
Tnni2	14.57	4.22	1.11	1.89967e-05	0.00019225	Upregulated
Cav1	14.62	4.81	1.22	1.3497e-05	0.000192941	Upregulated
Slc25a29	49.54	1.79	0.46	1.16145e-05	0.000194566	Upregulated
Nr2f1	16.81	4.76	1.17	8.76211e-06	0.000195394	Upregulated
Kif11	1523.68	-0.85	0.21	2.70135e-05	0.000197306	NotDE
Gfra2	18.78	5.01	1.28	1.46307e-05	0.000197553	Upregulated
Spock2	176.71	1.25	0.32	1.9545e-05	0.000197801	NotDE
Trmt10c	729.32	-0.92	0.23	2.61773e-05	0.000198684	NotDE
Tfap4	180.71	-1.05	0.26	1.96171e-05	0.000200012	NotDE
Cldn23	11.05	6.6	2.44	1.46215e-05	0.000200135	Upregulated
Ccdc88b	36.26	2.05	0.55	2.06043e-05	0.000200148	Upregulated
Klf3	892.31	-0.79	0.2	2.57389e-05	0.000202901	NotDE
Kcne3	9.33	6.95	2.67	1.51521e-05	0.000203413	Upregulated
Edn3	17.92	5.87	1.41	1.5146e-05	0.000203564	Upregulated
Dram2	437.26	-0.97	0.24	1.86382e-05	0.000203564	NotDE
Tuba1b	4655.34	-0.8	0.2	3.32518e-05	0.000203749	NotDE
Nfam1	34.8	2.23	0.61	2.07692e-05	0.000203921	Upregulated
Sp2	589.55	-0.86	0.22	2.74051e-05	0.000206934	NotDE
Tyro3	487.56	-0.97	0.24	1.9397e-05	0.000207804	NotDE
Max	705.51	-0.86	0.22	2.6638e-05	0.000208231	NotDE
Gm21992	35.42	-2.1	0.55	1.56965e-05	0.000209082	Downregulated
Snw1	1027.78	-0.85	0.21	2.68705e-05	0.000210735	NotDE
Lpin2	203.55	0.99	0.25	2.12063e-05	0.000212056	NotDE
Gpc5	13.59	5.98	1.46	1.59146e-05	0.000212907	Upregulated
Bccip	2388.4	-0.77	0.19	2.96214e-05	0.000214137	NotDE
Rbp7	21.52	2.83	0.75	1.52554e-05	0.000215333	Upregulated
Eif3a	3756.25	-0.63	0.16	3.79877e-05	0.000215333	NotDE
Pyurf	238.02	0.92	0.24	3.17369e-05	0.000215598	NotDE
Lmod3	25.57	2.78	0.76	2.2492e-05	0.000216474	Upregulated
Tenm3	505.52	-0.89	0.22	2.85854e-05	0.000218356	NotDE
Gpr137	111.99	1.18	0.3	2.50213e-05	0.000218715	NotDE
Sema4f	56.63	1.8	0.47	1.38983e-05	0.000220459	Upregulated
Pcdhac2	10.13	6.62	2.47	1.64397e-05	0.000222324	Upregulated
Adgrg2	22.13	3.44	0.95	1.67037e-05	0.000222324	Upregulated
Eml1	107.38	1.24	0.32	2.55545e-05	0.00022292	NotDE
Tmsb4x	1868.26	0.64	0.16	3.96587e-05	0.000223774	NotDE
Zfp800	202.32	1.02	0.26	2.22972e-05	0.000224097	NotDE
Nol4	15.33	3.93	1.02	1.59688e-05	0.000224985	Upregulated
Cacnb2	11.2	6.53	2.44	1.80726e-05	0.000225735	Upregulated
Chordc1	1097.52	-0.82	0.21	3.10369e-05	0.000225741	NotDE
Irx3	18.53	4.41	1.14	1.03853e-05	0.000227237	Upregulated
Smpdl3a	120.92	1.47	0.39	2.26559e-05	0.000227717	NotDE
Irx3os	10.22	6.65	2.48	1.73096e-05	0.000228839	Upregulated
Tmem266	65.65	1.96	0.51	1.45381e-05	0.000229204	Upregulated
Sf3a3	1786.24	-0.84	0.21	3.30201e-05	0.000229678	NotDE
Gnai1	57.01	1.73	0.46	1.79777e-05	0.000229934	Upregulated
Naalad2	20.39	2.84	0.78	1.64022e-05	0.000230037	Upregulated
Tmx3	874.9	-0.84	0.21	3.1863e-05	0.000230811	NotDE
Pax2	11.92	4.75	1.22	2.00445e-05	0.000233795	Upregulated
Dhx9	1156.02	-0.85	0.21	3.24419e-05	0.000235699	NotDE
Chit1	112.58	1.23	0.32	2.67313e-05	0.000236974	NotDE
Gm6871	363.4	-1.02	0.26	1.98069e-05	0.000237013	NotDE
Gm10699	33.02	2.08	0.55	1.81051e-05	0.000237269	Upregulated
H19	80.58	2.35	0.65	2.38338e-05	0.000238105	Upregulated
A630089N07Rik	132.87	-1.12	0.29	2.73792e-05	0.000238593	NotDE
Stoml1	697.12	-0.82	0.21	3.11658e-05	0.000239203	NotDE
Crmp1	157.54	1.27	0.33	2.40564e-05	0.000239219	NotDE
Srsf7	5957.69	-0.78	0.2	3.36427e-05	0.000239219	NotDE
Tspan7	387.17	0.93	0.23	2.2501e-05	0.000240274	NotDE
Sytl4	18.9	3.31	0.91	2.45332e-05	0.000240908	Upregulated
Rhbdl2	70.23	-1.46	0.37	1.48227e-05	0.000240944	NotDE
Sowahc	160.66	1.25	0.33	2.44744e-05	0.000240944	NotDE
Fbxl14	215.93	-1	0.26	3.60852e-05	0.000242653	NotDE
Srsf10	3772.05	-0.65	0.16	4.36415e-05	0.000242784	NotDE
Zfp493	148.58	-1.1	0.28	2.48048e-05	0.000242809	NotDE
Rnf180	28.19	2.29	0.62	2.57215e-05	0.000245361	Upregulated
9530059O14Rik	23.45	2.48	0.69	2.50753e-05	0.000245368	Upregulated
Cdc25b	307.11	0.87	0.22	3.66955e-05	0.000246138	NotDE
Chst1	15.18	3.34	0.93	2.51795e-05	0.00024614	Upregulated
Kcna5	19.87	3.02	0.81	1.78591e-05	0.000246605	Upregulated
1110008P14Rik	604.58	0.82	0.21	3.27059e-05	0.000249139	NotDE
Morc2a	589.83	-0.86	0.22	3.29571e-05	0.000250927	NotDE
[truncated: 53,342 more rows]

## Sheet: WT +OHT vs -OHT
Geneid	baseMean	log2FoldChange	lfcSE	pvalue	padj	DEG
Trh	10578.6	-1.89	0.24	1.289e-16	9.30214e-12	Downregulated
Serpine2	1246.03	1.35	0.18	4.34901e-15	4.84996e-11	NotDE
Id2	1035.44	2.29	0.31	1.79944e-14	2.39098e-10	Upregulated
Krt7	282.08	1.79	0.27	1.01324e-12	4.57037e-09	Upregulated
Gja1	1213.75	-1.44	0.21	9.21649e-13	8.61407e-09	NotDE
AA467197	944.53	1.63	0.25	4.86994e-12	3.79302e-08	Upregulated
Ccnd2	499.45	2.14	0.34	1.54747e-11	8.40114e-08	Upregulated
Porcn	316.96	-1.37	0.22	3.25914e-11	8.40114e-08	NotDE
Stra8	356.57	1.93	0.32	4.91624e-11	1.38115e-07	Upregulated
Cd7	89.99	2.8	0.46	8.58322e-11	1.38115e-07	Upregulated
Dusp9	1227.37	1.25	0.2	3.49261e-11	1.95648e-07	NotDE
Sct	123.52	2.38	0.42	7.07835e-10	8.24009e-07	Upregulated
Gm4779	331.05	1.5	0.26	4.60239e-10	9.18978e-07	Upregulated
Tap1	176	1.93	0.35	1.6621e-09	1.65848e-06	Upregulated
Gpx3	988.02	1.24	0.22	1.14675e-09	1.70512e-06	NotDE
Mael	349.03	1.68	0.31	1.98006e-09	2.32589e-06	Upregulated
Kif1a	311.12	1.56	0.29	2.59544e-09	2.81512e-06	Upregulated
Fabp5	586.96	1.45	0.26	1.59851e-09	3.41876e-06	NotDE
Crabp1	710	1.16	0.21	1.66873e-09	3.82844e-06	NotDE
Mov10l1	169.39	1.88	0.35	5.99503e-09	3.82844e-06	Upregulated
Esx1	721.39	1.58	0.29	1.9238e-09	3.82844e-06	Upregulated
Plk2	802.2	1.12	0.2	1.41636e-09	3.86019e-06	NotDE
H2-Q7	267.05	2	0.38	4.72395e-09	3.86019e-06	Upregulated
Btg2	1255.35	1.14	0.21	4.45955e-09	4.14436e-06	NotDE
Psmb9	225.09	1.64	0.31	5.8499e-09	4.22189e-06	Upregulated
Rassf4	157.62	1.91	0.37	1.4072e-08	6.18652e-06	Upregulated
Fbln2	408.96	1.79	0.34	8.73092e-09	8.39385e-06	Upregulated
Hmgcs2	71.95	2.14	0.44	7.18749e-08	1.39287e-05	Upregulated
Hoxb13	107.36	3.2	0.62	2.57976e-08	1.39287e-05	Upregulated
Gatm	219	1.98	0.39	2.50334e-08	1.45831e-05	Upregulated
Myl9	156.63	3.25	0.65	6.41829e-08	1.45831e-05	Upregulated
Rec8	745.32	1.18	0.23	1.37307e-08	1.62588e-05	NotDE
Nr0b1	1465.39	-1.26	0.24	5.21007e-09	1.62588e-05	NotDE
Sept4	79.08	2.87	0.57	3.96806e-08	1.63035e-05	Upregulated
Hmgn3	280.47	1.37	0.27	3.22594e-08	1.93522e-05	NotDE
Steap3	207.04	1.5	0.31	5.20201e-08	2.0186e-05	Upregulated
Col4a1	387.02	1.36	0.27	1.92962e-08	2.21636e-05	NotDE
Nkx2-9	68.47	2.5	0.53	1.56897e-07	2.39829e-05	Upregulated
Wnt3	85.2	2.7	0.55	8.53241e-08	2.50075e-05	Upregulated
Ntn1	376.22	-1.18	0.23	2.6112e-08	2.51308e-05	NotDE
Mlf1	215.58	1.78	0.37	6.67133e-08	2.98534e-05	Upregulated
Crispld2	121.37	2.56	0.53	8.88329e-08	2.98534e-05	Upregulated
Sgce	313.07	1.16	0.24	8.83142e-08	3.86005e-05	NotDE
Dcxr	1044.21	0.92	0.19	3.94017e-08	4.18481e-05	NotDE
Slit1	78.15	2.41	0.53	3.51255e-07	4.38572e-05	Upregulated
Gata3	164.81	1.98	0.42	1.3784e-07	4.69187e-05	Upregulated
Gsn	495.02	1.62	0.35	1.73665e-07	6.94455e-05	Upregulated
Plau	89.69	2.13	0.46	2.62675e-07	7.64466e-05	Upregulated
Slc25a31	86.76	2.43	0.54	3.68962e-07	8.60694e-05	Upregulated
Id3	1019.04	-0.99	0.21	1.08996e-07	8.68955e-05	NotDE
Matn1	46.29	2.58	0.6	8.17935e-07	0.00010088	Upregulated
Flnc	385.55	1.23	0.26	1.59487e-07	0.000118072	NotDE
Crygs	55.94	2.66	0.62	1.14306e-06	0.000121178	Upregulated
Dsc2	139.25	1.65	0.37	4.71424e-07	0.000136693	Upregulated
Rhobtb1	59.72	2.18	0.52	1.45275e-06	0.000166144	Upregulated
Trim29	58.61	2.45	0.58	1.73393e-06	0.000179851	Upregulated
Itpr2	98.03	2.14	0.49	6.70406e-07	0.000193754	Upregulated
Cygb	60.09	2.69	0.64	2.00821e-06	0.000201118	Upregulated
Ina	121	-1.46	0.35	1.21195e-06	0.000234798	NotDE
Chrnb4	57.01	2.3	0.56	2.28496e-06	0.000239543	Upregulated
Tdrkh	161.88	1.49	0.35	1.15649e-06	0.000264847	NotDE
Irf5	77.3	2.34	0.59	3.41598e-06	0.000309567	Upregulated
E330020D12Rik	560.3	0.89	0.2	5.30343e-07	0.000329	NotDE
Fiz1	361.68	-1.16	0.26	4.95456e-07	0.000329	NotDE
Pax3	67.14	2.47	0.61	3.54442e-06	0.000342995	Upregulated
Ccdc184	77.89	3.11	0.76	4.02177e-06	0.000353952	Upregulated
Lepr	60.49	2.25	0.56	3.98258e-06	0.00037258	Upregulated
Spry4	36.69	-2.46	0.64	4.84763e-06	0.00037258	Downregulated
Tmem45b	74.42	2.49	0.63	4.75472e-06	0.0003776	Upregulated
Rem2	99.56	2.05	0.5	2.28522e-06	0.0003776	Upregulated
Guca1a	203.14	1.35	0.33	1.70293e-06	0.0003776	NotDE
Il1r1	42.6	2.3	0.59	5.06852e-06	0.000392509	Upregulated
Lefty1	1514.87	-1.22	0.26	1.57784e-07	0.000392509	NotDE
Phactr3	76.23	2.02	0.52	5.17166e-06	0.000392509	Upregulated
Crhr2	32.36	3.33	0.82	5.37909e-06	0.000392509	Upregulated
Wnt9a	66.35	2.23	0.57	4.96809e-06	0.000392509	Upregulated
Krt79	62.03	2.91	0.73	4.58336e-06	0.000392509	Upregulated
Fam198b	88.21	1.45	0.35	1.94433e-06	0.000401114	NotDE
Sycp1	205.8	1.21	0.3	2.56785e-06	0.000430457	NotDE
Anxa8	145.22	1.16	0.3	4.92429e-06	0.000430457	NotDE
Itih5	101.74	1.71	0.43	3.2612e-06	0.00046021	Upregulated
Slc6a13	82.11	2.01	0.5	2.71082e-06	0.000513952	Upregulated
Otx1	108.95	2.03	0.5	2.651e-06	0.000513952	Upregulated
Tex101	199.02	1.9	0.48	3.25183e-06	0.000534428	Upregulated
Socs2	449.55	-0.93	0.22	1.17122e-06	0.000534428	NotDE
Nfatc1	68.28	2.37	0.61	7.35187e-06	0.000537719	Upregulated
Shisa4	166.39	1.67	0.42	3.43744e-06	0.000551947	Upregulated
Galnt18	37.57	3.14	0.8	8.74731e-06	0.000552224	Upregulated
Dlk1	75.02	2.52	0.65	7.73936e-06	0.000552224	Upregulated
Emilin2	67.92	1.98	0.52	8.06357e-06	0.000592986	Upregulated
8030474K03Rik	215.71	1.5	0.38	2.92651e-06	0.000592986	Upregulated
Ptpru	117.6	1.65	0.43	5.04107e-06	0.000626322	Upregulated
Coch	190	1.54	0.42	8.64173e-06	0.000644806	Upregulated
Fxyd1	47.24	3.74	0.91	9.26264e-06	0.000658695	Upregulated
Coro2a	83.67	1.72	0.44	3.92292e-06	0.000664473	Upregulated
Pacsin1	353.68	1.02	0.24	1.72092e-06	0.000761834	NotDE
Gstm5	422.66	1	0.24	1.96911e-06	0.000781488	NotDE
H2-T10	48.84	2.63	0.7	1.40821e-05	0.000807369	Upregulated
Adamts2	45.14	2.36	0.65	1.56726e-05	0.000879153	Upregulated
Cacna1g	67.74	2.57	0.68	1.54814e-05	0.000879153	Upregulated
4933402E13Rik	38.49	2.01	0.56	1.52867e-05	0.000879153	Upregulated
Setd1b	156.14	-1.17	0.3	5.98581e-06	0.000918865	NotDE
Clu	682.19	0.98	0.24	2.10924e-06	0.000956979	NotDE
Alx1	32.91	5.99	2.26	1.87591e-05	0.00101347	Upregulated
Ntrk1	101.99	1.37	0.37	9.47808e-06	0.0010318	NotDE
Tuba3b	87.67	2.45	0.64	8.08687e-06	0.00106575	Upregulated
H2-Ab1	227.05	1.47	0.39	6.22355e-06	0.00107248	NotDE
Osbpl5	55.53	1.79	0.51	2.13067e-05	0.00111239	Upregulated
Myl4	367.4	0.98	0.24	3.1197e-06	0.00121635	NotDE
Prss50	316.73	1.19	0.31	7.25052e-06	0.00123882	NotDE
Pdlim4	506.57	1.07	0.27	3.0263e-06	0.0012741	NotDE
Limch1	58.22	2.07	0.6	2.58507e-05	0.00129226	Upregulated
Pitx1	61.98	2.48	0.7	2.6127e-05	0.00129226	Upregulated
AU015836	142.69	1.42	0.38	9.35561e-06	0.00129226	NotDE
Spata20	48.93	2.49	0.7	2.4602e-05	0.00134564	Upregulated
Cpne7	55.24	2.23	0.64	2.79602e-05	0.0013543	Upregulated
Tex13b	42.53	2.37	0.67	2.85934e-05	0.00137313	Upregulated
Gfra3	47.94	5.58	2.19	3.2973e-05	0.00157003	Upregulated
Rab20	73.76	2	0.58	3.09286e-05	0.00163482	Upregulated
Gpt2	976.47	-0.97	0.24	2.06921e-06	0.00177575	NotDE
Esam	30.08	2.83	0.82	3.87915e-05	0.00180128	Upregulated
Mmp9	73.37	1.8	0.54	4.03044e-05	0.00185619	Upregulated
Psmb8	114.93	0.22	0.57	1.4331e-05	0.00191937	NotDE
Tex11	263.53	1.28	0.35	1.32319e-05	0.00192531	NotDE
Cald1	1099.11	0.77	0.19	3.95059e-06	0.00193741	NotDE
Myzap	45.75	3.07	0.86	4.32939e-05	0.00193741	Upregulated
Stra6	36.93	2.9	0.84	4.53467e-05	0.00200619	Upregulated
Alppl2	38.26	2.63	0.78	5.05414e-05	0.00206365	Upregulated
Cacna1b	61.72	1.62	0.49	4.50017e-05	0.00217917	Upregulated
Adcy5	56.33	2.01	0.61	4.50379e-05	0.00217917	Upregulated
Tbcc	278.86	-1.38	0.39	1.59605e-05	0.00222951	NotDE
Greb1l	117.93	1.38	0.39	1.87874e-05	0.00222951	NotDE
Dazl	306.21	1.37	0.39	1.58595e-05	0.00224114	NotDE
Gnal	77.18	1.86	0.56	4.51952e-05	0.00225458	Upregulated
Nrp2	547.88	-0.79	0.21	8.17171e-06	0.00231103	NotDE
0610040J01Rik	109.08	1.52	0.44	2.74224e-05	0.00231103	Upregulated
9530053A07Rik	40.87	1.76	0.55	5.25215e-05	0.0023142	Upregulated
Bmp8b	120.31	1.63	0.47	2.32085e-05	0.00234936	Upregulated
Nol3	71.3	1.6	0.5	5.86523e-05	0.00245099	Upregulated
1700020N01Rik	44.41	1.96	0.61	6.27915e-05	0.00252002	Upregulated
Cpeb1	174	1.1	0.32	2.62122e-05	0.00259696	NotDE
Tdrd1	93.55	1.97	0.56	2.3861e-05	0.00263105	Upregulated
Efcab6	51.89	2.45	0.74	5.75519e-05	0.0026903	Upregulated
Stard13	42.02	2.26	0.71	6.44859e-05	0.00270325	Upregulated
Lhfp	97.32	1.65	0.48	2.53694e-05	0.00272073	Upregulated
Anxa3	132.13	1.5	0.45	3.46834e-05	0.00272073	Upregulated
Krt18	808.02	0.93	0.24	6.54901e-06	0.00274521	NotDE
Slc7a8	162.76	1.15	0.34	3.11129e-05	0.00281921	NotDE
Fthl17a	48.06	1.79	0.56	7.24727e-05	0.00282526	Upregulated
Pgf	65.42	1.46	0.47	7.6199e-05	0.00286433	NotDE
Zfp771	206.48	-1.27	0.37	2.79627e-05	0.00288048	NotDE
Nipal4	39.18	2.07	0.65	6.613e-05	0.00288048	Upregulated
Npnt	129.29	1.37	0.4	2.81806e-05	0.00288395	NotDE
Aoah	295.43	-0.89	0.26	2.49042e-05	0.00291777	NotDE
Myo5b	87.78	1.33	0.39	3.25076e-05	0.00292977	NotDE
Ly6k	143.87	1.51	0.45	3.31936e-05	0.00297243	Upregulated
Spesp1	46.89	2.23	0.72	8.76609e-05	0.00324323	Upregulated
Ubash3b	75.52	1.5	0.48	7.77757e-05	0.00329052	Upregulated
Fgfr3	39.94	2.65	0.83	9.36966e-05	0.00331099	Upregulated
Mical2	50.25	1.96	0.63	9.40721e-05	0.00331518	Upregulated
Galnt17	27.68	2.85	0.88	8.35008e-05	0.00341193	Upregulated
Nfkbil1	79.05	-1.64	0.49	3.3946e-05	0.00345193	Downregulated
Itga2b	114.11	1.62	0.49	3.60221e-05	0.00346028	Upregulated
Bicdl2	49.6	1.75	0.57	9.20036e-05	0.00352872	Upregulated
Rbp4	193.91	1.14	0.35	4.38126e-05	0.00356094	NotDE
Hoxa7	52.09	1.83	0.6	0.000101937	0.00356694	Upregulated
Alox5	110.18	1.47	0.44	3.80405e-05	0.0036654	NotDE
Ccno	80.09	2.14	0.66	5.40899e-05	0.00368019	Upregulated
Gal	53.4	2.51	0.79	0.000101127	0.00376387	Upregulated
Meltf	41.97	2.59	0.81	9.80639e-05	0.00379485	Upregulated
Pak6	86.82	1.68	0.51	4.05519e-05	0.00386148	Upregulated
Pcsk9	80.2	1.63	0.49	4.24927e-05	0.00386148	Upregulated
Hand1	68.22	1.76	0.57	0.00010554	0.00386148	Upregulated
1700019D03Rik	415.13	-0.81	0.24	3.59722e-05	0.00388551	NotDE
Lamb3	201.75	1.27	0.39	4.89969e-05	0.00391122	NotDE
Fut11	116.19	-1.11	0.35	6.04214e-05	0.00392411	NotDE
Rbm46	67.86	1.74	0.57	0.000104605	0.00395056	Upregulated
Slc43a3	188.5	0.93	0.28	5.09792e-05	0.00397852	NotDE
Eya2	26.7	2.71	0.87	0.000126413	0.00397852	Upregulated
Tcim	37.09	2.06	0.71	0.000147866	0.00429333	Upregulated
Tesc	51.19	1.61	0.55	0.00013505	0.00431251	Upregulated
Asz1	70.22	1.77	0.6	0.00012478	0.00431251	Upregulated
Cavin2	14.77	5.84	2.35	4.6232e-05	0.00438371	Upregulated
Pdpn	989.03	0.9	0.25	1.31333e-05	0.00439819	NotDE
Kif19a	51.33	2.22	0.74	0.000141034	0.00442816	Upregulated
Unc5a	71.02	1.56	0.53	0.000133211	0.00450487	Upregulated
Lefty2	7811.39	-0.91	0.23	4.58191e-06	0.00452677	NotDE
Skap1	46.88	1.88	0.64	0.000156952	0.00469071	Upregulated
Egfr	114.95	1.22	0.38	5.51131e-05	0.00469229	NotDE
Kcns1	78.66	1.8	0.58	8.36969e-05	0.00503523	Upregulated
Pmaip1	1064.66	0.84	0.24	2.42545e-05	0.00506194	NotDE
Ptges	262.17	0.99	0.3	5.4202e-05	0.00509347	NotDE
Ggt5	55.87	1.51	0.53	0.000158655	0.00517073	Upregulated
Yeats4	605.48	-0.9	0.26	2.61256e-05	0.00524236	NotDE
Aatk	47.74	1.76	0.61	0.000177796	0.00524236	Upregulated
Ebf2	41.18	3.22	1.01	0.000156124	0.00524236	Upregulated
Smc1b	183.99	0.97	0.31	7.59514e-05	0.00524236	NotDE
Pgp	220.07	-0.84	0.26	5.84417e-05	0.00554739	NotDE
Zbed3	99.47	-1.5	0.48	7.08468e-05	0.00557438	Downregulated
Tubb4a	67.41	1.51	0.53	0.00017438	0.00582833	Upregulated
Arntl2	46.12	1.53	0.55	0.000204087	0.0058978	Upregulated
Hoxa9	34.94	3.59	1.1	0.000228979	0.00592438	Upregulated
Hist1h4i	192.59	-0.96	0.31	9.0223e-05	0.00593112	NotDE
Osmr	26.36	3.67	1.15	0.000231077	0.00593112	Upregulated
Mmp2	214.47	1.02	0.32	6.6204e-05	0.00606961	NotDE
Atf5	54.44	-1.36	0.48	0.000198808	0.00607048	NotDE
Scn3b	72.25	1.42	0.51	0.000228255	0.00618749	NotDE
Bcl9l	256	1	0.31	6.18859e-05	0.00618749	NotDE
Rgs14	83.83	1.57	0.51	8.0614e-05	0.00618749	Upregulated
Krt8	627.34	0.81	0.24	3.29859e-05	0.00618749	NotDE
Add2	47.74	2.07	0.73	0.00023307	0.00622829	Upregulated
Fam163b	53.1	1.68	0.61	0.000243906	0.00644146	Upregulated
Sqor	32.55	3.54	1.1	0.000263754	0.00644146	Upregulated
Cdh23	71.71	1.4	0.51	0.000243957	0.00644146	NotDE
Kcnn4	36.16	2.15	0.78	0.000242903	0.00652156	Upregulated
Adcy7	88.75	1.34	0.45	0.000123801	0.00652156	NotDE
Dio3	47.1	2.12	0.75	0.000250984	0.00652156	Upregulated
Hpcal4	70.71	1.74	0.62	0.000254351	0.00657875	Upregulated
Dpagt1	280.26	-0.83	0.26	8.09375e-05	0.00667417	NotDE
Slc9a3r2	179.25	-0.81	0.28	0.000212646	0.00670726	NotDE
Nes	166.09	1.03	0.34	9.55819e-05	0.00677193	NotDE
Gm6798	27.78	1.83	0.69	0.000276227	0.00722743	Upregulated
Adcyap1r1	48.79	1.91	0.69	0.000244343	0.0072917	Upregulated
Igfbp6	74.79	1.69	0.62	0.000258855	0.0072917	Upregulated
Mei1	71.54	1.7	0.63	0.00026477	0.0074019	Upregulated
Dnah10	190.85	0.97	0.33	0.000152578	0.00771699	NotDE
Nod1	45.57	1.71	0.63	0.000264619	0.00776566	Upregulated
Dynlt1-ps1	229.04	1.08	0.36	9.80441e-05	0.00776566	NotDE
Tuba3a	1286.57	1.12	0.33	2.92527e-05	0.00787132	NotDE
Des	586.94	0.84	0.25	4.56015e-05	0.00793187	NotDE
Rab3b	397.14	1.12	0.34	4.75952e-05	0.00793187	NotDE
Ttc13	558.74	-0.84	0.25	4.81252e-05	0.00797842	NotDE
Ddx58	743.62	-0.78	0.23	4.76251e-05	0.0080484	NotDE
Ccn1	830.44	3.27	1	3.05881e-05	0.00805479	Upregulated
Micall2	101.56	1.42	0.5	0.000165978	0.00807319	NotDE
Dsp	169.4	0.95	0.32	0.000138631	0.00820593	NotDE
Rgs5	33.92	2.91	0.99	0.000373626	0.00820594	Upregulated
Trank1	83.42	1.57	0.53	0.000124732	0.00820594	Upregulated
Pnmt	33.83	2.69	0.93	0.000299	0.00823016	Upregulated
Lrrk1	36.93	1.74	0.66	0.000327791	0.00824459	Upregulated
Serinc2	405.19	0.91	0.3	0.000105842	0.00825414	NotDE
Cpz	34.4	1.85	0.71	0.000365651	0.00848952	Upregulated
Prr19	102.17	1.27	0.43	0.000129686	0.00855255	NotDE
Mmp25	49.03	1.5	0.58	0.000369136	0.00855255	Upregulated
Tmem132e	32.79	0.16	0.32	0.000364293	0.00863685	NotDE
Ndufaf6	260.73	-0.81	0.27	0.00011809	0.00866116	NotDE
Rgs10	107.96	1.15	0.39	0.00012994	0.0086663	NotDE
Adrb2	120.84	1.25	0.43	0.000135461	0.0087893	NotDE
Osgin1	41.96	1.88	0.75	0.000429186	0.00897232	Upregulated
Pcbd1	213.5	0.96	0.31	0.000123716	0.00897232	NotDE
Dlx3	113.4	0.17	0.34	0.000144273	0.00899997	NotDE
Atf1	546.72	-0.75	0.23	6.05954e-05	0.00924851	NotDE
Nrk	167.24	1.09	0.41	0.000345976	0.00948935	NotDE
Car12	163.4	1.24	0.44	0.000182814	0.00965219	NotDE
Tex19.2	210.42	0.86	0.32	0.000356597	0.00970394	NotDE
Galnt12	59.49	1.3	0.52	0.000443624	0.00972159	NotDE
Rasl11b	149.52	0.95	0.33	0.000159566	0.00972159	NotDE
Slc6a12	31.77	2.22	0.83	0.000447749	0.00974265	Upregulated
Glrx	42.32	1.46	0.59	0.000482812	0.00974265	NotDE
Vnn1	47.24	2.55	0.9	0.000390282	0.0100342	Upregulated
Cda	42.8	1.99	0.79	0.000468331	0.010037	Upregulated
Gm32585	49.67	1.96	0.73	0.00039227	0.010037	Upregulated
Nobox	39.65	4.43	1.32	0.000505081	0.010037	Upregulated
Crisp1	126.76	-0.95	0.32	0.000164843	0.0102862	NotDE
Syce3	93.07	1.39	0.49	0.00017522	0.010353	NotDE
Aloxe3	121.84	1.13	0.4	0.000200103	0.0105088	NotDE
Lin28a	2908.29	-0.68	0.18	1.52482e-05	0.0105115	NotDE
Lsp1	49.16	1.58	0.64	0.000484231	0.0105115	Upregulated
Ptgds	120.99	1.09	0.39	0.000208751	0.0108165	NotDE
Nupr1	847.86	-0.66	0.2	6.2494e-05	0.0108165	NotDE
Asgr1	54.76	1.64	0.65	0.000467525	0.0108516	Upregulated
Adad2	60.64	1.18	0.48	0.000527487	0.0108962	NotDE
Gas7	257.84	0.89	0.3	0.000165891	0.0109737	NotDE
Pik3ap1	45.92	1.87	0.73	0.000452665	0.0110434	Upregulated
Chac1	457.37	-0.83	0.27	0.000120054	0.0113321	NotDE
Nsg1	149.38	1.13	0.45	0.000461127	0.0115485	NotDE
Fcgbp	58.32	1.33	0.55	0.00057102	0.0115485	NotDE
Stub1	573.34	-1.02	0.32	6.87002e-05	0.0115485	NotDE
Obscn	72.93	1.2	0.49	0.000521542	0.0117582	NotDE
Epx	115.71	1.05	0.37	0.000201145	0.0118342	NotDE
Fhl2	47.74	1.92	0.77	0.000594004	0.0118351	Upregulated
Cd74	224.56	0.97	0.34	0.000184975	0.0118351	NotDE
Lmx1b	31.11	2.27	0.88	0.00051322	0.0118883	Upregulated
Ppp1r3b	138.29	1.03	0.38	0.000251219	0.0118883	NotDE
Zc3h6	54.76	1.37	0.56	0.000509334	0.011932	NotDE
Hspa1a	35.83	1.89	0.75	0.000518732	0.011932	Upregulated
Tm6sf1	45.63	1.46	0.6	0.000521522	0.012147	NotDE
Apba2	79.94	1.5	0.54	0.000214996	0.0122865	Upregulated
Tspyl1	915.26	-0.72	0.22	5.76246e-05	0.0122865	NotDE
AI481877	49.77	1.28	0.54	0.000644167	0.0125247	NotDE
Dkk3	183.68	0.81	0.32	0.000546259	0.0130262	NotDE
Cd8a	25.78	4.35	1.34	0.000632148	0.0130471	Upregulated
Crym	232.54	0.91	0.31	0.00018207	0.0130471	NotDE
Got1l1	409.17	0.7	0.22	9.39648e-05	0.0135342	NotDE
Ntrk2	77.62	1.14	0.48	0.000636896	0.0135342	NotDE
Slc38a5	51.19	1.94	0.81	0.00063276	0.0135342	Upregulated
Ppp2r2c	224.38	0.86	0.3	0.000225597	0.0137049	NotDE
Cdk6	837.55	-0.8	0.25	6.66634e-05	0.013723	NotDE
Il4ra	102.13	1.28	0.49	0.000357786	0.013723	NotDE
Zic3	718.14	-0.67	0.21	0.000102756	0.013723	NotDE
Gm9112	65.95	1.22	0.52	0.000714328	0.0137848	NotDE
Tsen34	211.5	-0.83	0.3	0.000268045	0.0138973	NotDE
Rflnb	41.47	1.6	0.68	0.00076477	0.0141348	Upregulated
Fbp1	42.74	1.63	0.7	0.000763425	0.0141348	Upregulated
Mal	25.54	0.19	0.37	0.000725494	0.0143021	NotDE
Dok7	29.64	1.92	0.82	0.000752793	0.0143021	Upregulated
Taf7l	141.86	1.33	0.51	0.000327406	0.0143021	NotDE
Rhox6	299.83	0.72	0.25	0.000244651	0.0143316	NotDE
Vwa1	38.95	0.23	0.57	0.000788469	0.014337	NotDE
Thbs1	64.63	1.72	0.72	0.000710883	0.0144068	Upregulated
Hrh1	30	2.51	1.01	0.000742241	0.0144068	Upregulated
Crxos	368.39	0.82	0.26	0.000105257	0.0146523	NotDE
Syt5	79.79	1.21	0.45	0.000279038	0.0146861	NotDE
Avil	45.26	1.5	0.66	0.000804882	0.0148288	Upregulated
Crlf3	707.1	-0.83	0.27	0.000121832	0.0148288	NotDE
Cdyl	476.05	-0.79	0.26	0.000107848	0.0148288	NotDE
Strip2	99.69	1.12	0.41	0.000286147	0.0148703	NotDE
Fxyd5	185.16	0.95	0.37	0.000424262	0.0151547	NotDE
Wfikkn2	38.94	1.57	0.69	0.000732957	0.0151547	Upregulated
Scube1	50.93	1.51	0.65	0.000724589	0.0151547	Upregulated
Patz1	759.85	-0.7	0.23	0.000124984	0.0153313	NotDE
Hoxa10	46.07	0.09	0.21	0.00088202	0.015445	NotDE
Plxnd1	140.35	1.24	0.47	0.000321042	0.0155628	NotDE
Car4	115.03	1.66	0.62	0.000322264	0.0155738	Upregulated
Bpifb4	36.65	1.68	0.76	0.000941027	0.0162054	Upregulated
Pdzk1ip1	29.34	2.06	0.85	0.000804972	0.0162054	Upregulated
Prtn3	112.11	1.31	0.5	0.000380498	0.0162054	NotDE
Cidea	140.82	1.37	0.53	0.000380263	0.0162054	NotDE
Piwil2	290.7	1.04	0.38	0.000257468	0.0164312	NotDE
P4ha2	498.9	0.86	0.29	0.000144135	0.0168143	NotDE
Trp53i11	527.42	1.02	0.35	0.000146945	0.0170389	NotDE
Slco2a1	100.08	1.24	0.49	0.000403815	0.0170389	NotDE
Cpne2	21.04	5.26	2.2	8.40325e-05	0.0170418	Upregulated
Degs2	35.33	1.76	0.76	0.000864728	0.0170418	Upregulated
Tacr2	27.41	2.1	0.93	0.00102675	0.0172207	Upregulated
Rhou	123.7	1.08	0.42	0.000364536	0.0174579	NotDE
Arpin	117.6	0.97	0.37	0.000421543	0.017474	NotDE
Ctcfl	61.84	1.29	0.59	0.00104843	0.0174899	NotDE
Ptpn14	450.25	0.71	0.25	0.000229711	0.0175892	NotDE
Tubb6	1320.2	0.76	0.25	0.0001282	0.0176206	NotDE
Zfp428	1097.43	-0.77	0.26	0.000151339	0.0176911	NotDE
Asgr2	68.8	1.06	0.49	0.00104921	0.0178028	NotDE
Cpne8	57.34	1.21	0.54	0.000915462	0.0178028	NotDE
Adamts1	52.36	1.71	0.82	0.00108613	0.0178028	Upregulated
Wfdc1	24.8	0.23	0.56	0.00110716	0.0179608	NotDE
Ramp3	198.84	0.98	0.39	0.000463912	0.0179608	NotDE
Cyp2d22	49.96	1.44	0.68	0.00110532	0.0179608	NotDE
Akirin1	314.17	-0.74	0.27	0.000315409	0.0190299	NotDE
Zfp607a	101.13	-1.06	0.41	0.00041361	0.0190703	NotDE
Hoxc4	46.8	1.25	0.61	0.00119562	0.0192615	NotDE
Gem	95.34	1.06	0.42	0.000490059	0.019504	NotDE
Tmprss2	33.23	1.86	0.87	0.00131786	0.0195671	Upregulated
Mfsd2a	30.87	0.2	0.4	0.00123704	0.0196098	NotDE
Rasa4	250.45	0.78	0.29	0.000377196	0.0196098	NotDE
Dnajb11	336.83	-0.72	0.24	0.000180833	0.0196098	NotDE
Reep1	131.46	0.95	0.37	0.000435628	0.0201583	NotDE
Gchfr	113.67	1.36	0.58	0.000640831	0.0204362	NotDE
Tfr2	92.55	1.02	0.42	0.000643827	0.0204362	NotDE
Mfge8	4923.37	0.7	0.24	0.000184891	0.0204362	NotDE
Gab2	65.51	1.15	0.55	0.00130942	0.0204362	NotDE
Lama4	73.63	1.28	0.63	0.00132395	0.0204362	NotDE
Zfp36l1	478.58	-0.7	0.24	0.000192731	0.0204362	NotDE
Lrrc14	222.95	-0.84	0.32	0.000400549	0.0204362	NotDE
1520401A03Rik	33.06	1.46	0.71	0.00132167	0.0204362	NotDE
Camk4	19.21	5.2	2.24	0.000111617	0.0207133	Upregulated
Amn	187.57	1.18	0.48	0.000485465	0.0207686	NotDE
Gata2	109.62	1.14	0.48	0.000670922	0.0208963	NotDE
Zap70	211.5	0.89	0.36	0.0005626	0.0212412	NotDE
Itpripl2	28.38	1.58	0.77	0.00135039	0.0212412	Upregulated
Retreg3	310.94	-0.68	0.25	0.000434336	0.0212412	NotDE
Angel2	514.95	-0.64	0.22	0.000200282	0.0212567	NotDE
Dusp8	33.72	1.83	0.88	0.00151643	0.0212641	Upregulated
Tex15	250.38	0.78	0.3	0.0004396	0.0212641	NotDE
Lgals3bp	60.27	0.99	0.48	0.00142396	0.021468	NotDE
Dnaic2	123.49	0.93	0.37	0.000517494	0.0216074	NotDE
Pde3a	44.91	1.8	0.82	0.00123061	0.0217625	Upregulated
Pmel	357.51	-0.84	0.29	0.000193053	0.0217625	NotDE
Gdpd1	356.34	0.75	0.26	0.000188922	0.0217625	NotDE
Cybrd1	63.52	1.22	0.61	0.00143487	0.0219909	NotDE
Adra2b	96.33	1.21	0.49	0.000520352	0.0220346	NotDE
Thbs4	34.56	1.78	0.87	0.00144747	0.0220676	Upregulated
Crtc3	48.16	1.22	0.59	0.00126906	0.0221494	NotDE
Bhmt	41.24	1.5	0.72	0.00128907	0.0221494	Upregulated
Rtel1	653.63	-0.64	0.22	0.000217054	0.022257	NotDE
Dlx5	29.8	2.89	1.13	0.00142258	0.0223049	Upregulated
Ufsp2	270.99	0.81	0.31	0.000464496	0.0226165	NotDE
Rmdn1	115.47	0.95	0.41	0.000780713	0.0230438	NotDE
Amot	134.34	0.92	0.37	0.000571026	0.0230438	NotDE
Cxcl14	435.51	0.74	0.26	0.000239405	0.0236472	NotDE
Runx1	47.97	1.25	0.62	0.00146618	0.0236472	NotDE
Trpa1	119.33	0.89	0.36	0.000577875	0.0236816	NotDE
Aass	56.57	1.11	0.57	0.00164685	0.0236816	NotDE
Rhox13	33.84	1.95	0.98	0.00154177	0.0236816	Upregulated
Rhox10	29.14	1.88	0.91	0.00161042	0.0237418	Upregulated
Slc11a1	167.34	0.8	0.34	0.000829475	0.0238621	NotDE
Epha8	60.95	1.35	0.67	0.00141281	0.0238621	NotDE
Ripk4	318.95	0.75	0.29	0.000514149	0.0238621	NotDE
Igsf1	92.35	0.96	0.42	0.000830862	0.0238621	NotDE
Stc2	110.59	-0.88	0.36	0.000591847	0.0238675	NotDE
Aspa	36.59	1.24	0.65	0.00170341	0.0238675	NotDE
Dab2	34.95	1.61	0.83	0.00182867	0.0238675	Upregulated
H2-Q6	84.39	1.32	0.55	0.000621322	0.0242003	NotDE
Sh2d4a	44.32	1.27	0.65	0.00157328	0.0245559	NotDE
Ptpro	37.8	1.22	0.64	0.00167471	0.0250231	NotDE
Nectin4	61.25	0.98	0.5	0.00176054	0.0251374	NotDE
Cd164l2	168.02	0.87	0.36	0.00073137	0.0251374	NotDE
Calcoco2	851.86	0.68	0.23	0.000166091	0.0251374	NotDE
Tnfaip2	31.09	2.8	1.15	0.00176567	0.0251374	Upregulated
Boc	40.09	1.35	0.71	0.00170674	0.02519	NotDE
Col4a2	150.87	0.93	0.39	0.00075552	0.025689	NotDE
Polr2m	828.76	-0.65	0.2	0.000102525	0.025689	NotDE
Slc13a5	147.97	0.78	0.37	0.00152647	0.02571	NotDE
Rbm44	93.9	1.01	0.42	0.000648583	0.0258705	NotDE
Myc	161.91	-0.79	0.33	0.000805455	0.026091	NotDE
Col13a1	31.43	1.47	0.79	0.0019512	0.0264171	NotDE
Krt16	40.14	1.07	0.57	0.00192097	0.0268224	NotDE
Emilin3	30.81	0.22	0.5	0.00215279	0.0269667	NotDE
Col1a1	94.6	0.96	0.4	0.000700506	0.0269667	NotDE
Cntd1	34.01	1.36	0.71	0.00173092	0.0271767	NotDE
Sycp2	55.43	1.36	0.72	0.00173289	0.0275803	NotDE
Tusc3	227.86	-0.82	0.33	0.000626946	0.0279221	NotDE
Cbx8	106.51	1.25	0.54	0.000714675	0.0279221	NotDE
2010300C02Rik	57.57	0.99	0.53	0.00206079	0.0281794	NotDE
Gm11545	53.8	1.12	0.59	0.00190257	0.0281794	NotDE
Rhox9	218.76	0.77	0.31	0.000637221	0.0281794	NotDE
1700097N02Rik	207.39	-0.7	0.34	0.00174998	0.0285058	NotDE
Wfdc10	116.72	0.94	0.4	0.000764974	0.0286933	NotDE
Faah	132.14	0.89	0.39	0.000877519	0.0286933	NotDE
Notum	124.88	-0.77	0.34	0.00107587	0.0286933	NotDE
Rho	27.73	0.18	0.35	0.00238856	0.0290313	NotDE
Pla2g16	273.79	0.63	0.25	0.000693358	0.0290517	NotDE
Notch3	548.97	0.7	0.25	0.000313894	0.0291114	NotDE
Pmp22	136.16	0.99	0.43	0.000805853	0.0291405	NotDE
Fgg	56.01	1.14	0.65	0.00226963	0.0292129	NotDE
Gm10010	50.68	1.11	0.59	0.00190497	0.0292129	NotDE
Adssl1	174.26	0.63	0.3	0.00183817	0.0292129	NotDE
Ccdc88b	36.26	1.38	0.76	0.00211482	0.0292129	NotDE
Ano3	75.92	0.82	0.44	0.00228198	0.0293561	NotDE
Ssh3	99.82	0.92	0.42	0.00112746	0.0293561	NotDE
Lrrc8d	585.95	-0.59	0.21	0.000329175	0.029458	NotDE
Tmem266	65.65	1.14	0.66	0.00226084	0.029644	NotDE
Fam241b	414.24	0.74	0.27	0.000339881	0.029644	NotDE
Dvl2	776.61	-0.58	0.2	0.000333361	0.029644	NotDE
Cdc42ep1	54.65	1.26	0.72	0.00233542	0.0296584	NotDE
Hpn	262.84	0.92	0.39	0.000703261	0.0296707	NotDE
Tppp3	83.08	1.17	0.53	0.000947286	0.0296707	NotDE
Lyn	116.28	0.89	0.38	0.000816689	0.0298974	NotDE
Megf6	145.43	0.89	0.47	0.00193069	0.0298974	NotDE
Plcd1	213.72	0.9	0.38	0.000727971	0.0298974	NotDE
Dusp22	152.01	0.75	0.32	0.000859194	0.0298974	NotDE
Ttll6	57.38	0.93	0.52	0.00232725	0.0299735	NotDE
Inpp1	56.11	0.92	0.49	0.00203425	0.0300846	NotDE
Tgfbi	322.7	0.64	0.26	0.000749776	0.0305189	NotDE
Snai3	82.53	1.38	0.63	0.000896643	0.0308675	NotDE
Syngr1	1385.35	-0.52	0.18	0.000300539	0.0308675	NotDE
H1foo	19.21	0.18	0.37	0.000200143	0.0309686	NotDE
Tspan12	223.1	0.7	0.29	0.000762718	0.0313674	NotDE
Kcng1	31.75	1.38	0.84	0.00276349	0.0313978	NotDE
Antxr2	37.79	0.18	0.34	0.00276125	0.0313978	NotDE
Synpo	52.52	1.23	0.73	0.00255083	0.0313978	NotDE
Arsb	45.47	1.26	0.71	0.00216796	0.0314361	NotDE
Nedd9	62.11	1.36	0.75	0.00235212	0.0319981	NotDE
Bgn	27.74	0.18	0.34	0.00245427	0.0319981	NotDE
Hbq1a	24.95	0.18	0.34	0.00247994	0.0321938	NotDE
Il17rd	491.6	-0.58	0.21	0.000388736	0.0321938	NotDE
Hsf5	86.83	1.12	0.5	0.000962004	0.0330665	NotDE
Slc38a1	1323.6	-0.54	0.19	0.000331697	0.0330665	NotDE
2610318N02Rik	235.33	-0.72	0.3	0.00085415	0.0330665	NotDE
Crim1	78.32	0.83	0.45	0.0024655	0.0330665	NotDE
Mex3b	40.08	0.19	0.36	0.00236674	0.0330684	NotDE
Fxyd2	73.35	0.77	0.43	0.00277206	0.0330684	NotDE
Pde10a	48.07	1.22	0.7	0.00234806	0.033254	NotDE
Osbpl3	145.33	0.75	0.34	0.00113469	0.0335118	NotDE
Parva	121.83	0.84	0.4	0.00139402	0.0336166	NotDE
Brdt	99.67	0.99	0.45	0.000995685	0.0337303	NotDE
Chit1	112.58	0.86	0.39	0.00115867	0.0340043	NotDE
Fut4	25.12	0.16	0.3	0.00269364	0.0340883	NotDE
Cnga3	342.84	0.93	0.36	0.000384142	0.0341534	NotDE
Slc10a4	36.24	1.62	0.94	0.00292373	0.0342237	Upregulated
St3gal6	50.52	0.98	0.59	0.00282279	0.0342237	NotDE
Bmp1	34.71	1.33	0.81	0.0028359	0.0342465	NotDE
Tbx15	24	0.17	0.33	0.0027598	0.0344836	NotDE
Cdkn2b	110.27	0.93	0.42	0.00101184	0.0344836	NotDE
Alox15	83.74	1.46	0.66	0.00106593	0.0344836	NotDE
Olfm1	57.53	1.04	0.64	0.00288987	0.0346105	NotDE
E2f3	481.62	-0.57	0.21	0.000390822	0.034926	NotDE
Cldn18	45.17	1.23	0.79	0.00303977	0.0350706	NotDE
Cilp2	177.93	0.88	0.41	0.0012403	0.0355049	NotDE
Sh2d4b	50.6	-1.03	0.67	0.00309077	0.0355131	NotDE
Gm6083	51.67	1.04	0.67	0.00300745	0.0355786	NotDE
Spon1	50.72	0.22	0.46	0.00309595	0.0355786	NotDE
Dhrs3	144.95	0.93	0.46	0.0015336	0.0356296	NotDE
Cebpe	29.54	0.26	0.78	0.0026777	0.0357313	NotDE
Pdss1	395.96	-0.65	0.24	0.00046331	0.0358872	NotDE
Matn4	53.56	1.24	0.8	0.00317089	0.0358872	NotDE
Wipf3	41.66	1.04	0.65	0.00316029	0.0358872	NotDE
Dglucy	88.35	0.98	0.45	0.00108198	0.0358872	NotDE
Slc38a3	106.35	1.02	0.47	0.00115441	0.0362829	NotDE
Rasl10b	30.71	0.22	0.49	0.00322234	0.0362829	NotDE
Ecel1	77.4	1.23	0.71	0.00278177	0.0369133	NotDE
Mn1	184.93	0.77	0.37	0.00162636	0.0369133	NotDE
Dpep3	37.12	1.27	0.79	0.00282677	0.0369133	NotDE
Frk	37.86	1.1	0.72	0.0032029	0.0369133	NotDE
Meioc	338.06	1.55	0.69	0.000713485	0.0369133	Upregulated
Spock1	51.87	1.34	0.84	0.00335591	0.0373379	NotDE
Rcsd1	31.34	0.21	0.45	0.00313108	0.0373532	NotDE
Capn2	127.78	0.79	0.37	0.00135622	0.0373682	NotDE
Gck	75.28	0.93	0.61	0.00336813	0.0373845	NotDE
Zfpm1	38.24	1.22	0.81	0.00338999	0.0374207	NotDE
Rab17	47.11	0.92	0.59	0.00340139	0.0374729	NotDE
Gm37018	69.02	-0.99	0.68	0.0034012	0.0375299	NotDE
Serping1	140.16	0.71	0.32	0.00123907	0.0378188	NotDE
Rfxap	41.04	1.12	0.75	0.00333432	0.0378188	NotDE
C8b	29.12	1.15	0.79	0.00346729	0.0379016	NotDE
D630003M21Rik	32.67	1.2	0.8	0.00337013	0.0380111	NotDE
Tcaf2	122.3	0.82	0.38	0.00121967	0.038035	NotDE
Lrrc8b	101.65	0.91	0.43	0.00141741	0.0382989	NotDE
Chst13	44.23	1.35	0.91	0.00343172	0.0384074	NotDE
Smarca2	181.56	0.66	0.36	0.00287133	0.0384074	NotDE
2010001A14Rik	27.93	0.24	0.56	0.0038706	0.0389022	NotDE
Esrrg	24.94	0.17	0.33	0.00309108	0.0390308	NotDE
Samd12	78.3	0.75	0.46	0.00368684	0.0396839	NotDE
Chst11	129.68	0.96	0.46	0.00130323	0.0400002	NotDE
Itgb3	131.79	0.9	0.42	0.00127829	0.0400002	NotDE
Zfp459	572.91	-0.71	0.27	0.000450473	0.0400002	NotDE
Nfam1	34.8	1.2	0.85	0.00362912	0.0400002	NotDE
H2-Oa	63.46	0.96	0.63	0.0036085	0.0400002	NotDE
Acpp	65.15	0.98	0.67	0.00376909	0.0401082	NotDE
Ccdc174	296.54	-0.64	0.27	0.00101555	0.0403077	NotDE
Kcnq4	26.68	0.15	0.29	0.00382745	0.0404013	NotDE
Gstk1	159.27	0.69	0.34	0.00188636	0.0404013	NotDE
Wdr93	85.03	0.93	0.44	0.00130155	0.0404013	NotDE
Ano10	112.6	0.89	0.44	0.00153665	0.0404013	NotDE
Trio	148.4	0.74	0.35	0.00154728	0.0404013	NotDE
Col22a1	77.66	0.79	0.47	0.0032278	0.0404013	NotDE
Synm	47.2	1	0.71	0.00387057	0.0405292	NotDE
Raet1d	78.21	0.77	0.47	0.00346652	0.0405292	NotDE
Gstt1	204.37	0.72	0.33	0.00139045	0.0405292	NotDE
Wfs1	293.07	0.62	0.27	0.00118534	0.041332	NotDE
Atg16l2	169.22	0.79	0.47	0.00321675	0.0413365	NotDE
Tent5c	42.62	0.94	0.68	0.00428212	0.0413676	NotDE
Lamb1	1239.25	0.52	0.19	0.000564048	0.0414835	NotDE
Meis1	134.87	0.74	0.37	0.00197926	0.0416645	NotDE
Ccdc113	70.58	0.83	0.53	0.00363685	0.0420516	NotDE
Hspb8	1293.6	0.59	0.24	0.00102948	0.0421308	NotDE
2810468N07Rik	48.53	1.02	0.68	0.00344455	0.0421714	NotDE
Rasgef1b	39.36	0.94	0.71	0.00446653	0.0426758	NotDE
Igfbp3	219.31	0.88	0.41	0.0012461	0.0427368	NotDE
Tmem141	168.66	0.63	0.31	0.00209049	0.0433731	NotDE
Tnrc18	421.91	-0.65	0.25	0.000622417	0.0433731	NotDE
Flt1	45.15	1.15	0.84	0.0042557	0.0433731	NotDE
Lypd3	24.26	0.15	0.29	0.00411653	0.0433731	NotDE
Pnliprp2	56.48	1.03	0.76	0.00426019	0.0433731	NotDE
Dynlt3	243.54	0.65	0.29	0.00130315	0.0433731	NotDE
Col1a2	26.69	0.14	0.27	0.00429021	0.0434326	NotDE
Cryab	55.54	0.96	0.65	0.00364585	0.043833	NotDE
Dram1	29.43	0.2	0.41	0.0042179	0.0439857	NotDE
Btn2a2	24.22	0.15	0.29	0.00376085	0.0443391	NotDE
Atp6v1c2	103.42	1.07	0.53	0.00155619	0.0447964	NotDE
Tomm40	1068.26	-0.76	0.27	0.000245478	0.0450937	NotDE
Crip2	678.38	0.77	0.31	0.000643521	0.0450937	NotDE
Sept3	236.39	0.71	0.33	0.00140333	0.0450937	NotDE
Mllt6	514.34	-0.86	0.34	0.000546141	0.0452521	NotDE
Enox1	140.7	-0.74	0.37	0.00182605	0.0452521	NotDE
Cln5	400.7	-0.77	0.31	0.000602272	0.0453017	NotDE
Dlgap3	273.75	-0.73	0.34	0.00142282	0.0453168	NotDE
Foxf1	24.6	0.08	0.2	0.00390517	0.0453168	NotDE
Wnt7b	33.04	0.13	0.25	0.00492623	0.0453279	NotDE
Nckap1l	42.21	-0.9	0.62	0.00395348	0.045709	NotDE
Avl9	287.78	-0.61	0.26	0.00124684	0.0459279	NotDE
Themis2	43.83	0.9	0.69	0.00467401	0.046155	NotDE
Card10	79.24	0.98	0.52	0.00189479	0.046275	NotDE
Pon3	178.42	0.63	0.31	0.00201297	0.0463508	NotDE
Zfp936	779.32	-0.71	0.28	0.00057672	0.0463508	NotDE
Klk5	26.51	0.18	0.35	0.004641	0.0463508	NotDE
Cspg4	42.17	1.03	0.84	0.00477659	0.0463508	NotDE
Mst1	69.02	0.72	0.5	0.00479331	0.0463508	NotDE
Rab32	61.56	0.88	0.62	0.00422334	0.0463508	NotDE
Slc47a1	78.01	0.78	0.52	0.00404248	0.0463508	NotDE
Zic2	123.43	-0.75	0.37	0.00167866	0.0463508	NotDE
Dact2	75.83	-0.72	0.5	0.00478077	0.0463508	NotDE
Fbn2	126.43	0.84	0.42	0.00170771	0.0463508	NotDE
Fas	25.5	1.24	1.09	0.00510233	0.0463508	NotDE
Pdgfra	62.98	0.93	0.67	0.00431383	0.0463883	NotDE
Rasgrf1	35.1	0.16	0.3	0.00519237	0.0463883	NotDE
Fam131a	63.26	0.8	0.57	0.00468916	0.046401	NotDE
Zcchc12	64.44	0.96	0.68	0.00406856	0.046401	NotDE
Coprs	525.21	-0.59	0.23	0.000711093	0.0464348	NotDE
Slc5a3	293.86	0.66	0.29	0.00130237	0.0464348	NotDE
Cnn2	770.88	0.55	0.21	0.000699171	0.0466617	NotDE
Zfp819	316.12	-0.64	0.29	0.00149882	0.0466834	NotDE
Faim2	40.45	1.08	0.87	0.00457486	0.0466834	NotDE
Stx11	45.19	0.24	0.57	0.00495053	0.0470721	NotDE
Smpdl3b	321.23	-0.57	0.26	0.00155789	0.0471614	NotDE
Snca	77.62	0.8	0.55	0.00446435	0.0471614	NotDE
Slc22a23	43.63	1	0.76	0.00445699	0.0471614	NotDE
Zfp36l3	25.55	0.14	0.27	0.0046642	0.0471614	NotDE
Gca	271.26	0.67	0.31	0.0015382	0.0471927	NotDE
Aldh1l2	49.72	-0.8	0.61	0.00502732	0.0471927	NotDE
Mpp3	81.21	1.06	0.58	0.00202713	0.0471927	NotDE
Cyp46a1	83.72	1.11	0.61	0.00202777	0.0471927	NotDE
Hsd17b14	603.47	-0.64	0.25	0.000609993	0.0472738	NotDE
Mfhas1	54.18	0.84	0.58	0.00426427	0.0472738	NotDE
Tgfbr3	160.31	0.9	0.49	0.00213288	0.0473242	NotDE
Fat3	30.47	0.15	0.29	0.00435215	0.0473242	NotDE
Hmgcll1	37.49	0.97	0.84	0.00510924	0.0473712	NotDE
Sema6a	64.75	0.98	0.8	0.00510107	0.0473847	NotDE
Zcwpw1	139.4	0.62	0.37	0.00420604	0.0480035	NotDE
Csnk1e	612.1	0.57	0.22	0.000729669	0.0480035	NotDE
Ctso	36.51	1	0.87	0.00507787	0.0481949	NotDE
Gabra4	44.11	1.09	0.84	0.00467574	0.0481949	NotDE
Pitpnm1	115.79	0.95	0.5	0.00188361	0.0481949	NotDE
Lbhd2	78.9	0.1	0.22	0.00258697	0.0482385	NotDE
Dmbx1	94.07	1.11	0.59	0.00184664	0.0483955	NotDE
Msrb2	369.99	-0.68	0.28	0.000785114	0.0490986	NotDE
Vegfc	59.09	-0.81	0.62	0.00480832	0.0490986	NotDE
Htra3	33.59	0.19	0.36	0.00543563	0.0494766	NotDE
Sema5a	233.24	0.7	0.32	0.00162689	0.0494766	NotDE
Sel1l3	26.55	0.11	0.23	0.00509769	0.0496324	NotDE
Lpar4	63.55	-0.73	0.55	0.00529202	0.0496324	NotDE
Mlxipl	146.89	0.81	0.43	0.00230789	0.0497593	NotDE
Lrrc8e	37.29	1.05	0.82	0.00470323	0.0497593	NotDE
Tubb3	488.05	-0.63	0.25	0.000731354	0.0498896	NotDE
Platr17	174.77	-0.72	0.36	0.00199691	0.0501076	NotDE
Pip5kl1	74.53	0.71	0.49	0.00501593	0.0504688	NotDE
Ngb	67.67	0.95	0.76	0.00472643	0.0504688	NotDE
Exoc3l4	38.53	0.15	0.28	0.00605469	0.0504688	NotDE
Gprc5b	87.76	0.8	0.42	0.00207353	0.0516988	NotDE
Grk3	157.6	0.66	0.34	0.00237892	0.0528335	NotDE
Abca2	256.32	0.67	0.32	0.00184485	0.0528566	NotDE
Lbh	94.48	1.01	0.54	0.0020727	0.0528566	NotDE
Figla	51.17	0.94	0.82	0.0057656	0.0529068	NotDE
Acer1	29.13	0.13	0.25	0.00640314	0.0529068	NotDE
Egflam	19.75	4.56	1.4	0.000492593	0.0531394	NotDE
Zbtb2	72.89	-0.72	0.53	0.00509739	0.0536602	NotDE
Sycp3	352.23	0.55	0.25	0.0018178	0.0537178	NotDE
Pik3r5	59.91	0.28	0.92	0.00515724	0.0541197	NotDE
Plat	49.63	0.87	0.75	0.00552984	0.054519	NotDE
Lnx1	64.1	0.75	0.66	0.00601129	0.0546434	NotDE
Tnfrsf11a	27.13	0.22	0.45	0.0053958	0.0552159	NotDE
Igdcc4	161.44	0.66	0.35	0.00265155	0.0552159	NotDE
Wnk4	47.69	0.93	0.76	0.00530452	0.0552159	NotDE
Barx1	25.34	3.17	1.43	0.00540497	0.0552159	NotDE
Ablim3	41.41	0.97	0.9	0.00539496	0.0552159	NotDE
Cc2d2b	33.67	0.23	0.49	0.00638416	0.0556129	NotDE
Maml3	42.58	0.96	0.86	0.00546352	0.0556384	NotDE
C230014O12Rik	26.44	0.16	0.29	0.00628959	0.0564663	NotDE
Gstm3	266.86	0.66	0.31	0.00174535	0.0565523	NotDE
BC034090	29.56	0.2	0.38	0.00558986	0.0565822	NotDE
Cfap126	27.89	0.91	0.97	0.0060927	0.0565822	NotDE
Dkkl1	149.68	0.72	0.38	0.00235968	0.0567545	NotDE
Gprc5c	284.29	0.72	0.36	0.00206215	0.0571168	NotDE
Nrsn2	39.9	0.18	0.32	0.00621215	0.0573755	NotDE
Fgfr4	59.98	0.78	0.82	0.00646002	0.0573755	NotDE
Adgrb3	25.08	0.16	0.3	0.00573607	0.0575044	NotDE
Tacstd2	25.03	0.12	0.24	0.00572654	0.0575044	NotDE
Tmem106a	165.18	0.55	0.34	0.00544446	0.0575044	NotDE
Gm11961	36.54	0.26	0.64	0.00674031	0.0575552	NotDE
Dbn1	209.52	0.76	0.41	0.00242286	0.0575668	NotDE
Lmod1	32.77	0.19	0.36	0.00630914	0.0576486	NotDE
Spag4	70.88	0.73	0.59	0.00605807	0.0576486	NotDE
Ctsh	114.67	0.84	0.46	0.00237684	0.057687	NotDE
Myo15	61.41	0.73	0.72	0.00679824	0.057687	NotDE
Ddit4l	308.76	0.57	0.26	0.00184928	0.057852	NotDE
Scn1b	64.78	0.78	0.65	0.00581035	0.057852	NotDE
Cmtm8	133.6	0.75	0.41	0.00277651	0.057852	NotDE
Vill	678.89	0.81	0.35	0.000825455	0.057852	NotDE
Hk1	927.29	0.72	0.35	0.00174205	0.057852	NotDE
Cbx4	50.28	0.89	0.76	0.00576675	0.057852	NotDE
Tifab	35.26	0.22	0.46	0.0066697	0.057852	NotDE
Scara3	22.56	0.19	0.39	0.00222223	0.057852	NotDE
Epg5	143.83	-0.56	0.36	0.00560243	0.057852	NotDE
Heg1	139.41	0.69	0.36	0.00248802	0.0578852	NotDE
Tubb2a	870.69	0.64	0.27	0.000980049	0.0579624	NotDE
Klf13	1290.16	-0.46	0.19	0.00176339	0.0582107	NotDE
Rps19bp1	620.1	-0.58	0.23	0.000842047	0.0582107	NotDE
Bik	110.57	0.8	0.44	0.00245648	0.0583869	NotDE
Samd4	47.88	0.19	0.35	0.00706877	0.0585018	NotDE
Zdhhc23	74.75	0.66	0.51	0.00631514	0.0585018	NotDE
Rgs16	69.24	0.75	0.75	0.00705743	0.0585198	NotDE
Acp2	164.07	-0.58	0.3	0.00298069	0.0586974	NotDE
D930048N14Rik	59.61	-0.69	0.73	0.00715942	0.0588321	NotDE
Ddx4	452.78	0.76	0.36	0.00155026	0.0588321	NotDE
Rb1	62.81	0.68	0.52	0.00601964	0.0588321	NotDE
Cpne3	685.86	0.51	0.2	0.000867502	0.0590872	NotDE
Kdm3a	1378.85	-0.42	0.18	0.00182	0.0590872	NotDE
Crebrf	208.76	-0.48	0.28	0.00583511	0.0590872	NotDE
Fam13a	33.29	0.83	1.11	0.0070032	0.059126	NotDE
Slc25a20	1971.48	0.55	0.21	0.00055106	0.0594824	NotDE
Sv2c	56.87	0.69	0.65	0.00728103	0.059499	NotDE
Gm26829	32.63	0.87	1.1	0.00627274	0.0596509	NotDE
Ar	97.87	0.91	0.52	0.00250573	0.0596509	NotDE
Hexim1	405.65	-0.64	0.29	0.00159467	0.0597315	NotDE
Tmeff2	29.74	0.17	0.32	0.00635188	0.0602113	NotDE
Efemp1	117.13	0.73	0.41	0.00300928	0.0604828	NotDE
Ttc25	62.63	0.68	0.66	0.00749221	0.0604828	NotDE
Ctdspl	43.31	0.75	0.93	0.00750641	0.0605105	NotDE
2610044O15Rik8	197.66	-0.53	0.35	0.00612044	0.060772	NotDE
Tc2n	49.72	0.75	1	0.00753382	0.060772	NotDE
Tspan18	60.71	0.73	0.97	0.00760824	0.0612388	NotDE
Rgl3	26.87	0.17	0.3	0.00821383	0.0612388	NotDE
Tspan11	36.76	0.21	0.43	0.00656645	0.0614483	NotDE
Hspb2	64.38	0.25	0.56	0.00645345	0.0614483	NotDE
Slc2a6	37.18	0.19	0.36	0.0077283	0.0616797	NotDE
Ago4	26.02	0.13	0.25	0.00843318	0.0625175	NotDE
Nrg1	59.31	0.69	0.81	0.00791233	0.0629696	NotDE
Tex12	29.72	0.13	0.26	0.00738305	0.0630377	NotDE
Sdc3	110.11	0.78	0.44	0.00286603	0.0633806	NotDE
Arl4d	100	0.69	0.43	0.00393132	0.0633806	NotDE
Prom2	22.28	0.14	0.27	0.000263774	0.0634062	NotDE
Dscaml1	36.62	0.19	0.35	0.00866878	0.0637217	NotDE
Tspan2	104.28	0.74	0.43	0.00325015	0.0637596	NotDE
Eva1a	63.36	0.63	0.64	0.00806249	0.0637596	NotDE
Arhgap10	108.03	0.73	0.4	0.0029096	0.0638063	NotDE
D630023F18Rik	113.16	0.64	0.39	0.00400246	0.0638965	NotDE
Cyp4v3	28	0.12	0.24	0.0075694	0.0638965	NotDE
Epb41l4a	934.53	-0.62	0.23	0.000447606	0.0642886	NotDE
Nkd2	165.73	0.68	0.39	0.00331827	0.0645606	NotDE
Lbp	48.83	0.7	0.92	0.00802826	0.0647679	NotDE
Shd	35	0.18	0.32	0.00891604	0.0647679	NotDE
Penk	65.85	0.73	0.88	0.00744846	0.0649081	NotDE
Slc7a7	603.76	-0.68	0.29	0.00100416	0.0649081	NotDE
Cacna1h	65.62	0.66	0.83	0.0083523	0.0649081	NotDE
Rhobtb3	66.32	0.71	0.69	0.00704354	0.0650324	NotDE
Sys1	141.49	-0.54	0.37	0.0068007	0.0650918	NotDE
Pcyt1b	302.23	-0.52	0.26	0.00263619	0.0655147	NotDE
Ing5	1057.17	-0.53	0.21	0.00077848	0.0659285	NotDE
B4galt4	169.71	0.65	0.4	0.00419895	0.0659285	NotDE
S100a6	129.68	0.73	0.44	0.00344506	0.0660161	NotDE
Casp8	56.52	0.67	0.62	0.00721486	0.0660667	NotDE
Asf1a	184.76	-0.6	0.32	0.00308639	0.0661094	NotDE
Hpse	27.64	0.18	0.34	0.00737384	0.06627	NotDE
Cacng6	42.45	0.7	1.04	0.00813379	0.0669842	NotDE
Cds2	548.38	-0.5	0.21	0.0012774	0.0669968	NotDE
Map3k14	55.68	0.63	0.85	0.00849681	0.067149	NotDE
Stmn3	51.12	-0.59	0.63	0.00878212	0.0672802	NotDE
Sdc1	406.84	0.65	0.34	0.00263986	0.0673199	NotDE
Plpp2	197.79	0.63	0.39	0.00435799	0.0674071	NotDE
Apol7a	21.22	1.45	0.92	0.00286824	0.0674071	NotDE
Cd34	47.44	0.19	0.36	0.00885182	0.0674476	NotDE
Ptprv	144.51	0.57	0.33	0.00437811	0.0675106	NotDE
Igsf21	143.19	0.74	0.43	0.00319977	0.0675106	NotDE
Cngb1	54.9	0.7	0.81	0.00751394	0.0675106	NotDE
Sh3rf3	20.4	0.16	0.3	0.00289354	0.0675106	NotDE
Gyg	382.73	0.51	0.23	0.00195735	0.0679304	NotDE
Kcna1	38.15	2.79	1.46	0.00871553	0.0679304	NotDE
Fam213a	350.44	0.62	0.27	0.0013192	0.0679304	NotDE
Magee2	29.25	0.19	0.35	0.0077238	0.0679304	NotDE
Plk5	329.07	0.74	0.33	0.00117897	0.0682726	NotDE
Gm5514	67.35	0.63	0.69	0.00813802	0.0682726	NotDE
Pla2g4a	34.91	0.19	0.34	0.00914921	0.0684502	NotDE
Gm14412	122.64	-0.65	0.39	0.00369008	0.0685032	NotDE
Cd109	140.78	0.64	0.35	0.0032944	0.0685032	NotDE
Tanc2	272.75	0.64	0.33	0.00274971	0.0685403	NotDE
Ssbp2	149.19	0.64	0.4	0.00456127	0.0690561	NotDE
Klk1	45.74	0.6	0.91	0.0090158	0.0692713	NotDE
Gm1673	214.01	0.62	0.32	0.00291966	0.0696511	NotDE
Aph1b	53.75	0.7	0.96	0.00790938	0.0696592	NotDE
Tmed3	513.84	0.62	0.28	0.00134179	0.0696592	NotDE
Ptger4	46.14	0.25	0.56	0.00943333	0.06974	NotDE
Osr2	61.06	0.19	0.36	0.0080693	0.0708808	NotDE
Slc7a3	2659.22	-0.73	0.3	0.000750237	0.0710518	NotDE
Egr2	45.08	0.02	0.18	0.0086775	0.0715363	NotDE
Ptgs1	63.06	0.57	0.74	0.00973915	0.0718776	NotDE
Dnah2	156.61	0.59	0.34	0.00411829	0.0721946	NotDE
Galnt3	50.67	0.66	0.81	0.00830765	0.0724982	NotDE
Fgd5	214.24	0.61	0.33	0.00308841	0.0725558	NotDE
Anxa1	183.57	0.65	0.39	0.0039843	0.0725558	NotDE
Elfn1	28.53	0.13	0.25	0.00851442	0.07268	NotDE
Zfp146	167.87	-0.63	0.42	0.00490237	0.07268	NotDE
Nudt16	94.96	0.8	0.49	0.00339366	0.07268	NotDE
Tdrd7	44.24	0.26	0.58	0.0089472	0.0728054	NotDE
Vasp	753.12	-0.55	0.24	0.00146019	0.0728054	NotDE
Dnajc2	1247.31	-0.52	0.22	0.00141764	0.0730099	NotDE
Jph1	25.86	0.13	0.25	0.0108766	0.0733103	NotDE
Tcam1	67.6	0.56	0.89	0.0100893	0.0733103	NotDE
St8sia5	41.67	0.15	0.28	0.0109149	0.0734173	NotDE
Rgma	40.73	0.2	0.37	0.00952387	0.0738954	NotDE
Itga3	337.55	0.64	0.29	0.00133039	0.0741735	NotDE
Mbp	215.96	0.83	0.48	0.00276403	0.0742418	NotDE
Snora57	78.45	-0.52	0.56	0.0102965	0.0742418	NotDE
Nxf7	32.3	0.15	0.28	0.00998111	0.0742418	NotDE
Tinagl1	308.87	0.79	0.45	0.00277089	0.0743019	NotDE
Plek2	97.88	0.75	0.5	0.00418305	0.0745347	NotDE
Zfp101	188.77	-0.55	0.32	0.00436341	0.0745429	NotDE
Gm38319	32.48	-0.11	0.23	0.0112635	0.0748944	NotDE
Lamc3	25.51	0.13	0.24	0.00901042	0.0753191	NotDE
C130073F10Rik	31.47	0.18	0.34	0.0102535	0.0754857	NotDE
Kcnk1	238.37	0.64	0.36	0.00329593	0.0754857	NotDE
Homer2	65.36	0.53	0.8	0.010637	0.0755856	NotDE
Tspyl2	167.6	-0.58	0.33	0.00427991	0.0755856	NotDE
Met	107.8	0.7	0.5	0.00524989	0.0757371	NotDE
Prr15l	191.85	0.72	0.49	0.00448414	0.0757371	NotDE
Bhmt2	74.65	0.54	0.76	0.0106518	0.0757371	NotDE
Zswim6	78.28	0.52	0.58	0.0106836	0.0757733	NotDE
Hoxa1	37.32	0.17	0.31	0.0103915	0.075829	NotDE
Slc25a26	186.57	-0.55	0.31	0.00436354	0.0764824	NotDE
Rhbdl2	70.23	-0.51	0.51	0.0108401	0.0765727	NotDE
Jund	68	0.54	0.79	0.0105329	0.0765727	NotDE
Rrs1	297.85	-0.5	0.25	0.00327044	0.0767159	NotDE
Map3k6	29.64	0.17	0.3	0.0105723	0.0767159	NotDE
Fam111a	171.99	0.47	0.34	0.00886643	0.0767159	NotDE
Fitm1	29.27	0.18	0.32	0.0106264	0.076867	NotDE
Prnp	123.78	0.9	0.64	0.00395716	0.0769119	NotDE
Mvp	584.44	0.48	0.2	0.0015717	0.0769119	NotDE
Olfm2	51.6	0.44	1.54	0.0106723	0.0769119	NotDE
Neurl3	28.01	0.15	0.27	0.0119554	0.0774267	NotDE
B230206L02Rik	161.52	0.55	0.32	0.00467725	0.0776299	NotDE
Fgl2	37.02	0.27	0.63	0.00956206	0.0777567	NotDE
Fndc5	39.05	0.15	0.27	0.0108536	0.0778322	NotDE
Irak3	100.27	-0.74	0.47	0.00384242	0.07805	NotDE
Syt13	57.49	0.53	1.2	0.0100958	0.0782065	NotDE
Tsx	154.22	0.57	0.34	0.00474647	0.0782943	NotDE
Naa50	1674.95	-0.61	0.17	2.85053e-05	0.078311	NotDE
Shroom1	36.08	0.16	0.29	0.00972291	0.0784826	NotDE
Tnfrsf9	31.41	0.17	0.31	0.0106326	0.0786259	NotDE
Xbp1	824.77	-0.57	0.29	0.00288011	0.0786259	NotDE
Larp1b	54.57	0.56	0.72	0.00969319	0.079212	NotDE
Ndn	362.09	0.57	0.25	0.00152992	0.0793881	NotDE
Chil1	50.57	0.28	0.66	0.0115961	0.0797374	NotDE
Lingo3	28.77	0.15	0.28	0.0116582	0.0797847	NotDE
Kif26b	26.09	0.14	0.25	0.0126094	0.0800744	NotDE
Frmpd1	28.81	0.12	0.24	0.0109159	0.0800744	NotDE
Baz1a	136.04	0.59	0.37	0.00492191	0.0801043	NotDE
Ankrd44	47.9	0.21	0.4	0.0115207	0.0808059	NotDE
Lrrc8c	86.69	0.72	0.57	0.00585146	0.0808059	NotDE
Arrb1	153.98	0.63	0.4	0.00480343	0.0808059	NotDE
Slc4a1	82.77	0.83	0.8	0.00587464	0.0808059	NotDE
Eml1	107.38	0.72	0.45	0.00405684	0.0808059	NotDE
Zic5	159	-0.58	0.34	0.00427854	0.0808059	NotDE
Med30	190.82	-0.52	0.45	0.00964475	0.0808059	NotDE
Abca4	30.33	0.14	0.26	0.0102377	0.0809496	NotDE
BC051019	26.61	0.15	0.27	0.0112665	0.0815465	NotDE
Klhdc1	25.82	0.16	0.29	0.0116945	0.0815465	NotDE
Gm26724	38.27	-0.41	1.18	0.0112849	0.0815822	NotDE
Rsph1	136.44	0.59	0.37	0.00492254	0.0822553	NotDE
Pcolce2	601.35	-0.63	0.29	0.00173328	0.0829671	NotDE
Gm14267	73.43	-0.52	0.55	0.0104387	0.0832687	NotDE
Aif1l	284.47	0.5	0.27	0.00380344	0.0832914	NotDE
Cd82	71.31	0.31	0.75	0.012476	0.0832914	NotDE
Klhl40	50.12	0.17	0.3	0.0120714	0.0832914	NotDE
Lbhd1	205.13	-0.53	0.35	0.00611778	0.0832914	NotDE
Tdrd9	35.65	0.15	0.28	0.0126429	0.0842653	NotDE
Dusp26	46.63	0.16	0.29	0.0126429	0.0843634	NotDE
Arfgef3	177.67	0.51	0.48	0.0102613	0.0843634	NotDE
Sptbn2	228.35	0.62	0.36	0.00387336	0.0844215	NotDE
Prps2	380.75	0.67	0.33	0.00186576	0.0848002	NotDE
Mrc2	51.52	0.25	0.51	0.0129087	0.0855295	NotDE
Msx2	67.34	0.49	1.12	0.0108742	0.0856183	NotDE
BC024978	122.31	-0.63	0.4	0.00445801	0.0863993	NotDE
Smim10l1	118.4	-0.55	0.38	0.00644068	0.0864083	NotDE
Thsd4	52.43	0.37	1.33	0.0110124	0.0864083	NotDE
Sphk1	87.1	0.86	0.65	0.00471833	0.0866102	NotDE
Gsdmd	59.75	0.33	0.77	0.0131195	0.0866214	NotDE
Mfap5	80.47	0.71	0.47	0.00461609	0.086876	NotDE
Hist4h4	47.45	-0.29	0.63	0.0128729	0.0873521	NotDE
Slc6a16	49.2	0.29	0.64	0.0129091	0.0874953	NotDE
Wnt2	19.32	0.1	0.22	0.00110358	0.0879104	NotDE
Hoxb7	31.35	0.14	0.26	0.0114789	0.0879104	NotDE
Qsox1	272.41	0.67	0.42	0.00418855	0.0879543	NotDE
Plcl2	45.6	0.23	0.45	0.0130458	0.0880111	NotDE
Hoxb6	16.9	0.1	0.22	0.001078	0.088238	NotDE
Arc	203.18	0.66	0.53	0.00667607	0.0884247	NotDE
Pou2f3	75.98	0.45	0.59	0.0135741	0.0885855	NotDE
Klf17	34.15	0.23	0.43	0.0146721	0.0886495	NotDE
Gria4	33.61	0.22	0.42	0.0116834	0.0887537	NotDE
Eaf1	423.01	-0.51	0.22	0.00177203	0.0887687	NotDE
H2-DMb1	64.54	0.37	1.01	0.0123081	0.0891921	NotDE
Cachd1	131.34	-0.6	0.38	0.00474099	0.0898748	NotDE
Prr36	71.78	0.29	0.63	0.0138814	0.0899662	NotDE
Htr3a	37.11	0.17	0.3	0.0119179	0.0900153	NotDE
Rprm	48.01	0.14	0.26	0.0126372	0.0911574	NotDE
Slc20a2	378.61	-0.52	0.23	0.00183334	0.0912084	NotDE
Man2a2	156.84	0.62	0.4	0.0050961	0.0912732	NotDE
Vav1	79.48	0.73	0.53	0.00510061	0.0912732	NotDE
Rxrg	17.13	0.1	0.22	0.00117374	0.0915086	NotDE
Emid1	164.26	0.58	0.38	0.00575142	0.0915086	NotDE
Krt4	22.45	3.51	1.21	0.000470548	0.0915086	NotDE
Rspo4	101.23	0.83	0.63	0.00488907	0.0916275	NotDE
Lrmda	20.23	0.19	0.39	0.00119233	0.0917758	NotDE
Apmap	213.06	-0.54	0.31	0.0044969	0.0919435	NotDE
Gsg1	19.88	0.11	0.23	0.00468407	0.0919435	NotDE
Ephx2	1983.98	-0.58	0.24	0.00112621	0.0919435	NotDE
Gfra1	31.79	0.13	0.25	0.0134233	0.0919435	NotDE
Cltb	288.51	-0.45	0.24	0.00452973	0.0924317	NotDE
Nsmf	60.73	0.26	0.5	0.0146667	0.0930097	NotDE
Nlrc4	36.32	-0.26	0.53	0.0125674	0.0932087	NotDE
Zyg11b	838.25	-0.45	0.23	0.00371332	0.0932668	NotDE
Tmem100	67.39	0.33	0.85	0.0124151	0.0933528	NotDE
Kcne1	14.28	0.12	0.24	0.00048829	0.0936368	NotDE
Dmrtc2	107.76	0.63	0.55	0.00731427	0.0938332	NotDE
Patj	141.24	0.44	0.37	0.0120765	0.0939483	NotDE
Ap3m2	60.34	0.35	0.75	0.0144866	0.0942291	NotDE
Zdbf2	810.87	-0.62	0.27	0.00137847	0.0950116	NotDE
Inpp5j	68.43	0.41	0.62	0.0150991	0.0951249	NotDE
Ccr7	29.19	0.13	0.25	0.014127	0.0951756	NotDE
Hr	65.83	0.18	0.32	0.014705	0.0952231	NotDE
Zfp507	264.84	-0.52	0.29	0.00465785	0.0956124	NotDE
Sh3tc2	37.68	0.12	0.24	0.0164466	0.0956124	NotDE
Adcy6	41.37	0.18	0.32	0.0153224	0.0956569	NotDE
Mbd3	321.95	-0.45	0.24	0.0047073	0.0962633	NotDE
Zzef1	426.91	-0.51	0.24	0.002258	0.0962633	NotDE
Otud6a	42.84	0.17	0.3	0.0132022	0.0962633	NotDE
4930523C07Rik	30.24	0.1	0.22	0.0166886	0.0962696	NotDE
Edn3	17.92	0.1	0.22	0.00127318	0.0962696	NotDE
Fabp3-ps1	120.99	0.64	0.45	0.00541459	0.0962696	NotDE
Tmem130	76.66	0.29	0.57	0.015573	0.0964705	NotDE
Orai2	41.36	0.2	0.35	0.0145932	0.0964858	NotDE
Tmem176a	35.23	0.15	0.27	0.015636	0.0964858	NotDE
Rpl18-ps2	52.42	0.22	0.4	0.0139952	0.0964858	NotDE
Dpysl4	67.98	0.27	0.54	0.0139583	0.0964858	NotDE
1500009L16Rik	992.89	0.51	0.2	0.000853457	0.0964858	NotDE
Slc6a15	160.37	-0.44	0.39	0.0126901	0.0964858	NotDE
Trim37	995.7	-0.47	0.19	0.00143619	0.0968243	NotDE
Msx3	32.94	0.13	0.24	0.015823	0.0971623	NotDE
Tbc1d25	329.06	-0.53	0.28	0.00343558	0.0973575	NotDE
Mat2a	5805.84	-0.53	0.25	0.00224063	0.0973999	NotDE
Ciart	125.68	-0.56	0.36	0.00573375	0.097797	NotDE
Mlkl	18.53	0.13	0.25	0.00519405	0.0980711	NotDE
Gadd45b	343.93	0.57	0.27	0.00208111	0.0982458	NotDE
Adamts7	154.16	0.61	0.57	0.00797438	0.0989693	NotDE
Tnfrsf1a	238.61	0.64	0.43	0.00507627	0.0994272	NotDE
Aga	378.82	0.6	0.29	0.00211498	0.0995204	NotDE
Gm45828	30.21	-0.16	0.28	0.0139923	0.0995478	NotDE
Ccar1	1261.81	-0.48	0.2	0.00149598	0.0995478	NotDE
Rnd1	78.31	0.43	0.66	0.0137889	0.0995478	NotDE
Hkdc1	29.28	0.11	0.23	0.0159655	0.10004	NotDE
Casq2	104.75	-0.68	0.52	0.00579754	0.10042	NotDE
Zfp36	208.13	0.05	0.19	0.00695359	0.10042	NotDE
Urm1	211.03	-0.4	0.31	0.0135157	0.100748	NotDE
Galnt16	84.98	0.71	0.55	0.00569374	0.100748	NotDE
Brinp2	41.7	0.2	0.36	0.018011	0.101	NotDE
Med12l	152.03	0.45	0.48	0.0135876	0.101058	NotDE
Dpp7	391.34	-0.54	0.25	0.00222911	0.101427	NotDE
Adpgk	809.76	-0.57	0.33	0.00426687	0.101783	NotDE
Kif17	40.6	0.22	0.39	0.0170635	0.102429	NotDE
Comtd1	234.62	-0.48	0.27	0.00520872	0.102501	NotDE
Col25a1	62.83	0.22	0.4	0.0153109	0.102673	NotDE
Tmem8	318.51	-0.43	0.23	0.00513816	0.102842	NotDE
Fam184a	53.4	0.31	0.64	0.0154241	0.103212	NotDE
Wnk2	93.32	0.6	0.58	0.00853971	0.103733	NotDE
Bpifb5	72.32	0.27	0.53	0.0155451	0.103801	NotDE
Timp2	60.77	0.23	0.42	0.0174441	0.103826	NotDE
Scml2	60.14	0.35	0.62	0.0168596	0.103826	NotDE
Trim68	75.02	0.37	0.56	0.0174304	0.104002	NotDE
Myh6	96.59	0.65	0.51	0.00631492	0.104522	NotDE
Ccdc162	79.09	0.63	0.5	0.00711432	0.104946	NotDE
4933431E20Rik	39.9	0.22	0.4	0.0151432	0.105064	NotDE
Mgst1	310.5	0.47	0.26	0.00530504	0.105064	NotDE
Tmem126a	746.25	-0.45	0.21	0.00259833	0.105197	NotDE
Cry1	159.82	-0.49	0.33	0.0074694	0.105331	NotDE
Arg2	49.3	0.13	0.24	0.0178807	0.105446	NotDE
App	231.1	0.5	0.3	0.00556957	0.105446	NotDE
Raf1	246.38	-0.49	0.27	0.00480283	0.105704	NotDE
Slc20a1	1028.51	-0.39	0.19	0.00457833	0.106405	NotDE
Slc27a3	163.73	0.57	0.45	0.00761699	0.106405	NotDE
Lhx5	25.27	0.1	0.22	0.01752	0.106405	NotDE
Gm44386	53.34	0.23	0.42	0.0162096	0.106405	NotDE
Zfyve16	157.48	0.53	0.35	0.00650883	0.106405	NotDE
Pcgf5	131.5	0.57	0.39	0.00651304	0.106405	NotDE
Pdlim3	40.67	0.15	0.27	0.0155913	0.106703	NotDE
Gm11423	35.22	0.2	0.35	0.0176718	0.106703	NotDE
Susd5	55.44	0.18	0.32	0.0177527	0.10708	NotDE
Map10	51.33	-0.23	0.44	0.0154461	0.107108	NotDE
Crtap	493.34	-0.52	0.32	0.00550697	0.107255	NotDE
Ccna1	50.67	0.25	0.46	0.0184226	0.107257	NotDE
Slc23a4	32.59	0.17	0.3	0.0184978	0.107257	NotDE
Qrich2	60.59	0.27	0.51	0.0165095	0.107257	NotDE
D330045A20Rik	65.54	0.25	0.46	0.01842	0.107257	NotDE
Nudt14	847.86	0.4	0.2	0.00467861	0.107578	NotDE
Ptges3-ps	156.33	-0.4	0.35	0.0150644	0.107658	NotDE
Prickle1	98.66	-0.56	0.42	0.00753271	0.108259	NotDE
Pdzk1	132.48	0.6	0.45	0.00641143	0.10855	NotDE
Tuft1	142.04	0.49	0.37	0.00926061	0.108647	NotDE
Tbx4	36.4	0.12	0.23	0.0202687	0.108647	NotDE
Rgcc	517.94	0.54	0.27	0.00276365	0.109008	NotDE
Trpm6	39.42	0.19	0.34	0.0190421	0.109397	NotDE
Sfxn3	200.48	0.45	0.31	0.0093586	0.109397	NotDE
Wt1	21.66	0.1	0.22	0.00158636	0.109757	NotDE
Isl2	26.21	0.1	0.21	0.0192118	0.110147	NotDE
C1qtnf4	133.83	0.56	0.41	0.00695637	0.110892	NotDE
Wnt5b	105.52	-0.6	0.44	0.00661706	0.110892	NotDE
AC132307.1	88.97	-0.58	0.43	0.00660769	0.110892	NotDE
Gpnmb	68.95	0.3	0.53	0.0189096	0.111624	NotDE
Adgrg2	22.13	0.11	0.23	0.00634186	0.11172	NotDE
Cib2	29.19	0.12	0.23	0.0211836	0.112171	NotDE
Inka1	69.64	0.31	0.53	0.019054	0.112171	NotDE
Msrb3	117.67	0.57	0.41	0.00672976	0.11221	NotDE
Armcx1	427.24	-0.54	0.28	0.00289224	0.11258	NotDE
Rhbdf1	55.89	0.27	0.52	0.0166944	0.112723	NotDE
Tcf24	78.1	0.37	0.55	0.017769	0.112783	NotDE
Rae1	1753.75	-0.62	0.28	0.00150799	0.113056	NotDE
Aldh3b2	14.32	0.12	0.25	0.00647806	0.1132	NotDE
Rpp25	1251.31	-0.42	0.22	0.00505142	0.113342	NotDE
Wnt5a	38.48	0.14	0.26	0.0194153	0.113342	NotDE
Susd4	176.07	0.53	0.37	0.00721316	0.113385	NotDE
Col11a1	128.41	0.64	0.53	0.00686903	0.113385	NotDE
Jsrp1	42.99	0.16	0.28	0.0187329	0.113385	NotDE
Phldb1	176.48	0.5	0.41	0.00991312	0.113425	NotDE
Wdr82	1607.32	-0.6	0.23	0.000614744	0.113574	NotDE
Med17	521.28	-0.52	0.26	0.00299153	0.114945	NotDE
Mrpl3	638.45	-0.65	0.34	0.00288018	0.115164	NotDE
Pkd2	69.03	-0.3	0.57	0.0173139	0.115391	NotDE
Rnpepl1	165.8	0.38	0.33	0.0167459	0.115626	NotDE
Mphosph9	266.98	-0.43	0.25	0.00643965	0.115626	NotDE
Lpl	267.63	0.51	0.32	0.00618993	0.115643	NotDE
Lag3	76.31	0.31	0.5	0.0207471	0.11617	NotDE
2410004B18Rik	103.88	-0.62	0.52	0.00729822	0.116437	NotDE
Runx1t1	76.19	-0.29	0.49	0.0208774	0.116437	NotDE
Emp3	70.95	0.32	0.51	0.0202573	0.116437	NotDE
Cdc37l1	821.64	-0.45	0.18	0.00114196	0.116437	NotDE
H2-Eb1	54.4	0.16	0.29	0.0209247	0.116585	NotDE
Gramd2	102.69	0.59	0.49	0.00754854	0.116676	NotDE
Nudc	3189.48	-0.51	0.22	0.00164056	0.116758	NotDE
Bhlha15	46.16	0.16	0.28	0.0177425	0.116849	NotDE
Zcchc3	167.2	-0.38	0.34	0.0171189	0.116921	NotDE
Atp7b	152.26	0.53	0.42	0.00852472	0.117095	NotDE
Lmo1	43.69	0.15	0.27	0.0179058	0.117571	NotDE
Pym1	427.64	-0.46	0.22	0.00311207	0.117571	NotDE
Npy	40.83	0.14	0.25	0.0207063	0.1178	NotDE
Ush1g	17.68	0.14	0.26	0.00170353	0.1178	NotDE
Ddah1	491	0.47	0.28	0.00641646	0.117883	NotDE
Dapk3	26.71	-0.1	0.21	0.0199585	0.117883	NotDE
Zcchc4	210.89	-0.47	0.33	0.00868215	0.118443	NotDE
Selenbp1	126.56	0.55	0.42	0.0073863	0.118654	NotDE
Heatr3	861.76	-0.59	0.32	0.00305401	0.118654	NotDE
Pdk4	181.37	0.49	0.37	0.00879971	0.119696	NotDE
Hs3st3b1	83.89	0.52	0.56	0.0107651	0.119699	NotDE
Otog	71.65	0.28	0.51	0.0184562	0.119896	NotDE
Gm44950	20.61	0.15	0.27	0.00718272	0.121005	NotDE
2310003L06Rik	14.1	-0.12	0.24	0.00721443	0.121421	NotDE
Mapre3	166.37	0.38	0.45	0.0181012	0.121595	NotDE
Hexim2	129.12	-0.51	0.36	0.00779906	0.121595	NotDE
Gm807	197.22	0.47	0.31	0.00804299	0.121794	NotDE
Col5a1	103.69	0.57	0.45	0.0076617	0.121937	NotDE
Abcc8	112.24	0.56	0.53	0.00904302	0.121937	NotDE
Cd44	78.67	0.09	0.21	0.00907479	0.122247	NotDE
Trpv4	79.63	0.6	0.71	0.00913791	0.122861	NotDE
Ggt6	63.44	0.3	0.54	0.0190939	0.122861	NotDE
Arl14ep	1154.77	-0.5	0.24	0.00273954	0.123073	NotDE
Tmem54	27.73	0.09	0.21	0.0245141	0.123073	NotDE
Chrna4	57.01	0.21	0.36	0.0227741	0.123118	NotDE
Klhl7	374.12	-0.38	0.21	0.00683156	0.123118	NotDE
Nnat	341.29	-0.45	0.27	0.00684495	0.123129	NotDE
Rasl10a	28.23	0.14	0.26	0.0195587	0.123129	NotDE
Kcnip3	29.22	0.12	0.23	0.0215306	0.123913	NotDE
Wnt16	35.9	0.13	0.24	0.0197277	0.123913	NotDE
Ppp4c	967.65	-0.44	0.19	0.00211148	0.123913	NotDE
Rnf182	46.21	0.21	0.35	0.0230314	0.123913	NotDE
Slc1a1	133.64	0.54	0.43	0.00830435	0.123913	NotDE
Myh7	28.08	0.12	0.24	0.0232394	0.124238	NotDE
Fam217b	47.99	0.17	0.3	0.0227112	0.124759	NotDE
Slc30a3	300.06	0.5	0.31	0.00625128	0.124759	NotDE
Rbak	119.86	-0.49	0.61	0.0115466	0.124759	NotDE
Atp8b3	84.16	0.58	0.49	0.00800575	0.124759	NotDE
Bdkrb2	58.79	0.22	0.37	0.0233977	0.124759	NotDE
Rnf212b	53.48	0.18	0.3	0.0233727	0.124759	NotDE
Luzp4	17.68	0.14	0.28	0.00187073	0.124759	NotDE
Ppl	120.08	0.63	0.64	0.00804971	0.12522	NotDE
Stx17	181.01	0.49	0.4	0.00990469	0.12531	NotDE
Nuak2	141.46	0.54	0.58	0.00991444	0.125315	NotDE
Gm35986	30.27	0.16	0.28	0.0237295	0.125544	NotDE
Hoxd8	19.4	0.17	0.33	0.00195558	0.125823	NotDE
Epop	327.83	-0.57	0.4	0.00639421	0.126179	NotDE
Vipr2	20.21	2.41	1.12	0.00196512	0.126199	NotDE
T	28.34	0.13	0.24	0.0241943	0.127523	NotDE
Dgkq	50.62	-0.24	0.4	0.0242809	0.127859	NotDE
Kcnj12	58.61	0.28	0.47	0.0217248	0.12795	NotDE
Nab1	60.34	0.19	0.32	0.0237239	0.128531	NotDE
Cyp26b1	24.58	0.1	0.22	0.0208915	0.128531	NotDE
Acsl6	172.92	0.44	0.37	0.0120564	0.128531	NotDE
Tent2	630.32	-0.57	0.31	0.00350251	0.128531	NotDE
Zhx1	165.31	-0.45	0.3	0.00879089	0.128531	NotDE
4632404H12Rik	40.33	-0.22	0.37	0.0230443	0.128564	NotDE
S100a16	178.7	0.36	0.36	0.0199053	0.128564	NotDE
Oasl2	25.87	0.11	0.23	0.02114	0.128564	NotDE
Papola	3141.63	-0.45	0.21	0.0034841	0.128564	NotDE
Gm9732	18.9	0.12	0.24	0.00799169	0.128564	NotDE
Hrasls	29.57	0.11	0.22	0.0211174	0.128564	NotDE
Stap2	101.65	0.53	0.49	0.00991988	0.128564	NotDE
Dtx4	50.42	0.18	0.31	0.0247444	0.128564	NotDE
Pdzd4	87.93	-0.59	0.66	0.00882954	0.128564	NotDE
Clmp	116.12	-0.51	0.4	0.00892459	0.129029	NotDE
Adhfe1	172.16	-0.35	0.32	0.0202149	0.129128	NotDE
D3Ertd254e	357.4	-0.46	0.29	0.00747059	0.129128	NotDE
Tmem176b	41.6	0.13	0.24	0.0232736	0.129128	NotDE
Loxl3	25.58	0.13	0.25	0.0213475	0.129128	NotDE
Gm30363	44.26	0.17	0.3	0.0241763	0.129128	NotDE
Trpm1	365.15	-0.5	0.29	0.00542065	0.129208	NotDE
Htra1	96.31	0.55	0.46	0.00856822	0.129495	NotDE
Spon2	35.01	0.12	0.23	0.0270406	0.129536	NotDE
Fras1	107.38	0.58	0.57	0.00906165	0.129931	NotDE
Ffar3	20.82	0.16	0.29	0.00818682	0.129971	NotDE
Moxd1	49.32	0.16	0.28	0.02528	0.130294	NotDE
Pcsk6	567.62	0.41	0.2	0.00372428	0.130934	NotDE
Myo7a	261.46	0.47	0.31	0.00796512	0.131242	NotDE
AW551984	54.57	0.22	0.37	0.0229022	0.131319	NotDE
Inafm2	170.89	0.44	0.39	0.0126696	0.13133	NotDE
Dnmt3b	589.28	-0.5	0.25	0.00309141	0.13133	NotDE
Tmem52	48.6	0.16	0.28	0.0257512	0.13133	NotDE
Fbxl19	208.68	-0.43	0.35	0.0126607	0.13133	NotDE
Adcy1	206.44	0.48	0.4	0.0103534	0.13133	NotDE
Cuedc1	51.97	0.16	0.27	0.0256906	0.13133	NotDE
Cgref1	53.65	0.22	0.36	0.0258161	0.131387	NotDE
Pyy	73.87	0.15	0.26	0.0250164	0.131502	NotDE
Arhgap28	197.51	0.46	0.32	0.00929431	0.13158	NotDE
Boll	112.93	0.54	0.45	0.0090701	0.131821	NotDE
Irf8	131.27	0.53	0.75	0.0104555	0.131821	NotDE
Prmt6	52.86	-0.21	0.35	0.021893	0.131963	NotDE
Pygl	330.22	0.73	0.44	0.00345172	0.132155	NotDE
Rhbg	39.39	0.16	0.28	0.0262032	0.132517	NotDE
Scnn1a	54.8	0.16	0.28	0.02542	0.132783	NotDE
Tug1	1613.84	-0.52	0.24	0.00198722	0.132789	NotDE
Ednra	25.61	0.11	0.22	0.0224955	0.132845	NotDE
Cryzl1	1451.66	-0.51	0.22	0.00143961	0.132962	NotDE
Prkar1b	121.98	0.5	0.96	0.0106487	0.133295	NotDE
Pkp3	319.94	0.45	0.3	0.00808203	0.133414	NotDE
Edn2	15.98	0.11	0.22	0.00860912	0.133588	NotDE
Nacad	45.11	0.14	0.26	0.0266052	0.133588	NotDE
Mir142hg	32.33	-0.13	0.24	0.0227534	0.133648	NotDE
Mmd	96.81	0.54	0.47	0.00910988	0.133874	NotDE
1700037H04Rik	1063.14	0.46	0.22	0.00322108	0.134095	NotDE
Tspan9	756.15	0.6	0.34	0.0038244	0.134095	NotDE
Smcr8	665.92	-0.48	0.23	0.00322987	0.134286	NotDE
Zyx	173.76	0.44	0.39	0.0132502	0.134628	NotDE
Zscan26	998.66	-0.41	0.23	0.00681338	0.134959	NotDE
Atf4	2972.23	-0.49	0.25	0.00382085	0.135143	NotDE
Mag	23.05	0.13	0.25	0.00879716	0.135327	NotDE
Itga9	101.96	-0.52	0.46	0.0098232	0.136235	NotDE
Rnf213	1190.37	0.47	0.24	0.0038782	0.136808	NotDE
Suclg2	1229.96	0.43	0.2	0.00331127	0.136819	NotDE
Mid2	21.87	2.26	0.95	0.000916702	0.13821	NotDE
Entpd2	140.16	0.55	0.82	0.0100201	0.138397	NotDE
Rpl36a-ps2	198.2	0.34	0.31	0.0226166	0.138397	NotDE
Lgr4	993.14	-0.49	0.23	0.00256501	0.1388	NotDE
Selenon	59	0.23	0.38	0.0250999	0.1388	NotDE
Bloc1s4	37.37	-0.15	0.27	0.0271889	0.1388	NotDE
Col23a1	38.58	0.14	0.25	0.0302677	0.1388	NotDE
Rasd1	62.69	0.06	0.19	0.0281619	0.1388	NotDE
Pspc1	1036.04	-0.55	0.27	0.00256782	0.1388	NotDE
Letmd1	78.31	0.24	0.39	0.0272764	0.138858	NotDE
Tmc7	154.87	0.34	0.31	0.0230859	0.140278	NotDE
Sars	5160.87	-0.41	0.2	0.00403866	0.140848	NotDE
Mtx2	818.53	-0.43	0.25	0.00722723	0.140904	NotDE
Csrnp3	389.81	-0.54	0.29	0.00372531	0.14106	NotDE
Gm17494	29.83	0.15	0.26	0.0245562	0.14106	NotDE
Mpped1	41.14	0.12	0.23	0.0267815	0.14106	NotDE
Rbm24	36.6	0.14	0.26	0.0246306	0.141146	NotDE
Alcam	49.6	0.13	0.24	0.0288715	0.141182	NotDE
Ubxn2a	1766.74	-0.47	0.24	0.00409859	0.142067	NotDE
Gid8	717.13	-0.47	0.25	0.00408587	0.142224	NotDE
Calhm6	60.09	0.18	0.31	0.0291249	0.142553	NotDE
Hirip3	315.05	-0.39	0.23	0.0087931	0.143208	NotDE
2410004P03Rik	48.11	0.19	0.32	0.0292842	0.143208	NotDE
Il17f	15.61	0.12	0.23	0.00969307	0.144154	NotDE
Ogfr	121.46	-0.51	0.49	0.0104781	0.144154	NotDE
Hspa4l	127.14	0.52	0.55	0.0104642	0.144154	NotDE
Gm4540	74.66	0.25	0.38	0.0296337	0.144154	NotDE
Drc1	36.44	0.14	0.26	0.0279402	0.144154	NotDE
Tbx5	16.24	0.1	0.22	0.00963713	0.144154	NotDE
Slc13a4	139.08	0.47	0.49	0.0120327	0.144154	NotDE
Gm53	138.72	0.33	0.38	0.0242229	0.144154	NotDE
Gcgr	62.55	0.06	0.19	0.029994	0.144154	NotDE
Matn3	185.41	0.4	0.34	0.0147487	0.144154	NotDE
Washc5	977.58	-0.44	0.2	0.00271034	0.144154	NotDE
Naga	473.3	0.42	0.27	0.00887139	0.144154	NotDE
Arhgap8	570.42	0.51	0.28	0.00425499	0.144154	NotDE
Mapk11	110.39	0.51	0.49	0.0103621	0.144154	NotDE
Cela1	98.9	0.52	0.49	0.010231	0.144154	NotDE
Kalrn	445.65	0.48	0.25	0.00394353	0.144154	NotDE
Isg20	14.32	0.11	0.23	0.00249445	0.144276	NotDE
Gm5091	155.35	0.46	0.42	0.0121044	0.144276	NotDE
Slco5a1	245.47	0.53	0.46	0.00917956	0.144298	NotDE
Arhgap20	34.7	0.13	0.24	0.0257791	0.144456	NotDE
Tmc4	104.14	0.42	0.42	0.0148632	0.144514	NotDE
Fgd4	229.14	-0.44	0.3	0.00941077	0.144514	NotDE
Rgs2	25.81	0.11	0.22	0.030428	0.145254	NotDE
Plekhg4	61.24	0.13	0.25	0.030468	0.145836	NotDE
Maco1	299.58	-0.4	0.24	0.00824529	0.14653	NotDE
Padi2	256.72	0.5	0.41	0.00959886	0.14653	NotDE
Tmem159	293.02	0.44	0.3	0.00960224	0.14653	NotDE
Ust	36.86	0.15	0.26	0.0262952	0.14653	NotDE
Fermt3	36.33	0.16	0.28	0.0286745	0.14653	NotDE
Baiap3	41.96	0.16	0.28	0.0309747	0.14699	NotDE
Hs3st1	32.9	0.1	0.21	0.0265122	0.147184	NotDE
Rasgef1c	29.88	0.13	0.24	0.031077	0.147226	NotDE
Adgrd1	35.37	0.11	0.22	0.0334549	0.147302	NotDE
Arhgap36	18.05	0.1	0.22	0.0101522	0.148284	NotDE
Fxyd4	117.03	0.46	0.37	0.0109681	0.148312	NotDE
Mesp2	67.23	0.17	0.29	0.0263836	0.148312	NotDE
Eva1c	49.5	0.17	0.29	0.0280916	0.148361	NotDE
Kcna5	19.87	0.25	0.8	0.00103845	0.148685	NotDE
Gm17354	33	-0.16	0.27	0.030611	0.148792	NotDE
Zscan25	45.26	-0.15	0.26	0.0315195	0.148792	NotDE
Scd3	84.27	0.3	0.61	0.0155351	0.148792	NotDE
Ceacam10	79.5	0.49	1.02	0.0108108	0.148907	NotDE
Bhlhe41	194.87	0.45	0.59	0.0133537	0.149609	NotDE
Ms4a10	48.82	0.2	0.33	0.0285251	0.14977	NotDE
5031439G07Rik	193.27	0.42	0.34	0.0128636	0.149873	NotDE
Ptpn18	130.92	0.41	0.47	0.0157604	0.150008	NotDE
Arap2	92.2	0.46	0.54	0.0129041	0.150008	NotDE
Exoc3l	77.25	-0.25	0.36	0.0319782	0.150008	NotDE
Trim2	538.85	-0.43	0.22	0.00469596	0.150256	NotDE
Car8	356.85	0.51	0.29	0.00470081	0.150256	NotDE
Gucd1	131.28	-0.46	0.4	0.0115635	0.150256	NotDE
Vim	929.81	-0.48	0.21	0.00176218	0.150349	NotDE
Gucy2e	31.71	0.14	0.25	0.0322864	0.150349	NotDE
Amdhd1	70.67	0.23	0.35	0.0323418	0.15096	NotDE
Atp1a2	67.82	0.18	0.31	0.0274181	0.151545	NotDE
Hdc	25.51	0.08	0.2	0.0278966	0.151545	NotDE
L1cam	46.3	0.13	0.24	0.0315743	0.151545	NotDE
Prkce	60.8	0.18	0.3	0.0316323	0.1516	NotDE
H2-T22	129.99	0.46	0.38	0.0111943	0.152029	NotDE
Rln1	61.61	0.2	0.32	0.0318131	0.152215	NotDE
Slc43a1	146.74	0.29	0.4	0.0266648	0.152291	NotDE
Pxdn	352.91	0.54	0.3	0.00436912	0.152697	NotDE
Dcaf12l1	83.08	0.45	0.56	0.0133205	0.152901	NotDE
Thsd1	58.12	0.22	0.35	0.0321046	0.15298	NotDE
Ripor2	30.71	0.11	0.22	0.0308699	0.15298	NotDE
Terb2	50.86	0.2	0.32	0.0331249	0.153095	NotDE
Rprd2	607.8	-0.41	0.21	0.00467933	0.153292	NotDE
Emc8	1172.46	-0.38	0.22	0.0083959	0.153292	NotDE
D130020L05Rik	35.8	0.15	0.26	0.028476	0.153292	NotDE
Prim2	1406.24	-0.39	0.22	0.0084401	0.153615	NotDE
Dapk2	60.09	0.2	0.33	0.0281632	0.153615	NotDE
1700061G19Rik	247.11	-0.41	0.27	0.0100206	0.153615	NotDE
Serpinb5	27.38	0.11	0.22	0.0287098	0.153929	NotDE
Gng12	510.19	0.46	0.25	0.00492558	0.154274	NotDE
Itgae	114.68	0.45	0.38	0.0121475	0.154653	NotDE
Abcc3	88.95	0.37	0.61	0.0166418	0.154653	NotDE
Kcnma1	26.77	0.13	0.24	0.0328019	0.154779	NotDE
Mcoln3	94.92	0.35	0.99	0.0116881	0.156286	NotDE
Morc2a	589.83	-0.47	0.24	0.00412452	0.156323	NotDE
Tysnd1	62.03	-0.23	0.37	0.0307143	0.15656	NotDE
Fstl4	62.24	0.15	0.26	0.034414	0.156567	NotDE
Gm44777	26.85	-0.12	0.23	0.0372019	0.157306	NotDE
R3hdml	44.29	0.17	0.28	0.0346534	0.157958	NotDE
Gnmt	197.44	0.43	0.46	0.0145843	0.157985	NotDE
Bend3	196.04	-0.36	0.27	0.0171303	0.158037	NotDE
Rbm45	46.13	-0.15	0.27	0.034981	0.159066	NotDE
Plxdc2	184.53	0.38	0.37	0.0172919	0.15927	NotDE
Abhd11os	92.23	0.46	0.47	0.0126341	0.159276	NotDE
Rtn2	57.23	0.16	0.27	0.0352421	0.159302	NotDE
Zkscan5	276.2	-0.4	0.27	0.0107491	0.159326	NotDE
Platr12	77.98	-0.19	0.3	0.0353202	0.159399	NotDE
Gm4617	208.81	0.41	0.36	0.0148153	0.159457	NotDE
Kdm4a	251.15	-0.47	0.43	0.0110153	0.159523	NotDE
Nacc1	1048.16	-0.33	0.18	0.00893232	0.159635	NotDE
Smim1	145.41	0.45	0.44	0.0127524	0.159867	NotDE
Mybpc2	55.89	0.17	0.28	0.0354439	0.159881	NotDE
Acaa1b	67.1	0.22	0.33	0.0356193	0.159978	NotDE
Zfp445	615.08	-0.39	0.19	0.00509511	0.160243	NotDE
Kank4	25.38	0.1	0.21	0.0358062	0.160419	NotDE
Gng2	597.17	0.41	0.2	0.00430809	0.160419	NotDE
Stag2	515.22	-0.42	0.22	0.00502095	0.160419	NotDE
Stom	316.47	0.4	0.27	0.0111675	0.160568	NotDE
Dlx4	25.46	0.1	0.22	0.0334433	0.160604	NotDE
Klf12	71.32	-0.23	0.35	0.0321853	0.160801	NotDE
Col4a5	21.05	0.11	0.23	0.0116632	0.160801	NotDE
Dhcr24	582.01	-0.5	0.29	0.00526533	0.160872	NotDE
Adam33	26.95	0.09	0.21	0.0337476	0.161517	NotDE
Prok2	43.3	0.14	0.25	0.0309844	0.161517	NotDE
Pgam5	487.06	-0.53	0.32	0.00532136	0.162084	NotDE
Elavl1	2083.04	-0.45	0.21	0.00284098	0.162084	NotDE
1810010H24Rik	35.54	0.13	0.24	0.0311671	0.162084	NotDE
P3h3	34.88	0.17	0.28	0.0314251	0.163297	NotDE
Colec12	202.69	0.42	0.49	0.0148155	0.163351	NotDE
Efhc1	43.46	0.15	0.25	0.0369873	0.163846	NotDE
Disp3	23.88	0.09	0.2	0.0358176	0.163846	NotDE
Fbp2	124.4	0.45	0.49	0.0132896	0.163846	NotDE
Itga11	33.62	0.12	0.23	0.0398512	0.163868	NotDE
Ddit3	235.89	-0.44	0.3	0.00993967	0.16394	NotDE
Jcad	273.17	0.42	0.31	0.0113154	0.16394	NotDE
Olfml1	44.5	0.17	0.29	0.0359669	0.163985	NotDE
Jun	652.92	0.07	0.2	0.00449417	0.164722	NotDE
Mup6	144.05	-0.37	0.36	0.0184261	0.165061	NotDE
Nipa2	335.4	-0.48	0.27	0.00485598	0.165107	NotDE
Aspscr1	2111.38	-0.47	0.22	0.00292621	0.165107	NotDE
Ttc9	54.87	0.2	0.31	0.0374379	0.165107	NotDE
Spry2	851.24	-0.62	0.34	0.00344393	0.165662	NotDE
Xk	56.97	0.2	0.32	0.0337184	0.165662	NotDE
Misp	125.14	0.37	0.47	0.0186492	0.166278	NotDE
Smarcad1	1050.16	-0.39	0.24	0.00956561	0.166289	NotDE
Prr14	306.76	-0.38	0.25	0.0118411	0.16639	NotDE
Gnai1	57.01	0.18	0.29	0.0379862	0.166682	NotDE
Sbk2	38.97	0.12	0.23	0.0369151	0.166738	NotDE
Agtr1a	28.27	0.1	0.22	0.0328255	0.16779	NotDE
Birc7	60.43	0.17	0.28	0.0372146	0.16783	NotDE
Cd55	331.49	0.49	0.28	0.00509865	0.167971	NotDE
Fsip1	62.38	0.16	0.27	0.0384221	0.167971	NotDE
Fbn1	126.93	0.36	0.49	0.0189744	0.167998	NotDE
Pigw	69.2	-0.21	0.33	0.0345812	0.168358	NotDE
Krtdap	30.34	0.12	0.23	0.0362418	0.169198	NotDE
Ptp4a3	823.1	0.44	0.23	0.00468536	0.169208	NotDE
Hsph1	907.96	-0.46	0.25	0.00471529	0.170153	NotDE
Gas6	577.77	0.57	0.37	0.00560899	0.170153	NotDE
Gm47725	46.92	-0.17	0.28	0.0393015	0.170153	NotDE
Rab15	92.75	0.3	0.53	0.0193055	0.170153	NotDE
Ptprn	40.47	0.15	0.27	0.0338095	0.171224	NotDE
Xylt1	43.23	0.15	0.26	0.0426987	0.171528	NotDE
Gm9892	290.44	0.43	0.34	0.0120963	0.171528	NotDE
Rspo3	16.51	0.1	0.22	0.0129194	0.172179	NotDE
Pik3r3	67.11	0.21	0.33	0.0336941	0.172857	NotDE
Mcf2	1078.38	-0.35	0.2	0.0101359	0.173365	NotDE
Pknox2	65.63	0.15	0.26	0.039055	0.173742	NotDE
Hpcal1	438.95	0.4	0.29	0.0120731	0.173742	NotDE
Scap	248.08	0.42	0.3	0.0108261	0.173915	NotDE
Cldn7	737.08	0.51	0.31	0.00591086	0.173967	NotDE
Txnip	4877.9	0.65	0.21	0.000102011	0.174272	NotDE
Lif	50.91	0.18	0.29	0.0405203	0.17434	NotDE
Slitrk4	37.12	0.14	0.25	0.0347427	0.17434	NotDE
Pnp	395.35	-0.47	0.27	0.00538756	0.174513	NotDE
Cpsf4l	388.62	-0.4	0.27	0.0122006	0.174641	NotDE
Bhlhb9	360.14	-0.46	0.42	0.0122292	0.174917	NotDE
Pitpnm3	18.4	0.12	0.24	0.00337018	0.175285	NotDE
Ptpdc1	39	0.13	0.24	0.0442129	0.175587	NotDE
Perp	241.72	0.45	0.39	0.012312	0.175701	NotDE
Cars2	230.2	-0.43	0.36	0.0128582	0.176088	NotDE
Slc26a6	108.67	0.36	0.43	0.0203194	0.176088	NotDE
Klf8	508.05	-0.43	0.24	0.00608766	0.177542	NotDE
Fam19a5	30.31	0.12	0.23	0.0388666	0.177606	NotDE
Arhgap18	79.29	0.41	0.63	0.0145926	0.177621	NotDE
Gripap1	146.52	-0.39	0.35	0.0168383	0.177795	NotDE
Rwdd3	61.44	0.16	0.27	0.0374569	0.177898	NotDE
Gm42793	29.44	0.13	0.24	0.0390779	0.177898	NotDE
Tmod2	153.45	0.36	0.37	0.0206267	0.177898	NotDE
Gpr157	160.21	0.25	0.36	0.0340846	0.177969	NotDE
Nfatc2ip	607.65	-0.47	0.28	0.00614655	0.177969	NotDE
Rnf227	147.22	0.36	0.39	0.0207077	0.177969	NotDE
Neurl1b	38.32	0.13	0.24	0.0391716	0.177969	NotDE
Mttp	174.72	0.28	0.33	0.0341698	0.178146	NotDE
Tuba8	25.99	0.1	0.21	0.04544	0.178186	NotDE
Serpinb6b	30.01	0.12	0.22	0.0454469	0.178186	NotDE
Npr2	32.66	0.12	0.23	0.0361755	0.178368	NotDE
Fcgrt	259.43	0.41	0.32	0.0126697	0.178368	NotDE
Trmt12	158.91	-0.41	0.5	0.0152504	0.178732	NotDE
Tmem56	31.89	0.09	0.21	0.0363326	0.178772	NotDE
Ipmk	277.51	-0.39	0.29	0.0132658	0.178885	NotDE
Slc25a30	198.39	0.35	0.33	0.020984	0.179131	NotDE
Hcn2	24.59	0.11	0.22	0.0459722	0.179304	NotDE
Plch2	35.66	0.09	0.2	0.0428215	0.179417	NotDE
Tmem183a	714.28	-0.41	0.22	0.00606276	0.181001	NotDE
Mir6236	67.52	-0.07	0.19	0.0419274	0.181205	NotDE
[truncated: 53,998 more rows]

## Sheet: I53S +OHT vs -OHT
Geneid	baseMean	log2FoldChange	lfcSE	pvalue	padj	DEG
[truncated: 55,341 more rows]

[truncated: 1 more sheets: Eed +OHT vs Eed -OHT]
